# Supplementary material for: RNA-sequencing analysis of fungi-induced transcripts from the bamboo wireworm Melanotus cribricollis (Coleoptera: Elateridae) larvae
Source: PLoS One. 2018 Jan 16;13(1):e0191187. doi: 10.1371/journal.pone.0191187 (PMC5770045; doi:10.1371/journal.pone.0191187)
Supplement: S5 Table — (XLS) [file pone.0191187.s006.xls]

## Sheet: S5 Table. 
S5 Table. Summary of annotated unigenes
Anno_Database	Anno_Number	300<=length<1000	length>=1000
COG_Annotation	4948 (19.63%)	987 (10.81%)	3588 (33.26%)
GO_Annotation	9379 (37.20%)	2718 (29.77%)	5087 (47.15%)
KEGG_Annotation	6886 (27.31%)	1652 (18.09%)	4474 (41.47%)
KOG_Annotation	12132 (48.12%)	3181 (34.84%)	7562 (70.10%)
Pfam_Annotation	14245 (56.51%)	3885 (42.55%)	8836 (81.91%)
Swissprot_Annotation	11019 (43.71%)	3019 (33.06%)	6799 (63.02%)
nr_Annotation	24693 (97.95%)	8887 (97.33%)	10707 (99.25%)
All_Annotated	25210	9131	10788
