# Supplementary material for: RNA-sequencing analysis of fungi-induced transcripts from the bamboo wireworm Melanotus cribricollis (Coleoptera: Elateridae) larvae
Source: PLoS One. 2018 Jan 16;13(1):e0191187. doi: 10.1371/journal.pone.0191187 (PMC5770045; doi:10.1371/journal.pone.0191187)
Supplement: S6 Table — (XLS) [file pone.0191187.s007.xls]

## Sheet: S6 Table. KEGG.stat. 
S6 Table. KEGG.stat.
Gene all : 3295
ck vs. 1d
#Kegg_pathway	ko_id	P-value	DEG	DEG all	unigene	gene
Other glycan degradation	ko00511	0.00594862	2	17	c49442.graph_c0;c57801.graph_c0	23
Lipoic acid metabolism	ko00785	0.0102936	1	17	c47409.graph_c0	2
Amino sugar and nucleotide sugar metabolism	ko00520	0.0306359	2	17	c48159.graph_c0;c55798.graph_c0	54
Glycerophospholipid metabolism	ko00564	0.0327712	2	17	c42499.graph_c0;c50406.graph_c0	56
ABC transporters	ko02010	0.0430789	2	17	c52456.graph_c0;c59283.graph_c0	65
Starch and sucrose metabolism	ko00500	0.0544471	2	17	c49915.graph_c0;c57565.graph_c0	74
alpha-Linolenic acid metabolism	ko00592	0.055393	1	17	c42499.graph_c0	11
Nicotinate and nicotinamide metabolism	ko00760	0.0748099	1	17	c47770.graph_c0	15
Fatty acid biosynthesis	ko00061	0.0843769	1	17	c58132.graph_c1	17
Ether lipid metabolism	ko00565	0.0891254	1	17	c42499.graph_c0	18
Nitrogen metabolism	ko00910	0.0891254	1	17	c48984.graph_c1	18
Arachidonic acid metabolism	ko00590	0.098553	1	17	c42499.graph_c0	20
Proteasome	ko03050	0.166388	1	17	c52718.graph_c0	35
Inositol phosphate metabolism	ko00562	0.200572	1	17	c58129.graph_c0	43
Retinol metabolism	ko00830	0.249384	1	17	c49915.graph_c0	55
Ascorbate and aldarate metabolism	ko00053	0.257242	1	17	c49915.graph_c0	57
Porphyrin and chlorophyll metabolism	ko00860	0.257242	1	17	c49915.graph_c0	57
Drug metabolism - other enzymes	ko00983	0.265021	1	17	c49915.graph_c0	59
Fatty acid metabolism	ko01212	0.287904	1	17	c58132.graph_c1	65
Pentose and glucuronate interconversions	ko00040	0.338715	1	17	c49915.graph_c0	79
Peroxisome	ko04146	0.338715	1	17	c51696.graph_c0	79
Drug metabolism - cytochrome P450	ko00982	0.382824	1	17	c49915.graph_c0	92
Metabolism of xenobiotics by cytochrome P450	ko00980	0.392602	1	17	c49915.graph_c0	95
Lysosome	ko04142	0.424153	1	17	c57801.graph_c0	105
Pyrimidine metabolism	ko00240	0.4686	1	17	c47770.graph_c0	120
Purine metabolism	ko00230	0.644481	1	17	c47770.graph_c0	194
ck vs. 3d
#Kegg_pathway	ko_id	P-value	DEG	DEG all		gene
Alanine, aspartate and glutamate metabolism	ko00250	0.000255767	3	11	c49973.graph_c0;c54274.graph_c0;c56910.graph_c1	40
Glycine, serine and threonine metabolism	ko00260	0.0063324	2	11	c49973.graph_c0;c54274.graph_c0	37
Fatty acid metabolism	ko01212	0.0187926	2	11	c52786.graph_c0;c54295.graph_c0	65
Peroxisome	ko04146	0.0271352	2	11	c49973.graph_c0;c51696.graph_c0	79
alpha-Linolenic acid metabolism	ko00592	0.0361694	1	11	c42499.graph_c0	11
Lysosome	ko04142	0.045863	2	11	c47373.graph_c0;c54295.graph_c0	105
Nicotinate and nicotinamide metabolism	ko00760	0.0490242	1	11	c47770.graph_c0	15
Ether lipid metabolism	ko00565	0.0585628	1	11	c42499.graph_c0	18
Arachidonic acid metabolism	ko00590	0.0648735	1	11	c42499.graph_c0	20
Fatty acid elongation	ko00062	0.0648735	1	11	c54295.graph_c0	20
Biosynthesis of unsaturated fatty acids	ko01040	0.0742674	1	11	c52786.graph_c0	23
Other glycan degradation	ko00511	0.0742674	1	11	c47373.graph_c0	23
Sphingolipid metabolism	ko00600	0.101937	1	11	c47373.graph_c0	32
Glyoxylate and dicarboxylate metabolism	ko00630	0.107982	1	11	c49973.graph_c0	34
Terpenoid backbone biosynthesis	ko00900	0.107982	1	11	c57202.graph_c0	34
Purine metabolism	ko00230	0.133751	2	11	c47770.graph_c0;c56910.graph_c1	194
Glycerophospholipid metabolism	ko00564	0.172086	1	11	c42499.graph_c0	56
Starch and sucrose metabolism	ko00500	0.221387	1	11	c59023.graph_c0	74
Carbon metabolism	ko01200	0.300079	1	11	c49973.graph_c0	105
Pyrimidine metabolism	ko00240	0.335497	1	11	c47770.graph_c0	120
ck vs. 4d
#Kegg_pathway	ko_id	P-value	DEG	DEG all	unigene	gene
Fatty acid metabolism	ko01212	0.00483902	3	18	c22381.graph_c0;c52786.graph_c0;c58132.graph_c1	65
Biosynthesis of unsaturated fatty acids	ko01040	0.00666388	2	18	c22381.graph_c0;c52786.graph_c0	23
Lipoic acid metabolism	ko00785	0.0108975	1	18	c47409.graph_c0	2
alpha-Linolenic acid metabolism	ko00592	0.0585628	1	18	c42499.graph_c0	11
Starch and sucrose metabolism	ko00500	0.0603825	2	18	c39161.graph_c0;c59023.graph_c0	74
Peroxisome	ko04146	0.0677857	2	18	c48075.graph_c0;c51696.graph_c0	79
Nicotinate and nicotinamide metabolism	ko00760	0.0790435	1	18	c47770.graph_c0	15
Fatty acid biosynthesis	ko00061	0.0891254	1	18	c58132.graph_c1	17
Ether lipid metabolism	ko00565	0.0941272	1	18	c42499.graph_c0	18
Arachidonic acid metabolism	ko00590	0.104053	1	18	c42499.graph_c0	20
Other glycan degradation	ko00511	0.118749	1	18	c47373.graph_c0	23
Sphingolipid metabolism	ko00600	0.161484	1	18	c39161.graph_c0	32
Galactose metabolism	ko00052	0.161484	1	18	c47373.graph_c0	32
Terpenoid backbone biosynthesis	ko00900	0.170711	1	18	c57202.graph_c0	34
Proteasome	ko03050	0.175289	1	18	c52718.graph_c0	35
Glycine, serine and threonine metabolism	ko00260	0.184372	1	18	c54274.graph_c0	37
Alanine, aspartate and glutamate metabolism	ko00250	0.19782	1	18	c54274.graph_c0	40
Glycerophospholipid metabolism	ko00564	0.266078	1	18	c42499.graph_c0	56
Glycerolipid metabolism	ko00561	0.27825	1	18	c49732.graph_c0	59
ABC transporters	ko02010	0.302024	1	18	c58251.graph_c1	65
Glutathione metabolism	ko00480	0.376039	1	18	c51468.graph_c0	85
Drug metabolism - cytochrome P450	ko00982	0.400145	1	18	c51468.graph_c0	92
Metabolism of xenobiotics by cytochrome P450	ko00980	0.410205	1	18	c51468.graph_c0	95
Lysosome	ko04142	0.442598	1	18	c47373.graph_c0	105
Pyrimidine metabolism	ko00240	0.488053	1	18	c47770.graph_c0	120
Lysine degradation	ko00310	0.611119	1	18	c54875.graph_c0	168
Purine metabolism	ko00230	0.665522	1	18	c47770.graph_c0	194
ck vs. 5d
#Kegg_pathway	ko_id	P-value	DEG	DEG all		gene
Fatty acid metabolism	ko01212	0.0041019	4	34	c22381.graph_c0;c52786.graph_c0;c54295.graph_c0;c58132.graph_c1	65
Lipoic acid metabolism	ko00785	0.020534	1	34	c47409.graph_c0	2
Biosynthesis of unsaturated fatty acids	ko01040	0.0228357	2	34	c22381.graph_c0;c52786.graph_c0	23
ABC transporters	ko02010	0.0283732	3	34	c58251.graph_c1;c59530.graph_c0;c59665.graph_c0	65
Galactose metabolism	ko00052	0.042263	2	34	c39161.graph_c0;c53520.graph_c0	32
Fructose and mannose metabolism	ko00051	0.0447036	2	34	c50931.graph_c2;c53520.graph_c0	33
Peroxisome	ko04146	0.046602	3	34	c49973.graph_c0;c51696.graph_c0;c59181.graph_c0	79
Glycine, serine and threonine metabolism	ko00260	0.0549691	2	34	c45320.graph_c0;c49973.graph_c0	37
Glutathione metabolism	ko00480	0.0558352	3	34	c45353.graph_c0;c47786.graph_c0;c50753.graph_c0	85
Alanine, aspartate and glutamate metabolism	ko00250	0.0631627	2	34	c49973.graph_c0;c56910.graph_c1	40
Drug metabolism - cytochrome P450	ko00982	0.0676362	3	34	c45353.graph_c0;c47786.graph_c0;c50753.graph_c0	92
Metabolism of xenobiotics by cytochrome P450	ko00980	0.073021	3	34	c45353.graph_c0;c47786.graph_c0;c50753.graph_c0	95
alpha-Linolenic acid metabolism	ko00592	0.107982	1	34	c42499.graph_c0	11
Phenylalanine metabolism	ko00360	0.107982	1	34	c44452.graph_c0	11
Steroid biosynthesis	ko00100	0.107982	1	34	c47741.graph_c0	11
Glycerolipid metabolism	ko00561	0.122908	2	34	c49732.graph_c0;c53520.graph_c0	59
Nicotinate and nicotinamide metabolism	ko00760	0.14437	1	34	c47770.graph_c0	15
Fatty acid biosynthesis	ko00061	0.162019	1	34	c58132.graph_c1	17
Ether lipid metabolism	ko00565	0.170711	1	34	c42499.graph_c0	18
Starch and sucrose metabolism	ko00500	0.176713	2	34	c39161.graph_c0;c59023.graph_c0	74
Folate biosynthesis	ko00790	0.179315	1	34	c53959.graph_c0	19
Arachidonic acid metabolism	ko00590	0.187833	1	34	c42499.graph_c0	20
Fatty acid elongation	ko00062	0.187833	1	34	c54295.graph_c0	20
Pentose and glucuronate interconversions	ko00040	0.195438	2	34	c50931.graph_c2;c53520.graph_c0	79
Tyrosine metabolism	ko00350	0.196264	1	34	c44452.graph_c0	21
Other glycan degradation	ko00511	0.212874	1	34	c47373.graph_c0	23
Sphingolipid metabolism	ko00600	0.283583	1	34	c47373.graph_c0	32
Carbon metabolism	ko01200	0.295477	2	34	c45320.graph_c0;c49973.graph_c0	105
Lysosome	ko04142	0.295477	2	34	c47373.graph_c0;c54295.graph_c0	105
Glyoxylate and dicarboxylate metabolism	ko00630	0.298437	1	34	c49973.graph_c0	34
Neuroactive ligand-receptor interaction	ko04080	0.341662	2	34	c50384.graph_c0;c52850.graph_c0	117
Tryptophan metabolism	ko00380	0.354921	1	34	c49366.graph_c0	42
Valine, leucine and isoleucine degradation	ko00280	0.425433	1	34	c45901.graph_c0	53
Glycerophospholipid metabolism	ko00564	0.443326	1	34	c42499.graph_c0	56
Biosynthesis of amino acids	ko01230	0.529995	1	34	c45320.graph_c0	72
Wnt signaling pathway	ko04310	0.594967	1	34	c47899.graph_c0	86
Purine metabolism	ko00230	0.60407	2	34	c47770.graph_c0;c56910.graph_c1	194
Ubiquitin mediated proteolysis	ko04120	0.712435	1	34	c47899.graph_c0	118
Pyrimidine metabolism	ko00240	0.718558	1	34	c47770.graph_c0	120
RNA transport	ko03013	0.763191	1	34	c56136.graph_c0	136
Lysine degradation	ko00310	0.83279	1	34	c54875.graph_c0	168
ck vs. 7d
#Kegg_pathway	ko_id	P-value	DEG	DEG all		gene
Cardiac muscle contraction	ko04260	0.00163453	2	78	c18635.graph_c0;c25965.graph_c0	3
Alanine, aspartate and glutamate metabolism	ko00250	0.0022479	5	78	c49973.graph_c0;c54274.graph_c0;c56614.graph_c0;c56910.graph_c1;c56988.graph_c0	40
Viral myocarditis	ko05416	0.00321885	2	78	c18635.graph_c0;c25965.graph_c0	4
Galactose metabolism	ko00052	0.00631762	4	78	c39161.graph_c0;c51166.graph_c0;c53520.graph_c0;c54769.graph_c0	32
Adrenergic signaling in cardiomyocytes	ko04261	0.00780247	2	78	c18635.graph_c0;c25965.graph_c0	6
Fatty acid metabolism	ko01212	0.017832	5	78	c22381.graph_c0;c52786.graph_c0;c54295.graph_c0;c58132.graph_c1;c59980.graph_c0	65
Tight junction	ko04530	0.0220129	2	78	c18635.graph_c0;c25965.graph_c0	10
Leishmaniasis	ko05140	0.0236722	1	78	c58078.graph_c0	1
Lysosome	ko04142	0.0364871	6	78	c32684.graph_c0;c47373.graph_c0;c47860.graph_c0;c49067.graph_c0;c54295.graph_c0;c58408.graph_c0	105
Chemokine signaling pathway	ko04062	0.0467911	1	78	c58078.graph_c0	2
Fc gamma R-mediated phagocytosis	ko04666	0.0467911	1	78	c58078.graph_c0	2
Osteoclast differentiation	ko04380	0.0467911	1	78	c58078.graph_c0	2
Glutathione metabolism	ko00480	0.0492397	5	78	c39611.graph_c0;c50424.graph_c0;c51467.graph_c0;c57070.graph_c0;c57535.graph_c1	85
Riboflavin metabolism	ko00740	0.0535793	2	78	c50724.graph_c0;c54910.graph_c0	16
Fatty acid biosynthesis	ko00061	0.0598121	2	78	c58132.graph_c1;c59980.graph_c0	17
Complement and coagulation cascades	ko04610	0.0693694	1	78	c59015.graph_c0	3
Leukocyte transendothelial migration	ko04670	0.0693694	1	78	c58078.graph_c0	3
Folate biosynthesis	ko00790	0.0729716	2	78	c55711.graph_c0;c57535.graph_c1	19
N-Glycan biosynthesis	ko00510	0.0758213	3	78	c56413.graph_c0;c57542.graph_c0;c58915.graph_c0	42
Starch and sucrose metabolism	ko00500	0.0964981	4	78	c39161.graph_c0;c54769.graph_c0;c54797.graph_c0;c59023.graph_c0	74
Biosynthesis of unsaturated fatty acids	ko01040	0.101682	2	78	c22381.graph_c0;c52786.graph_c0	23
Peroxisome	ko04146	0.115576	4	78	c48075.graph_c0;c49973.graph_c0;c51696.graph_c0;c54117.graph_c0	79
Neuroactive ligand-receptor interaction	ko04080	0.141821	5	78	c47527.graph_c0;c50384.graph_c0;c52850.graph_c0;c55362.graph_c0;c58124.graph_c1	117
Glycerolipid metabolism	ko00561	0.16254	3	78	c49732.graph_c0;c51166.graph_c0;c53520.graph_c0	59
Purine metabolism	ko00230	0.172873	7	78	c49430.graph_c0;c50194.graph_c0;c54059.graph_c0;c56090.graph_c0;c56614.graph_c0;c56910.graph_c1;c57517.graph_c0	194
ECM-receptor interaction	ko04512	0.174493	2	78	c49950.graph_c0;c59968.graph_c0	32
Fructose and mannose metabolism	ko00051	0.183051	2	78	c51166.graph_c0;c53520.graph_c0	33
Terpenoid backbone biosynthesis	ko00900	0.19167	2	78	c54628.graph_c0;c57202.graph_c0	34
Protein processing in endoplasmic reticulum	ko04141	0.208751	6	78	c47628.graph_c0;c49907.graph_c0;c51045.graph_c0;c51391.graph_c0;c58915.graph_c0;c59330.graph_c0	169
Mucin type O-Glycan biosynthesis	ko00512	0.213294	1	78	c56660.graph_c0	10
Glycine, serine and threonine metabolism	ko00260	0.217824	2	78	c49973.graph_c0;c54274.graph_c0	37
alpha-Linolenic acid metabolism	ko00592	0.231974	1	78	c42499.graph_c0	11
Sulfur metabolism	ko00920	0.250216	1	78	c57517.graph_c0	12
Pentose and glucuronate interconversions	ko00040	0.287256	3	78	c51166.graph_c0;c53520.graph_c0;c54797.graph_c0	79
Nicotinate and nicotinamide metabolism	ko00760	0.302413	1	78	c56090.graph_c0	15
Selenocompound metabolism	ko00450	0.335202	1	78	c57517.graph_c0	17
Butanoate metabolism	ko00650	0.351021	1	78	c52600.graph_c0	18
Ether lipid metabolism	ko00565	0.351021	1	78	c42499.graph_c0	18
Drug metabolism - cytochrome P450	ko00982	0.372486	3	78	c39611.graph_c0;c50424.graph_c0;c54797.graph_c0	92
Arachidonic acid metabolism	ko00590	0.381552	1	78	c42499.graph_c0	20
Fatty acid elongation	ko00062	0.381552	1	78	c54295.graph_c0	20
Metabolism of xenobiotics by cytochrome P450	ko00980	0.392026	3	78	c39611.graph_c0;c50424.graph_c0;c54797.graph_c0	95
Glycosaminoglycan degradation	ko00531	0.396281	1	78	c52133.graph_c0	21
Tyrosine metabolism	ko00350	0.396281	1	78	c44549.graph_c0	21
Other glycan degradation	ko00511	0.424709	1	78	c47373.graph_c0	23
Pentose phosphate pathway	ko00030	0.438423	1	78	c40819.graph_c0	24
ABC transporters	ko02010	0.458888	2	78	c57677.graph_c0;c59530.graph_c0	65
Dorso-ventral axis formation	ko04320	0.464891	1	78	c56615.graph_c1	26
Base excision repair	ko03410	0.514185	1	78	c50824.graph_c0	30
Sphingolipid metabolism	ko00600	0.537123	1	78	c47373.graph_c0	32
Glyoxylate and dicarboxylate metabolism	ko00630	0.558992	1	78	c49973.graph_c0	34
TGF-beta signaling pathway	ko04350	0.56954	1	78	c59438.graph_c1	35
Hippo signaling pathway - fly	ko04391	0.584226	2	78	c48884.graph_c0;c56035.graph_c0	82
Phagosome	ko04145	0.64157	2	78	c47628.graph_c0;c58078.graph_c0	91
Pyruvate metabolism	ko00620	0.662238	1	78	c50194.graph_c0	45
Carbon metabolism	ko01200	0.71834	2	78	c49973.graph_c0;c50194.graph_c0	105
Amino sugar and nucleotide sugar metabolism	ko00520	0.728643	1	78	c55798.graph_c0	54
Retinol metabolism	ko00830	0.735174	1	78	c54797.graph_c0	55
Glycerophospholipid metabolism	ko00564	0.741549	1	78	c42499.graph_c0	56
Ascorbate and aldarate metabolism	ko00053	0.747773	1	78	c54797.graph_c0	57
Porphyrin and chlorophyll metabolism	ko00860	0.747773	1	78	c54797.graph_c0	57
Drug metabolism - other enzymes	ko00983	0.75978	1	78	c54797.graph_c0	59
Glycolysis / Gluconeogenesis	ko00010	0.75978	1	78	c50194.graph_c0	59
Arginine and proline metabolism	ko00330	0.765571	1	78	c51467.graph_c0	60
Biosynthesis of amino acids	ko01230	0.825178	1	78	c50194.graph_c0	72
FoxO signaling pathway	ko04068	0.845345	1	78	c52815.graph_c0	77
Wnt signaling pathway	ko04310	0.876024	1	78	c47899.graph_c0	86
Lysine degradation	ko00310	0.914961	2	78	c43665.graph_c0;c54875.graph_c0	168
Ubiquitin mediated proteolysis	ko04120	0.943807	1	78	c47899.graph_c0	118
Pyrimidine metabolism	ko00240	0.946533	1	78	c56090.graph_c0	120
RNA transport	ko03013	0.964122	1	78	c56231.graph_c1	136
