# Supplementary material for: RNA-sequencing analysis of fungi-induced transcripts from the bamboo wireworm Melanotus cribricollis (Coleoptera: Elateridae) larvae
Source: PLoS One. 2018 Jan 16;13(1):e0191187. doi: 10.1371/journal.pone.0191187 (PMC5770045; doi:10.1371/journal.pone.0191187)
Supplement: S7 Table — (XLS) [file pone.0191187.s008.xls]

## Sheet: S7 Table. GO term.stat. 
S7 Table. GO term.stat.
## Term: GO term name and id, format like 'Biological Process: TERM NAME (TERM ID);'.
## mNum: DEG number in specified annotation Biological Process GO term.
## nNum: Unigene number in specified annotation Biological Process GO term.
## MNum: DEG number in all annotation Biological Process GO term.
## NNum: Unigene number in all annotation Biological Process GO term.
## GIDs: DEG IDs in specified annotation Biological Process GO term, separated by ';'.
CK VS. 1d								CK vs. 3d								CK vs. 4d								CK vs. 5d								CK vs. 7d
#Term	P-value	mNum	nNum	MNum	NNum	GIDs		#Gene_Ontology_term	P-value	mNum	nNum	MNum	NNum	GIDs		#Gene_Ontology_term	P-value	mNum	nNum	MNum	NNum	GIDs		#Gene_Ontology_term	P-value	mNum	nNum	MNum	NNum	GIDs		#Gene_Ontology_term	P-value	mNum	nNum	MNum	NNum	GIDs
Biological Process: biosynthetic process (GO:0009058);	0.0087234	2	23	36	5803	c50406.graph_c0;c58132.graph_c1		Biological Process: developmental pigmentation (GO:0048066);	0.00928468	1	2	27	5803	c57571.graph_c0		Biological Process: cuticle hydrocarbon biosynthetic process (GO:0006723);	0.0174773	1	3	34	5803	c22381.graph_c0		Biological Process: cuticle hydrocarbon biosynthetic process (GO:0006723);	0.0337394	1	3	66	5803	c22381.graph_c0		Biological Process: anatomical structure development (GO:0048856);	0.00614253	2	5	148	5803	c51465.graph_c0;c51151.graph_c0
Biological Process: chitin catabolic process (GO:0006032);	0.0485939	1	8	36	5803	c48159.graph_c0		Biological Process: lipid metabolic process (GO:0006629);	2.46342e-05	4	38	27	5803	c53014.graph_c0;c42499.graph_c0;c53601.graph_c0;c54292.graph_c1		Biological Process: developmental pigmentation (GO:0048066);	0.0116848	1	2	34	5803	c57571.graph_c0		Biological Process: defense response to protozoan (GO:0042832);	0.0226194	1	2	66	5803	c49238.graph_c0		Biological Process: calcium-independent cell-cell adhesion via plasma membrane cell-adhesion molecules (GO:0016338);	0.025504	1	1	148	5803	c53596.graph_c1
Biological Process: fucose metabolic process (GO:0006004);	0.018499	1	3	36	5803	c49442.graph_c0		Biological Process: negative regulation of cell proliferation (GO:0008285);	0.0321346	1	7	27	5803	c59076.graph_c0		Biological Process: fatty acid biosynthetic process (GO:0006633);	0.00333574	2	15	34	5803	c52786.graph_c0;c22381.graph_c0		Biological Process: fatty acid biosynthetic process (GO:0006633);	0.0121602	2	15	66	5803	c52786.graph_c0;c22381.graph_c0		Biological Process: cardiac muscle tissue development (GO:0048738);	0.025504	1	1	148	5803	c57476.graph_c0
Biological Process: inositol biosynthetic process (GO:0006021);	0.00620369	1	1	36	5803	c58129.graph_c0		Biological Process: negative regulation of transcription from RNA polymerase II promoter (GO:0000122);	0.01529	2	41	27	5803	c57571.graph_c0;c59076.graph_c0		Biological Process: lipid metabolic process (GO:0006629);	0.00134782	3	38	34	5803	c53014.graph_c0;c42499.graph_c0;c49732.graph_c0		Biological Process: glutathione metabolic process (GO:0006749);	0.00781316	2	12	66	5803	c45353.graph_c0;c50753.graph_c0		Biological Process: cell redox homeostasis (GO:0045454);	0.0399243	3	30	148	5803	c57535.graph_c1;c51045.graph_c0;c49907.graph_c0
Biological Process: lipid metabolic process (GO:0006629);	0.00159375	3	38	36	5803	c42499.graph_c0;c53601.graph_c0;c54292.graph_c1		Biological Process: nucleoside metabolic process (GO:0009116);	0.0230562	1	5	27	5803	c47770.graph_c0		Biological Process: male mating behavior (GO:0060179);	0.0232369	1	4	34	5803	c22381.graph_c0		Biological Process: lipid metabolic process (GO:0006629);	0.00892493	3	38	66	5803	c53014.graph_c0;c42499.graph_c0;c49732.graph_c0		Biological Process: chaeta development (GO:0022416);	0.0419213	2	13	148	5803	c57578.graph_c0;c59076.graph_c0
Biological Process: nucleoside metabolic process (GO:0009116);	0.0306464	1	5	36	5803	c47770.graph_c0		Biological Process: organ growth (GO:0035265);	0.00465277	1	1	27	5803	c57571.graph_c0		Biological Process: mating behavior, sex discrimination (GO:0048047);	0.0289638	1	5	34	5803	c22381.graph_c0		Biological Process: L-serine biosynthetic process (GO:0006564);	0.0337394	1	3	66	5803	c45320.graph_c0		Biological Process: defense response (GO:0006952);	0.000147535	5	21	148	5803	c51737.graph_c0;c56499.graph_c0;c56287.graph_c0;c53645.graph_c2;c57739.graph_c0
Biological Process: regulation of axonogenesis (GO:0050770);	0.0485939	1	8	36	5803	c47388.graph_c0		Biological Process: purine ribonucleotide biosynthetic process (GO:0009152);	0.00465277	1	1	27	5803	c56910.graph_c1		Biological Process: metamorphosis (GO:0007552);	0.00585904	1	1	34	5803	c41564.graph_c0		Biological Process: male mating behavior (GO:0060179);	0.0447348	1	4	66	5803	c22381.graph_c0		Biological Process: D-ribose metabolic process (GO:0006014);	0.025504	1	1	148	5803	c40819.graph_c0
Biological Process: regulation of metabolic process (GO:0019222);	0.00620369	1	1	36	5803	c52718.graph_c0		Biological Process: single-organism transport (GO:0044765);	0.000532482	3	35	27	5803	c53685.graph_c0;c52424.graph_c0;c56829.graph_c0		Biological Process: negative regulation of translation (GO:0017148);	0.0116848	1	2	34	5803	c47427.graph_c0		Biological Process: metabolic process (GO:0008152);	0.0272943	7	260	66	5803	c53199.graph_c0;c53959.graph_c0;c45901.graph_c0;c55993.graph_c1;c50095.graph_c0;c51189.graph_c0;c57277.graph_c1		Biological Process: endodermal digestive tract morphogenesis (GO:0061031);	0.025504	1	1	148	5803	c59330.graph_c0
Biological Process: regulation of Rac GTPase activity (GO:0032314);	0.018499	1	3	36	5803	c47388.graph_c0		Biological Process: wing disc anterior/posterior pattern formation (GO:0048100);	0.0184863	1	4	27	5803	c57571.graph_c0		Biological Process: nucleoside metabolic process (GO:0009116);	0.0289638	1	5	34	5803	c47770.graph_c0		Biological Process: negative regulation of translation (GO:0017148);	0.0226194	1	2	66	5803	c47427.graph_c0		Biological Process: glycerol ether metabolic process (GO:0006662);	0.0305572	2	11	148	5803	c51045.graph_c0;c49907.graph_c0
Biological Process: regulation of synapse structure and activity (GO:0050803);	0.018499	1	3	36	5803	c47388.graph_c0		Biological Process: carbohydrate metabolic process (GO:0005975);	0.266216	1	66	27	5803	c59023.graph_c0		Biological Process: organ growth (GO:0035265);	0.00585904	1	1	34	5803	c57571.graph_c0		Biological Process: negative regulation of translational initiation (GO:0045947);	0.0113734	1	1	66	5803	c56136.graph_c0		Biological Process: innate immune response (GO:0045087);	0.048106	2	14	148	5803	c56746.graph_c0;c44428.graph_c0
Biological Process: RNA modification (GO:0009451);	0.0245911	1	4	36	5803	c57801.graph_c0		Biological Process: cellular macromolecule metabolic process (GO:0044260);	0.162879	1	38	27	5803	c58508.graph_c0		Biological Process: pheromone biosynthetic process (GO:0042811);	0.0174773	1	3	34	5803	c22381.graph_c0		Biological Process: ommochrome biosynthetic process (GO:0006727);	0.0447348	1	4	66	5803	c49366.graph_c0		Biological Process: L-asparagine biosynthetic process (GO:0070981);	0.025504	1	1	148	5803	c56988.graph_c0
Biological Process: single-organism transport (GO:0044765);	0.019583	2	35	36	5803	c53685.graph_c0;c52424.graph_c0		Biological Process: chaeta development (GO:0022416);	0.0588851	1	13	27	5803	c59076.graph_c0		Biological Process: regulation of autophagy (GO:0010506);	0.0289638	1	5	34	5803	c22381.graph_c0		Biological Process: oxidation-reduction process (GO:0055114);	0.0487102	8	358	66	5803	c49071.graph_c0;c47741.graph_c0;c45320.graph_c0;c22381.graph_c0;c49366.graph_c0;c52786.graph_c0;c50931.graph_c2;c58132.graph_c1		Biological Process: lipid metabolic process (GO:0006629);	0.0152999	4	38	148	5803	c53014.graph_c0;c42499.graph_c0;c49732.graph_c0;c57578.graph_c0
Biological Process: transmembrane transport (GO:0055085);	0.024766	4	181	36	5803	c56112.graph_c0;c50810.graph_c0;c55061.graph_c0;c57685.graph_c0		Biological Process: compound eye morphogenesis (GO:0001745);	0.0719919	1	16	27	5803	c57571.graph_c0		Biological Process: regulation of lipid metabolic process (GO:0019216);	0.0232369	1	4	34	5803	c22381.graph_c0		Biological Process: pheromone biosynthetic process (GO:0042811);	0.0337394	1	3	66	5803	c22381.graph_c0		Biological Process: metabolic process (GO:0008152);	0.00243007	15	260	148	5803	c54274.graph_c0;c57535.graph_c1;c52325.graph_c0;c53199.graph_c0;c55993.graph_c1;c59980.graph_c0;c52133.graph_c0;c50841.graph_c0;c55711.graph_c0;c50232.graph_c0;c43620.graph_c1;c50095.graph_c0;c56607.graph_c1;c49014.graph_c0;c53748.graph_c1
Biological Process: transport (GO:0006810);	0.025212	4	182	36	5803	c54060.graph_c0;c59283.graph_c0;c53361.graph_c1;c50205.graph_c0		Biological Process: dendrite morphogenesis (GO:0048813);	0.216186	1	52	27	5803	c51191.graph_c0		Biological Process: regulation of metabolic process (GO:0019222);	0.00585904	1	1	34	5803	c52718.graph_c0		Biological Process: purine ribonucleotide biosynthetic process (GO:0009152);	0.0113734	1	1	66	5803	c56910.graph_c1		Biological Process: multicellular organism reproduction (GO:0032504);	0.0419213	2	13	148	5803	c58009.graph_c0;c39727.graph_c0
Biological Process: actin cytoskeleton organization (GO:0030036);	0.0777908	1	13	36	5803	c47388.graph_c0		Biological Process: fatty acid biosynthetic process (GO:0006633);	0.0676426	1	15	27	5803	c52786.graph_c0		Biological Process: response to virus (GO:0009615);	0.00585904	1	1	34	5803	c41564.graph_c0		Biological Process: regulation of lipid metabolic process (GO:0019216);	0.0447348	1	4	66	5803	c22381.graph_c0		Biological Process: negative regulation of hemocyte proliferation (GO:0035207);	0.025504	1	1	148	5803	c58009.graph_c0
Biological Process: alcohol metabolic process (GO:0006066);	0.072022	1	12	36	5803	c55674.graph_c0		Biological Process: imaginal disc-derived wing morphogenesis (GO:0007476);	0.143008	1	33	27	5803	c57571.graph_c0		Biological Process: single-organism transport (GO:0044765);	0.00105831	3	35	34	5803	c53685.graph_c0;c52424.graph_c0;c56829.graph_c0		Biological Process: response to methotrexate (GO:0031427);	0.0447348	1	4	66	5803	c55823.graph_c0		Biological Process: organic substance metabolic process (GO:0071704);	0.00288546	5	39	148	5803	c56499.graph_c0;c57739.graph_c0;c51737.graph_c0;c47373.graph_c0;c49328.graph_c0
Biological Process: ATP catabolic process (GO:0006200);	0.505274	1	112	36	5803	c56700.graph_c0		Biological Process: metabolic process (GO:0008152);	0.710761	1	260	27	5803	c54274.graph_c0		Biological Process: transmembrane transport (GO:0055085);	0.0204554	4	181	34	5803	c56112.graph_c0;c50810.graph_c0;c57685.graph_c0;c59346.graph_c0		Biological Process: segment specification (GO:0007379);	0.0226194	1	2	66	5803	c55540.graph_c1		Biological Process: peptidoglycan catabolic process (GO:0009253);	0.00906013	2	6	148	5803	c55093.graph_c0;c51987.graph_c0
Biological Process: carbohydrate metabolic process (GO:0005975);	0.0626667	2	66	36	5803	c57801.graph_c0;c48159.graph_c0		Biological Process: negative regulation of apoptotic process (GO:0043066);	0.0588851	1	13	27	5803	c59076.graph_c0		Biological Process: wing disc anterior/posterior pattern formation (GO:0048100);	0.0232369	1	4	34	5803	c57571.graph_c0		Biological Process: single-organism transport (GO:0044765);	0.00709387	3	35	66	5803	c53685.graph_c0;c52424.graph_c0;c56829.graph_c0		Biological Process: positive regulation of melanization defense response (GO:0035008);	7.57121e-05	4	10	148	5803	c50818.graph_c0;c47179.graph_c0;c58175.graph_c0;c43985.graph_c0
Biological Process: cellular process (GO:0009987);	0.409343	1	84	36	5803	c59283.graph_c0		Biological Process: nucleic acid metabolic process (GO:0090304);	0.182306	1	43	27	5803	c58508.graph_c0		Biological Process: biosynthetic process (GO:0009058);	0.126644	1	23	34	5803	c58132.graph_c1		Biological Process: transmembrane transport (GO:0055085);	0.0163572	6	181	66	5803	c55305.graph_c0;c56112.graph_c0;c50810.graph_c0;c53300.graph_c0;c57685.graph_c0;c59346.graph_c0		Biological Process: purine ribonucleotide biosynthetic process (GO:0009152);	0.025504	1	1	148	5803	c56910.graph_c1
Biological Process: cellular protein modification process (GO:0006464);	0.111678	1	19	36	5803	c47409.graph_c0		Biological Process: organic substance metabolic process (GO:0071704);	0.166799	1	39	27	5803	c47373.graph_c0		Biological Process: carbohydrate metabolic process (GO:0005975);	0.322963	1	66	34	5803	c59023.graph_c0		Biological Process: transport (GO:0006810);	0.00434228	7	182	66	5803	c52359.graph_c0;c59665.graph_c0;c52552.graph_c0;c48681.graph_c0;c59530.graph_c0;c52402.graph_c0;c50522.graph_c0		Biological Process: regulation of innate immune response (GO:0045088);	0.00614253	2	5	148	5803	c53570.graph_c0;c50635.graph_c0
Biological Process: dendrite morphogenesis (GO:0048813);	0.277495	1	52	36	5803	c51191.graph_c0		Biological Process: oxidation-reduction process (GO:0055114);	0.821519	1	358	27	5803	c52786.graph_c0		Biological Process: cellular process (GO:0009987);	0.391757	1	84	34	5803	c58251.graph_c0		Biological Process: tryptophan catabolic process to acetyl-CoA (GO:0019442);	0.0113734	1	1	66	5803	c49366.graph_c0		Biological Process: regulation of oviposition (GO:0046662);	0.025504	1	1	148	5803	c53328.graph_c0
Biological Process: intracellular signal transduction (GO:0035556);	0.466175	1	100	36	5803	c53303.graph_c0		Biological Process: primary metabolic process (GO:0044238);	0.495798	1	145	27	5803	c47373.graph_c0		Biological Process: cellular protein modification process (GO:0006464);	0.105798	1	19	34	5803	c47409.graph_c0		Biological Process: tryptophan catabolic process to kynurenine (GO:0019441);	0.0113734	1	1	66	5803	c49366.graph_c0		Biological Process: single-organism developmental process (GO:0044767);	0.0163545	2	8	148	5803	c51151.graph_c0;c51465.graph_c0
Biological Process: metabolic process (GO:0008152);	0.0755239	4	260	36	5803	c57529.graph_c0;c50095.graph_c0;c50193.graph_c1;c57565.graph_c0		Biological Process: protein phosphorylation (GO:0006468);	0.583879	1	185	27	5803	c48747.graph_c0		Biological Process: compound eye morphogenesis (GO:0001745);	0.0898469	1	16	34	5803	c57571.graph_c0		Biological Process: antimicrobial humoral response (GO:0019730);	0.688211	1	101	66	5803	c59864.graph_c0		Biological Process: single-organism transport (GO:0044765);	0.011509	4	35	148	5803	c53685.graph_c0;c52424.graph_c0;c56829.graph_c0;c56450.graph_c0
Biological Process: nucleobase-containing compound metabolic process (GO:0006139);	0.154984	1	27	36	5803	c43749.graph_c0		Biological Process: protein transport (GO:0015031);	0.189954	1	45	27	5803	c50574.graph_c0		Biological Process: defense response (GO:0006952);	0.11628	1	21	34	5803	c53645.graph_c2		Biological Process: apposition of dorsal and ventral imaginal disc-derived wing surfaces (GO:0007475);	0.315129	1	33	66	5803	c59864.graph_c0		Biological Process: transmembrane transport (GO:0055085);	0.016822	10	181	148	5803	c54832.graph_c0;c55305.graph_c0;c56112.graph_c0;c50810.graph_c0;c53300.graph_c0;c49751.graph_c0;c57685.graph_c0;c49950.graph_c0;c53328.graph_c0;c59346.graph_c0
Biological Process: oxidation-reduction process (GO:0055114);	0.660746	2	358	36	5803	c55674.graph_c0;c58132.graph_c1		Biological Process: regulation of transcription from RNA polymerase II promoter (GO:0006357);	0.205045	1	49	27	5803	c51191.graph_c0		Biological Process: dendrite morphogenesis (GO:0048813);	0.264291	1	52	34	5803	c51191.graph_c0		Biological Process: biosynthetic process (GO:0009058);	0.231712	1	23	66	5803	c58132.graph_c1		Biological Process: transport (GO:0006810);	0.0422898	9	182	148	5803	c52359.graph_c0;c41392.graph_c0;c52552.graph_c0;c57212.graph_c1;c48681.graph_c0;c53361.graph_c1;c59530.graph_c0;c45903.graph_c0;c52402.graph_c0
Biological Process: phospholipid biosynthetic process (GO:0008654);	0.0603789	1	10	36	5803	c58129.graph_c0		Biological Process: regulation of transcription, DNA-templated (GO:0006355);	0.378697	2	281	27	5803	c49408.graph_c0;c53395.graph_c0		Biological Process: imaginal disc-derived wing morphogenesis (GO:0007476);	0.176717	1	33	34	5803	c57571.graph_c0		Biological Process: carbohydrate metabolic process (GO:0005975);	0.531974	1	66	66	5803	c59023.graph_c0		Biological Process: water transport (GO:0006833);	0.025504	1	1	148	5803	c53328.graph_c0
Biological Process: positive regulation of filopodium assembly (GO:0051491);	0.0603789	1	10	36	5803	c47388.graph_c0		Biological Process: single-organism process (GO:0044699);	0.15101	1	35	27	5803	c56844.graph_c0		Biological Process: metabolic process (GO:0008152);	0.790511	1	260	34	5803	c54274.graph_c0		Biological Process: cellular process (GO:0009987);	0.0698753	3	84	66	5803	c59665.graph_c0;c59530.graph_c0;c51189.graph_c0		Biological Process: wing disc development (GO:0035220);	0.0419213	2	13	148	5803	c59076.graph_c0;c57578.graph_c0
Biological Process: protein homooligomerization (GO:0051260);	0.0662181	1	11	36	5803	c53303.graph_c0		Biological Process: small GTPase mediated signal transduction (GO:0007264);	0.306638	1	78	27	5803	c50574.graph_c0		Biological Process: negative regulation of transcription from RNA polymerase II promoter (GO:0000122);	0.214758	1	41	34	5803	c57571.graph_c0		Biological Process: cellular protein modification process (GO:0006464);	0.195612	1	19	66	5803	c47409.graph_c0		Biological Process: actin nucleation (GO:0045010);	0.0503619	1	2	148	5803	c56615.graph_c1
Biological Process: protein phosphorylation (GO:0006468);	0.689622	1	185	36	5803	c48747.graph_c0		Biological Process: sodium ion transport (GO:0006814);	0.0719919	1	16	27	5803	c57685.graph_c0		Biological Process: neurotransmitter transport (GO:0006836);	0.0951942	1	17	34	5803	c52012.graph_c0		Biological Process: cellular response to amino acid stimulus (GO:0071230);	0.0556069	1	5	66	5803	c53697.graph_c0		Biological Process: amino acid transmembrane transport (GO:0003333);	0.419278	1	21	148	5803	c53659.graph_c0
Biological Process: protein transport (GO:0015031);	0.245052	1	45	36	5803	c50574.graph_c0		Biological Process: transmembrane transport (GO:0055085);	0.0504337	3	181	27	5803	c56112.graph_c0;c50810.graph_c0;c57685.graph_c0		Biological Process: nucleobase-containing compound metabolic process (GO:0006139);	0.147018	1	27	34	5803	c43749.graph_c0		Biological Process: central nervous system development (GO:0007417);	0.157842	1	15	66	5803	c55540.graph_c1		Biological Process: antimicrobial humoral response (GO:0019730);	0.734595	2	101	148	5803	c59864.graph_c0;c50952.graph_c0
Biological Process: regulation of transcription from RNA polymerase II promoter (GO:0006357);	0.26376	1	49	36	5803	c51191.graph_c0		Biological Process: transport (GO:0006810);	0.207032	2	182	27	5803	c53361.graph_c1;c52402.graph_c0		Biological Process: organic substance metabolic process (GO:0071704);	0.205411	1	39	34	5803	c47373.graph_c0		Biological Process: chaeta development (GO:0022416);	0.138307	1	13	66	5803	c59076.graph_c0		Biological Process: apposition of dorsal and ventral imaginal disc-derived wing surfaces (GO:0007475);	0.574692	1	33	148	5803	c59864.graph_c0
Biological Process: regulation of transcription, DNA-templated (GO:0006355);	0.833441	1	281	36	5803	c49408.graph_c0		Biological Process: wing disc development (GO:0035220);	0.0588851	1	13	27	5803	c59076.graph_c0		Biological Process: oxidation-reduction process (GO:0055114);	0.154771	4	358	34	5803	c49071.graph_c0;c22381.graph_c0;c52786.graph_c0;c58132.graph_c1		Biological Process: chitin-based cuticle attachment to epithelium (GO:0040005);	0.266216	1	27	66	5803	c59864.graph_c0		Biological Process: ATP metabolic process (GO:0046034);	0.121219	1	5	148	5803	c49430.graph_c0
Biological Process: single-organism process (GO:0044699);	0.196235	1	35	36	5803	c56844.graph_c0		#Gene_Ontology_term	P-value	mNum	nNum	MNum	NNum	GIDs		Biological Process: primary metabolic process (GO:0044238);	0.578039	1	145	34	5803	c47373.graph_c0		Biological Process: chitin-based embryonic cuticle biosynthetic process (GO:0008362);	0.307206	1	32	66	5803	c59864.graph_c0		Biological Process: axon guidance (GO:0007411);	0.528129	1	29	148	5803	c53596.graph_c1
Biological Process: small GTPase mediated signal transduction (GO:0007264);	0.386549	1	78	36	5803	c50574.graph_c0		Molecular Function: acyl-CoA delta11-desaturase activity (GO:0017105);	0.0220602	1	4	46	8273	c52786.graph_c0		Biological Process: protein folding (GO:0006457);	0.326975	1	67	34	5803	c47427.graph_c0		Biological Process: defense response (GO:0006952);	0.213866	1	21	66	5803	c53645.graph_c2		Biological Process: axonogenesis (GO:0007409);	0.143651	1	6	148	5803	c58009.graph_c0
Biological Process: sodium ion transport (GO:0006814);	0.0948888	1	16	36	5803	c57685.graph_c0		Molecular Function: alanine-glyoxylate transaminase activity (GO:0008453);	0.0110903	1	2	46	8273	c54274.graph_c0		Biological Process: protein transport (GO:0015031);	0.233134	1	45	34	5803	c50574.graph_c0		Biological Process: dendrite morphogenesis (GO:0048813);	0.117687	2	52	66	5803	c59864.graph_c0;c51191.graph_c0		Biological Process: biosynthetic process (GO:0009058);	0.448629	1	23	148	5803	c58132.graph_c1
#Gene_Ontology_term	P-value	mNum	nNum	MNum	NNum	GIDs		Molecular Function: cation binding (GO:0043169);	0.0220602	1	4	46	8273	c59023.graph_c0		Biological Process: regulation of transcription from RNA polymerase II promoter (GO:0006357);	0.251091	1	49	34	5803	c51191.graph_c0		Biological Process: DNA endoreduplication (GO:0042023);	0.282891	1	29	66	5803	c59864.graph_c0		Biological Process: carbohydrate metabolic process (GO:0005975);	0.505494	2	66	148	5803	c59023.graph_c0;c57542.graph_c0
Molecular Function: [acyl-carrier-protein] S-acetyltransferase activity (GO:0004313);	0.0144533	1	2	60	8273	c58132.graph_c1		Molecular Function: hydrolase activity (GO:0016787);	0.0249777	5	301	46	8273	c51003.graph_c0;c53014.graph_c0;c54292.graph_c1;c53601.graph_c0;c52402.graph_c0		Biological Process: regulation of transcription, DNA-templated (GO:0006355);	0.225995	3	281	34	5803	c49732.graph_c0;c49408.graph_c0;c53395.graph_c0		Biological Process: DNA metabolic process (GO:0006259);	0.9301	1	228	66	5803	c46097.graph_c0		Biological Process: cell adhesion (GO:0007155);	0.740612	1	52	148	5803	c56187.graph_c0
Molecular Function: [acyl-carrier-protein] S-malonyltransferase activity (GO:0004314);	0.0144533	1	2	60	8273	c58132.graph_c1		Molecular Function: hydrolase activity, acting on acid anhydrides (GO:0016817);	0.0110903	1	2	46	8273	c53426.graph_c0		Biological Process: RNA-dependent DNA replication (GO:0006278);	0.732298	1	220	34	5803	c57944.graph_c0		Biological Process: dorsal/ventral axis specification, ovarian follicular epithelium (GO:0008069);	0.2746	1	28	66	5803	c59864.graph_c0		Biological Process: cell communication (GO:0007154);	0.419278	1	21	148	5803	c51745.graph_c0
Molecular Function: 3-hydroxypalmitoyl-[acyl-carrier-protein] dehydratase activity (GO:0004317);	0.0144533	1	2	60	8273	c58132.graph_c1		Molecular Function: hydrolase activity, acting on glycosyl bonds (GO:0016798);	0.00971842	2	27	46	8273	c59023.graph_c0;c47373.graph_c0		Biological Process: small GTPase mediated signal transduction (GO:0007264);	0.369616	1	78	34	5803	c50574.graph_c0		Biological Process: eggshell chorion gene amplification (GO:0007307);	0.299192	1	31	66	5803	c59864.graph_c0		Biological Process: cell cycle arrest (GO:0007050);	0.0982038	1	4	148	5803	c54172.graph_c0
Molecular Function: 3-oxoacyl-[acyl-carrier-protein] reductase (NADPH) activity (GO:0004316);	0.0144533	1	2	60	8273	c58132.graph_c1		Molecular Function: N6-(1,2-dicarboxyethyl)AMP AMP-lyase (fumarate-forming) activity (GO:0004018);	0.00556026	1	1	46	8273	c56910.graph_c1		Biological Process: sodium ion transport (GO:0006814);	0.0898469	1	16	34	5803	c57685.graph_c0		Biological Process: embryo development ending in birth or egg hatching (GO:0009792);	0.249159	1	25	66	5803	c45901.graph_c0		Biological Process: cell surface receptor signaling pathway (GO:0007166);	0.227831	1	10	148	5803	c58498.graph_c0
Molecular Function: 3-oxoacyl-[acyl-carrier-protein] synthase activity (GO:0004315);	0.0144533	1	2	60	8273	c58132.graph_c1		Molecular Function: peptidase activity (GO:0008233);	0.019319	3	103	46	8273	c46109.graph_c1;c46109.graph_c0;c47499.graph_c0		Biological Process: transport (GO:0006810);	0.0893973	3	182	34	5803	c53361.graph_c1;c58251.graph_c0;c50205.graph_c0		Biological Process: endomitotic cell cycle (GO:0007113);	0.257736	1	26	66	5803	c59864.graph_c0		Biological Process: cellular iron ion homeostasis (GO:0006879);	0.143651	1	6	148	5803	c55091.graph_c0
Molecular Function: alpha-L-fucosidase activity (GO:0004560);	0.0144533	1	2	60	8273	c49442.graph_c0		Molecular Function: purine-nucleoside phosphorylase activity (GO:0004731);	0.00556026	1	1	46	8273	c47770.graph_c0		#Gene_Ontology_term	P-value	mNum	nNum	MNum	NNum	GIDs		Biological Process: growth (GO:0040007);	0.315129	1	33	66	5803	c59864.graph_c0		Biological Process: cellular macromolecule metabolic process (GO:0044260);	0.626528	1	38	148	5803	c58508.graph_c0
Molecular Function: alpha-mannosidase activity (GO:0004559);	0.0427463	1	6	60	8273	c57801.graph_c0		Molecular Function: sequence-specific DNA binding transcription factor activity (GO:0003700);	0.0183496	4	183	46	8273	c57571.graph_c0;c51191.graph_c0;c53395.graph_c0;c59076.graph_c0		Molecular Function: [acyl-carrier-protein] S-acetyltransferase activity (GO:0004313);	0.0163724	1	2	68	8273	c58132.graph_c1		Biological Process: innate immune response (GO:0045087);	0.14813	1	14	66	5803	c44428.graph_c0		Biological Process: cellular metabolic process (GO:0044237);	0.726732	1	50	148	5803	c56499.graph_c0
Molecular Function: chitin synthase activity (GO:0004100);	0.0144533	1	2	60	8273	c55798.graph_c0		Molecular Function: substrate-specific transmembrane transporter activity (GO:0022891);	0.0026379	2	14	46	8273	c56829.graph_c0;c50810.graph_c0		Molecular Function: [acyl-carrier-protein] S-malonyltransferase activity (GO:0004314);	0.0163724	1	2	68	8273	c58132.graph_c1		Biological Process: intrinsic apoptotic signaling pathway in response to DNA damage (GO:0008630);	0.266216	1	27	66	5803	c59864.graph_c0		Biological Process: cellular process (GO:0009987);	0.362502	3	84	148	5803	c57212.graph_c1;c49014.graph_c0;c59530.graph_c0
Molecular Function: enoyl-[acyl-carrier-protein] reductase (NADPH, B-specific) activity (GO:0004319);	0.0144533	1	2	60	8273	c58132.graph_c1		Molecular Function: transporter activity (GO:0005215);	0.0151578	3	94	46	8273	c57685.graph_c0;c53361.graph_c1;c52402.graph_c0		Molecular Function: 3-hydroxypalmitoyl-[acyl-carrier-protein] dehydratase activity (GO:0004317);	0.0163724	1	2	68	8273	c58132.graph_c1		Biological Process: lateral inhibition (GO:0046331);	0.209681	2	75	66	5803	c59864.graph_c0;c55540.graph_c1		Biological Process: cellular response to amino acid stimulus (GO:0071230);	0.121219	1	5	148	5803	c54400.graph_c0
Molecular Function: high-affinity inorganic phosphate:sodium symporter activity (GO:0005316);	0.0287011	1	4	60	8273	c55513.graph_c1		Molecular Function: ATP binding (GO:0005524);	0.887069	2	651	46	8273	c48747.graph_c0;c52701.graph_c1		Molecular Function: 3-oxoacyl-[acyl-carrier-protein] reductase (NADPH) activity (GO:0004316);	0.0163724	1	2	68	8273	c58132.graph_c1		Biological Process: mating behavior, sex discrimination (GO:0048047);	0.0556069	1	5	66	5803	c22381.graph_c0		Biological Process: cellular response to stimulus (GO:0051716);	0.0745899	1	3	148	5803	c56499.graph_c0
Molecular Function: inositol-3-phosphate synthase activity (GO:0004512);	0.00725251	1	1	60	8273	c58129.graph_c0		Molecular Function: ATP-dependent helicase activity (GO:0008026);	0.226777	1	46	46	8273	c52701.graph_c1		Molecular Function: 3-oxoacyl-[acyl-carrier-protein] synthase activity (GO:0004315);	0.0163724	1	2	68	8273	c58132.graph_c1		Biological Process: melanization defense response (GO:0035006);	0.0874974	1	8	66	5803	c53697.graph_c0		Biological Process: chitin metabolic process (GO:0006030);	0.596233	1	35	148	5803	c39727.graph_c0
Molecular Function: myristoyl-[acyl-carrier-protein] hydrolase activity (GO:0016295);	0.0144533	1	2	60	8273	c58132.graph_c1		Molecular Function: binding (GO:0005488);	0.359145	5	709	46	8273	c55827.graph_c0;c59645.graph_c0;c23091.graph_c0;c46567.graph_c0;c49231.graph_c1		Molecular Function: acyl-CoA delta11-desaturase activity (GO:0017105);	0.0324807	1	4	68	8273	c52786.graph_c0		Biological Process: metal ion transport (GO:0030001);	0.0769869	1	7	66	5803	c55305.graph_c0		Biological Process: chitin-based cuticle attachment to epithelium (GO:0040005);	0.502983	1	27	148	5803	c59864.graph_c0
Molecular Function: oleoyl-[acyl-carrier-protein] hydrolase activity (GO:0004320);	0.0144533	1	2	60	8273	c58132.graph_c1		Molecular Function: carbohydrate binding (GO:0030246);	0.168362	1	33	46	8273	c48886.graph_c1		Molecular Function: alanine-glyoxylate transaminase activity (GO:0008453);	0.0163724	1	2	68	8273	c54274.graph_c0		Biological Process: monovalent inorganic cation transport (GO:0015672);	0.0663572	1	6	66	5803	c55305.graph_c0		Biological Process: chitin-based embryonic cuticle biosynthetic process (GO:0008362);	0.563498	1	32	148	5803	c59864.graph_c0
Molecular Function: oxidoreductase activity (GO:0016491);	0.0225346	6	305	60	8273	c50193.graph_c1;c53411.graph_c0;c47126.graph_c0;c47365.graph_c0;c57910.graph_c0;c58414.graph_c0		Molecular Function: catalytic activity (GO:0003824);	0.323934	6	841	46	8273	c56178.graph_c0;c48808.graph_c0;c55342.graph_c0;c44099.graph_c0;c58794.graph_c0;c55847.graph_c2		Molecular Function: carboxylic ester hydrolase activity (GO:0052689);	0.0176805	2	25	68	8273	c57306.graph_c0;c56139.graph_c0		Biological Process: muscle tissue development (GO:0060537);	0.257736	1	26	66	5803	c59864.graph_c0		Biological Process: cuticle hydrocarbon biosynthetic process (GO:0006723);	0.0745899	1	3	148	5803	c22381.graph_c0
Molecular Function: palmitoyl-[acyl-carrier-protein] hydrolase activity (GO:0016296);	0.0144533	1	2	60	8273	c58132.graph_c1		Molecular Function: DNA binding (GO:0003677);	0.464658	2	280	46	8273	c49408.graph_c0;c57571.graph_c0		Molecular Function: cation binding (GO:0043169);	0.0324807	1	4	68	8273	c59023.graph_c0		Biological Process: negative regulation of apoptotic process (GO:0043066);	0.138307	1	13	66	5803	c59076.graph_c0		Biological Process: 'de novo' IMP biosynthetic process (GO:0006189);	0.121219	1	5	148	5803	c56614.graph_c0
Molecular Function: peptidase activity (GO:0008233);	0.0384698	3	103	60	8273	c46109.graph_c1;c45285.graph_c0;c47499.graph_c0		Molecular Function: GTP binding (GO:0005525);	0.591453	1	159	46	8273	c50574.graph_c0		Molecular Function: DDT-dehydrochlorinase activity (GO:0018833);	0.0163724	1	2	68	8273	c51468.graph_c0		Biological Process: negative regulation of cell proliferation (GO:0008285);	0.0769869	1	7	66	5803	c59076.graph_c0		Biological Process: defense response to protozoan (GO:0042832);	0.0503619	1	2	148	5803	c49238.graph_c0
Molecular Function: purine-nucleoside phosphorylase activity (GO:0004731);	0.00725251	1	1	60	8273	c47770.graph_c0		Molecular Function: metal ion binding (GO:0046872);	0.155834	5	515	46	8273	c57910.graph_c0;c54520.graph_c0;c54708.graph_c0;c58793.graph_c0;c57750.graph_c1		Molecular Function: deaminase activity (GO:0019239);	0.0163724	1	2	68	8273	c47427.graph_c0		Biological Process: negative regulation of peptidase activity (GO:0010466);	0.462345	1	54	66	5803	c59864.graph_c0		Biological Process: dendrite morphogenesis (GO:0048813);	0.384394	2	52	148	5803	c59864.graph_c0;c51191.graph_c0
Molecular Function: Rac guanyl-nucleotide exchange factor activity (GO:0030676);	0.0216027	1	3	60	8273	c47388.graph_c0		Molecular Function: nucleic acid binding (GO:0003676);	0.31731	5	672	46	8273	c58794.graph_c0;c54708.graph_c0;c57835.graph_c0;c54520.graph_c0;c53426.graph_c0		Molecular Function: enoyl-[acyl-carrier-protein] reductase (NADPH, B-specific) activity (GO:0004319);	0.0163724	1	2	68	8273	c58132.graph_c1		Biological Process: negative regulation of transcription from RNA polymerase II promoter (GO:0000122);	0.0786974	2	41	66	5803	c59864.graph_c0;c59076.graph_c0		Biological Process: DNA endoreduplication (GO:0042023);	0.528129	1	29	148	5803	c59864.graph_c0
Molecular Function: receptor signaling protein activity (GO:0005057);	0.0357489	1	5	60	8273	c47388.graph_c0		Molecular Function: oxidoreductase activity (GO:0016491);	0.510124	2	305	46	8273	c55827.graph_c0;c57910.graph_c0		Molecular Function: hydrolase activity (GO:0016787);	0.0366338	6	301	68	8273	c51003.graph_c0;c53014.graph_c0;c54515.graph_c0;c51548.graph_c0;c53645.graph_c2;c52664.graph_c0		Biological Process: negative regulation of transcription, DNA-templated (GO:0045892);	0.0769869	1	7	66	5803	c22348.graph_c0		Biological Process: DNA integration (GO:0015074);	0.938593	1	107	148	5803	c50644.graph_c0
Molecular Function: transmembrane transporter activity (GO:0022857);	0.0369944	2	42	60	8273	c54060.graph_c0;c53685.graph_c0		Molecular Function: protein dimerization activity (GO:0046983);	0.256548	1	53	46	8273	c49408.graph_c0		Molecular Function: hydrolase activity, acting on glycosyl bonds (GO:0016798);	0.00134901	3	27	68	8273	c59023.graph_c0;c47373.graph_c0;c39161.graph_c0		Biological Process: neuron projection morphogenesis (GO:0048812);	0.266216	1	27	66	5803	c50309.graph_c0		Biological Process: DNA metabolic process (GO:0006259);	0.997547	1	228	148	5803	c46097.graph_c0
Molecular Function: transporter activity (GO:0005215);	0.0305129	3	94	60	8273	c57685.graph_c0;c53361.graph_c1;c50205.graph_c0		Molecular Function: protein kinase activity (GO:0004672);	0.268961	1	56	46	8273	c48747.graph_c0		Molecular Function: hydroquinone:oxygen oxidoreductase activity (GO:0052716);	0.00821951	1	1	68	8273	c49071.graph_c0		Biological Process: neurotransmitter transport (GO:0006836);	0.17694	1	17	66	5803	c52012.graph_c0		Biological Process: dorsal/ventral axis specification, ovarian follicular epithelium (GO:0008069);	0.515718	1	28	148	5803	c59864.graph_c0
Molecular Function: ATP binding (GO:0005524);	0.861653	3	651	60	8273	c56700.graph_c0;c48747.graph_c0;c52701.graph_c1		Molecular Function: pyridoxal phosphate binding (GO:0030170);	0.19584	1	39	46	8273	c54274.graph_c0		Molecular Function: myristoyl-[acyl-carrier-protein] hydrolase activity (GO:0016295);	0.0163724	1	2	68	8273	c58132.graph_c1		Biological Process: nucleoside metabolic process (GO:0009116);	0.0556069	1	5	66	5803	c47770.graph_c0		Biological Process: eclosion (GO:0007562);	0.0503619	1	2	148	5803	c57771.graph_c0
Molecular Function: ATPase activity (GO:0016887);	0.135981	2	89	60	8273	c59283.graph_c0;c56700.graph_c0		Molecular Function: RNA binding (GO:0003723);	0.834116	1	316	46	8273	c52701.graph_c1		Molecular Function: oleoyl-[acyl-carrier-protein] hydrolase activity (GO:0004320);	0.0163724	1	2	68	8273	c58132.graph_c1		Biological Process: open tracheal system development (GO:0007424);	0.315129	1	33	66	5803	c59864.graph_c0		Biological Process: eggshell chorion gene amplification (GO:0007307);	0.552011	1	31	148	5803	c59864.graph_c0
Molecular Function: ATP-dependent helicase activity (GO:0008026);	0.285197	1	46	60	8273	c52701.graph_c1		Molecular Function: sequence-specific DNA binding (GO:0043565);	0.212936	2	155	46	8273	c51191.graph_c0;c53395.graph_c0		Molecular Function: palmitoyl-[acyl-carrier-protein] hydrolase activity (GO:0016296);	0.0163724	1	2	68	8273	c58132.graph_c1		Biological Process: organic substance metabolic process (GO:0071704);	0.360828	1	39	66	5803	c47373.graph_c0		Biological Process: endomitotic cell cycle (GO:0007113);	0.489915	1	26	148	5803	c59864.graph_c0
Molecular Function: binding (GO:0005488);	0.410007	6	709	60	8273	c47126.graph_c0;c46567.graph_c0;c49231.graph_c1;c53411.graph_c0;c58414.graph_c0;c57801.graph_c0		Molecular Function: sphingomyelin phosphodiesterase activity (GO:0004767);	0.0751488	1	14	46	8273	c50574.graph_c0		Molecular Function: purine-nucleoside phosphorylase activity (GO:0004731);	0.00821951	1	1	68	8273	c47770.graph_c0		Biological Process: peptidyl-tyrosine dephosphorylation (GO:0035335);	0.231712	1	23	66	5803	c59850.graph_c0		Biological Process: establishment or maintenance of epithelial cell apical/basal polarity (GO:0045197);	0.186822	1	8	148	5803	c53090.graph_c0
Molecular Function: carbohydrate binding (GO:0030246);	0.213901	1	33	60	8273	c48886.graph_c1		Molecular Function: transmembrane transporter activity (GO:0022857);	0.209244	1	42	46	8273	c53685.graph_c0		Molecular Function: stearoyl-CoA 9-desaturase activity (GO:0004768);	0.0324807	1	4	68	8273	c22381.graph_c0		Biological Process: positive regulation of cell proliferation (GO:0008284);	0.249159	1	25	66	5803	c59864.graph_c0		Biological Process: extracellular matrix organization (GO:0030198);	0.121219	1	5	148	5803	c59268.graph_c0
Molecular Function: carboxylic ester hydrolase activity (GO:0052689);	0.166598	1	25	60	8273	c56139.graph_c0		Molecular Function: zinc ion binding (GO:0008270);	0.906895	1	415	46	8273	c57835.graph_c0		Molecular Function: substrate-specific transmembrane transporter activity (GO:0022891);	0.00568385	2	14	68	8273	c56829.graph_c0;c50810.graph_c0		Biological Process: positive regulation of nurse cell apoptotic process (GO:0045850);	0.257736	1	26	66	5803	c59864.graph_c0		Biological Process: fatty acid biosynthetic process (GO:0006633);	0.0545985	2	15	148	5803	c52786.graph_c0;c22381.graph_c0
Molecular Function: catalytic activity (GO:0003824);	0.580116	6	841	60	8273	c56351.graph_c0;c56178.graph_c0;c48808.graph_c0;c54545.graph_c0;c44099.graph_c0;c47409.graph_c0		#Gene_Ontology_term	P-value	mNum	nNum	MNum	NNum	GIDs		Molecular Function: transporter activity (GO:0005215);	0.0419041	3	94	68	8273	c57685.graph_c0;c53361.graph_c1;c50205.graph_c0		Biological Process: positive regulation of transcription from RNA polymerase II promoter (GO:0045944);	0.468518	1	55	66	5803	c59864.graph_c0		Biological Process: glycolytic process (GO:0006096);	0.35584	1	17	148	5803	c50194.graph_c0
Molecular Function: chitin binding (GO:0008061);	0.258561	1	41	60	8273	c48159.graph_c0		Cellular Component: nucleus (GO:0005634);	0.0255322	6	582	15	3538	c51191.graph_c0;c49408.graph_c0;c57571.graph_c0;c57835.graph_c0;c53395.graph_c0;c59076.graph_c0		Molecular Function: triglyceride lipase activity (GO:0004806);	0.0324807	1	4	68	8273	c49732.graph_c0		Biological Process: primary metabolic process (GO:0044238);	0.81356	1	145	66	5803	c47373.graph_c0		Biological Process: G-protein coupled receptor signaling pathway (GO:0007186);	0.875217	1	80	148	5803	c21812.graph_c0
Molecular Function: chitinase activity (GO:0004568);	0.0565918	1	8	60	8273	c48159.graph_c0		Cellular Component: peroxisomal membrane (GO:0005778);	0.00846259	1	2	15	3538	c45180.graph_c0		Molecular Function: ATP binding (GO:0005524);	0.974554	2	651	68	8273	c55292.graph_c0;c52701.graph_c1		Biological Process: protein folding (GO:0006457);	0.537359	1	67	66	5803	c47427.graph_c0		Biological Process: growth (GO:0040007);	0.574692	1	33	148	5803	c59864.graph_c0
Molecular Function: choline dehydrogenase activity (GO:0008812);	0.0969574	1	14	60	8273	c55674.graph_c0		Cellular Component: integral component of membrane (GO:0016021);	0.353219	4	709	15	3538	c52786.graph_c0;c45180.graph_c0;c50810.graph_c0;c56112.graph_c0		Molecular Function: ATPase activity (GO:0016887);	0.522175	1	89	68	8273	c58251.graph_c0		Biological Process: protein phosphorylation (GO:0006468);	0.883588	1	185	66	5803	c48747.graph_c0		Biological Process: GTP catabolic process (GO:0006184);	0.655997	2	87	148	5803	c39109.graph_c0;c46011.graph_c0
Molecular Function: DNA binding (GO:0003677);	0.607953	2	280	60	8273	c49408.graph_c0;c56765.graph_c0		Cellular Component: intracellular (GO:0005622);	0.366943	1	106	15	3538	c52402.graph_c0		Molecular Function: ATP-dependent helicase activity (GO:0008026);	0.316617	1	46	68	8273	c52701.graph_c1		Biological Process: protein transport (GO:0015031);	0.40352	1	45	66	5803	c50574.graph_c0		Biological Process: homophilic cell adhesion via plasma membrane adhesion molecules (GO:0007156);	0.726732	1	50	148	5803	c53596.graph_c1
Molecular Function: flavin adenine dinucleotide binding (GO:0050660);	0.300724	1	49	60	8273	c55674.graph_c0		Cellular Component: membrane (GO:0016020);	0.0874109	4	412	15	3538	c56829.graph_c0;c57685.graph_c0;c53361.graph_c1;c53685.graph_c0		Molecular Function: binding (GO:0005488);	0.532919	6	709	68	8273	c56259.graph_c0;c59317.graph_c1;c55827.graph_c0;c46567.graph_c0;c49231.graph_c1;c55950.graph_c0		Biological Process: proteolysis (GO:0006508);	0.345736	3	183	66	5803	c60106.graph_c0;c18639.graph_c0;c39602.graph_c0		Biological Process: imaginal disc-derived wing morphogenesis (GO:0007476);	0.205281	2	33	148	5803	c48884.graph_c0;c57517.graph_c0
Molecular Function: GTP binding (GO:0005525);	0.689194	1	159	60	8273	c50574.graph_c0		Cellular Component: transcription factor complex (GO:0005667);	0.061861	1	15	15	3538	c51191.graph_c0		Molecular Function: catalytic activity (GO:0003824);	0.148546	10	841	68	8273	c55247.graph_c0;c56178.graph_c0;c58975.graph_c0;c47318.graph_c0;c51031.graph_c0;c48808.graph_c0;c55342.graph_c0;c44099.graph_c0;c52468.graph_c0;c47409.graph_c0		Biological Process: regulation of autophagy (GO:0010506);	0.0556069	1	5	66	5803	c22381.graph_c0		Biological Process: intrinsic apoptotic signaling pathway in response to DNA damage (GO:0008630);	0.502983	1	27	148	5803	c59864.graph_c0
Molecular Function: heterocyclic compound binding (GO:1901363);	0.442963	1	80	60	8273	c43749.graph_c0										Molecular Function: copper ion binding (GO:0005507);	0.0868393	1	11	68	8273	c49071.graph_c0		Biological Process: regulation of cell cycle (GO:0051726);	0.345939	1	37	66	5803	c59864.graph_c0		Biological Process: ion transport (GO:0006811);	0.857761	1	75	148	5803	c55686.graph_c0
Molecular Function: hydrolase activity (GO:0016787);	0.373762	3	301	60	8273	c54292.graph_c1;c58130.graph_c0;c53601.graph_c0										Molecular Function: DNA binding (GO:0003677);	0.197837	4	280	68	8273	c49408.graph_c0;c57571.graph_c0;c56765.graph_c0;c49732.graph_c0		Biological Process: regulation of hemocyte proliferation (GO:0035206);	0.338367	1	36	66	5803	c59864.graph_c0		Biological Process: iron ion transport (GO:0006826);	0.121219	1	5	148	5803	c55091.graph_c0
Molecular Function: hydrolase activity, acting on glycosyl bonds (GO:0016798);	0.17868	1	27	60	8273	c57565.graph_c0										Molecular Function: fatty-acyl-CoA reductase (alcohol-forming) activity (GO:0080019);	0.0868393	1	11	68	8273	c48075.graph_c0		Biological Process: regulation of transcription from RNA polymerase II promoter (GO:0006357);	0.430409	1	49	66	5803	c51191.graph_c0		Biological Process: lactose transport (GO:0015767);	0.0503619	1	2	148	5803	c49751.graph_c0
Molecular Function: hydrolase activity, hydrolyzing O-glycosyl compounds (GO:0004553);	0.19648	1	30	60	8273	c57529.graph_c0										Molecular Function: glutathione transferase activity (GO:0004364);	0.123813	1	16	68	8273	c51468.graph_c0		Biological Process: regulation of transcription involved in G1/S transition of mitotic cell cycle (GO:0000083);	0.20479	1	20	66	5803	c59864.graph_c0		Biological Process: lateral inhibition (GO:0046331);	0.857761	1	75	148	5803	c59864.graph_c0
Molecular Function: metal ion binding (GO:0046872);	0.0776141	7	515	60	8273	c53034.graph_c0;c54267.graph_c0;c57910.graph_c0;c47365.graph_c0;c54520.graph_c0;c54708.graph_c0;c58793.graph_c0										Molecular Function: GTP binding (GO:0005525);	0.73421	1	159	68	8273	c50574.graph_c0		Biological Process: regulation of transcription, DNA-templated (GO:0006355);	0.214145	5	281	66	5803	c46124.graph_c0;c49732.graph_c0;c55540.graph_c1;c49408.graph_c0;c53395.graph_c0		Biological Process: male mating behavior (GO:0060179);	0.0982038	1	4	148	5803	c22381.graph_c0
Molecular Function: nucleic acid binding (GO:0003676);	0.544286	5	672	60	8273	c54708.graph_c0;c57835.graph_c0;c53034.graph_c0;c54520.graph_c0;c54267.graph_c0										Molecular Function: heterocyclic compound binding (GO:1901363);	0.484936	1	80	68	8273	c43749.graph_c0		Biological Process: response to stimulus (GO:0050896);	0.240485	1	24	66	5803	c51189.graph_c0		Biological Process: maltose transport (GO:0015768);	0.0503619	1	2	148	5803	c49751.graph_c0
Molecular Function: nucleoside-triphosphatase activity (GO:0017111);	0.364264	1	62	60	8273	c52456.graph_c0										Molecular Function: metal ion binding (GO:0046872);	0.12879	7	515	68	8273	c53034.graph_c0;c54520.graph_c0;c58225.graph_c0;c51094.graph_c0;c54708.graph_c0;c51603.graph_c0;c58793.graph_c0		Biological Process: RNA-dependent DNA replication (GO:0006278);	0.923119	1	220	66	5803	c57944.graph_c0		Biological Process: mating behavior, sex discrimination (GO:0048047);	0.121219	1	5	148	5803	c22381.graph_c0
Molecular Function: nucleotide binding (GO:0000166);	0.882491	1	289	60	8273	c59283.graph_c0										Molecular Function: neurotransmitter:sodium symporter activity (GO:0005328);	0.145285	1	19	68	8273	c52012.graph_c0		Biological Process: small GTPase mediated signal transduction (GO:0007264);	0.592705	1	78	66	5803	c50574.graph_c0		Biological Process: melanization defense response (GO:0035006);	0.186822	1	8	148	5803	c54400.graph_c0
Molecular Function: nucleotidyltransferase activity (GO:0016779);	0.29041	1	47	60	8273	c50406.graph_c0										Molecular Function: nucleic acid binding (GO:0003676);	0.657116	5	672	68	8273	c51603.graph_c0;c54708.graph_c0;c58225.graph_c0;c53034.graph_c0;c54520.graph_c0		Biological Process: sodium ion transport (GO:0006814);	0.167445	1	16	66	5803	c57685.graph_c0		Biological Process: mesoderm development (GO:0007498);	0.419278	1	21	148	5803	c43914.graph_c0
Molecular Function: organic cyclic compound binding (GO:0097159);	0.442963	1	80	60	8273	c43749.graph_c0										Molecular Function: nucleoside-triphosphatase activity (GO:0017111);	0.401674	1	62	68	8273	c55292.graph_c0		Biological Process: wing disc development (GO:0035220);	0.138307	1	13	66	5803	c59076.graph_c0		Biological Process: metal ion transport (GO:0030001);	0.165514	1	7	148	5803	c55305.graph_c0
Molecular Function: phospholipid binding (GO:0005543);	0.38716	1	67	60	8273	c47388.graph_c0										Molecular Function: nucleotide binding (GO:0000166);	0.911782	1	289	68	8273	c58251.graph_c0		#Gene_Ontology_term	P-value	mNum	nNum	MNum	NNum	GIDs		Biological Process: methylation (GO:0032259);	0.810354	1	64	148	5803	c43665.graph_c0
Molecular Function: protein dimerization activity (GO:0046983);	0.320913	1	53	60	8273	c49408.graph_c0										Molecular Function: organic cyclic compound binding (GO:0097159);	0.484936	1	80	68	8273	c43749.graph_c0		Molecular Function: [acyl-carrier-protein] S-acetyltransferase activity (GO:0004313);	0.0264173	1	2	110	8273	c58132.graph_c1		Biological Process: midgut development (GO:0007494);	0.227831	1	10	148	5803	c59330.graph_c0
Molecular Function: protein kinase activity (GO:0004672);	0.335677	1	56	60	8273	c48747.graph_c0										Molecular Function: oxidoreductase activity (GO:0016491);	0.46091	3	305	68	8273	c55827.graph_c0;c56259.graph_c0;c51094.graph_c0		Molecular Function: [acyl-carrier-protein] S-malonyltransferase activity (GO:0004314);	0.0264173	1	2	110	8273	c58132.graph_c1		Biological Process: monovalent inorganic cation transport (GO:0015672);	0.143651	1	6	148	5803	c55305.graph_c0
Molecular Function: RNA binding (GO:0003723);	0.904177	1	316	60	8273	c52701.graph_c1										Molecular Function: peptidase activity (GO:0008233);	0.0525096	3	103	68	8273	c46109.graph_c1;c46109.graph_c0;c47499.graph_c0		Molecular Function: 3-hydroxypalmitoyl-[acyl-carrier-protein] dehydratase activity (GO:0004317);	0.0264173	1	2	110	8273	c58132.graph_c1		Biological Process: motor neuron axon guidance (GO:0008045);	0.388375	1	19	148	5803	c55722.graph_c0
Molecular Function: sequence-specific DNA binding (GO:0043565);	0.679831	1	155	60	8273	c51191.graph_c0										Molecular Function: protein dimerization activity (GO:0046983);	0.355204	1	53	68	8273	c49408.graph_c0		Molecular Function: 3-oxoacyl-[acyl-carrier-protein] reductase (NADPH) activity (GO:0004316);	0.0264173	1	2	110	8273	c58132.graph_c1		Biological Process: muscle cell cellular homeostasis (GO:0046716);	0.227831	1	10	148	5803	c57476.graph_c0
Molecular Function: sequence-specific DNA binding transcription factor activity (GO:0003700);	0.739973	1	183	60	8273	c51191.graph_c0										Molecular Function: pyridoxal phosphate binding (GO:0030170);	0.275758	1	39	68	8273	c54274.graph_c0		Molecular Function: 3-oxoacyl-[acyl-carrier-protein] synthase activity (GO:0004315);	0.0264173	1	2	110	8273	c58132.graph_c1		Biological Process: muscle contraction (GO:0006936);	0.0982038	1	4	148	5803	c43914.graph_c0
Molecular Function: serine-type peptidase activity (GO:0008236);	0.219625	1	34	60	8273	c18641.graph_c0										Molecular Function: RNA binding (GO:0003723);	0.73936	2	316	68	8273	c57944.graph_c0;c52701.graph_c1		Molecular Function: cation:chloride symporter activity (GO:0015377);	0.0132963	1	1	110	8273	c55305.graph_c0		Biological Process: muscle tissue development (GO:0060537);	0.489915	1	26	148	5803	c59864.graph_c0
Molecular Function: sphingomyelin phosphodiesterase activity (GO:0004767);	0.0969574	1	14	60	8273	c50574.graph_c0										Molecular Function: RNA-directed DNA polymerase activity (GO:0003964);	0.852907	1	229	68	8273	c57944.graph_c0		Molecular Function: deaminase activity (GO:0019239);	0.0264173	1	2	110	8273	c47427.graph_c0		Biological Process: negative regulation of apoptotic process (GO:0043066);	0.285524	1	13	148	5803	c59076.graph_c0
Molecular Function: substrate-specific transmembrane transporter activity (GO:0022891);	0.0969574	1	14	60	8273	c50810.graph_c0										Molecular Function: sequence-specific DNA binding (GO:0043565);	0.365244	2	155	68	8273	c51191.graph_c0;c53395.graph_c0		Molecular Function: enoyl-[acyl-carrier-protein] reductase (NADPH, B-specific) activity (GO:0004319);	0.0264173	1	2	110	8273	c58132.graph_c1		Biological Process: negative regulation of cell proliferation (GO:0008285);	0.165514	1	7	148	5803	c59076.graph_c0
Molecular Function: transferase activity (GO:0016740);	0.602012	2	277	60	8273	c49535.graph_c1;c43749.graph_c0										Molecular Function: sequence-specific DNA binding transcription factor activity (GO:0003700);	0.190242	3	183	68	8273	c57571.graph_c0;c51191.graph_c0;c53395.graph_c0		Molecular Function: eukaryotic initiation factor 4E binding (GO:0008190);	0.0132963	1	1	110	8273	c56136.graph_c0		Biological Process: negative regulation of gene expression (GO:0010629);	0.20759	1	9	148	5803	c57771.graph_c0
Molecular Function: transferase activity, transferring glycosyl groups (GO:0016757);	0.253118	1	40	60	8273	c49535.graph_c0										Molecular Function: sphingomyelin phosphodiesterase activity (GO:0004767);	0.109204	1	14	68	8273	c50574.graph_c0		Molecular Function: glutathione transferase activity (GO:0004364);	0.0186174	2	16	110	8273	c45353.graph_c0;c50753.graph_c0		Biological Process: negative regulation of peptidase activity (GO:0010466);	0.402544	2	54	148	5803	c59864.graph_c0;c50127.graph_c2
Molecular Function: zinc ion binding (GO:0008270);	0.810982	2	415	60	8273	c58132.graph_c1;c57835.graph_c0										Molecular Function: structural constituent of cuticle (GO:0042302);	0.269728	1	38	68	8273	c42442.graph_c0		Molecular Function: hydrolase activity (GO:0016787);	0.00212607	11	301	110	8273	c51003.graph_c0;c53014.graph_c0;c54515.graph_c0;c52849.graph_c0;c49137.graph_c0;c49712.graph_c0;c53521.graph_c0;c58130.graph_c0;c51548.graph_c0;c53645.graph_c2;c52402.graph_c0		Biological Process: negative regulation of proteolysis (GO:0045861);	0.0745899	1	3	148	5803	c43736.graph_c0
#Gene_Ontology_term	P-value	mNum	nNum	MNum	NNum	GIDs										Molecular Function: transferase activity (GO:0016740);	0.902254	1	277	68	8273	c43749.graph_c0		Molecular Function: hydrolase activity, acting on glycosyl bonds (GO:0016798);	0.00530358	3	27	110	8273	c59023.graph_c0;c47373.graph_c0;c39161.graph_c0		Biological Process: negative regulation of transcription from RNA polymerase II promoter (GO:0000122);	0.281259	2	41	148	5803	c59864.graph_c0;c59076.graph_c0
Cellular Component: lysosome (GO:0005764);	0.0318143	1	6	19	3538	c57801.graph_c0										Molecular Function: transmembrane transporter activity (GO:0022857);	0.293556	1	42	68	8273	c53685.graph_c0		Molecular Function: hydrolase activity, hydrolyzing O-glycosyl compounds (GO:0004553);	0.00715236	3	30	110	8273	c55993.graph_c1;c57277.graph_c1;c53199.graph_c0		Biological Process: negative regulation of transcription, DNA-templated (GO:0045892);	0.165514	1	7	148	5803	c22348.graph_c0
Cellular Component: peroxisomal membrane (GO:0005778);	0.0107132	1	2	19	3538	c45180.graph_c0										Molecular Function: zinc ion binding (GO:0008270);	0.670469	3	415	68	8273	c58132.graph_c1;c49707.graph_c0;c53977.graph_c0		Molecular Function: hydroquinone:oxygen oxidoreductase activity (GO:0052716);	0.0132963	1	1	110	8273	c49071.graph_c0		Biological Process: nervous system development (GO:0007399);	0.20759	1	9	148	5803	c57476.graph_c0
Cellular Component: extracellular region (GO:0005576);	0.219181	2	164	19	3538	c57801.graph_c0;c48159.graph_c0										#Gene_Ontology_term	P-value	mNum	nNum	MNum	NNum	GIDs		Molecular Function: myristoyl-[acyl-carrier-protein] hydrolase activity (GO:0016295);	0.0264173	1	2	110	8273	c58132.graph_c1		Biological Process: neuron projection morphogenesis (GO:0048812);	0.502983	1	27	148	5803	c50309.graph_c0
Cellular Component: integral component of membrane (GO:0016021);	0.067687	7	709	19	3538	c45180.graph_c0;c52410.graph_c0;c50810.graph_c0;c56112.graph_c0;c55580.graph_c0;c56700.graph_c0;c55061.graph_c0										Cellular Component: membrane (GO:0016020);	0.0495877	5	412	18	3538	c56829.graph_c0;c57685.graph_c0;c50205.graph_c0;c53361.graph_c1;c53685.graph_c0		Molecular Function: N6-(1,2-dicarboxyethyl)AMP AMP-lyase (fumarate-forming) activity (GO:0004018);	0.0132963	1	1	110	8273	c56910.graph_c1		Biological Process: neuron recognition (GO:0008038);	0.0503619	1	2	148	5803	c53596.graph_c1
Cellular Component: membrane (GO:0016020);	0.0611074	5	412	19	3538	c54060.graph_c0;c57685.graph_c0;c50205.graph_c0;c53361.graph_c1;c53685.graph_c0										Cellular Component: peroxisomal membrane (GO:0005778);	0.0101508	1	2	18	3538	c45180.graph_c0		Molecular Function: nutrient reservoir activity (GO:0045735);	0.0132963	1	1	110	8273	c46236.graph_c0		Biological Process: nuclear division (GO:0000280);	0.0745899	1	3	148	5803	c57476.graph_c0
Cellular Component: membrane-bounded organelle (GO:0043227);	0.126353	1	25	19	3538	c47365.graph_c0										Cellular Component: cytoplasmic vesicle (GO:0031410);	0.0594617	1	12	18	3538	c22381.graph_c0		Molecular Function: oleoyl-[acyl-carrier-protein] hydrolase activity (GO:0004320);	0.0264173	1	2	110	8273	c58132.graph_c1		Biological Process: nucleic acid metabolic process (GO:0090304);	0.672083	1	43	148	5803	c58508.graph_c0
Cellular Component: nucleus (GO:0005634);	0.626724	3	582	19	3538	c51191.graph_c0;c49408.graph_c0;c57835.graph_c0										Cellular Component: endoplasmic reticulum (GO:0005783);	0.189674	1	41	18	3538	c22381.graph_c0		Molecular Function: palmitoyl-[acyl-carrier-protein] hydrolase activity (GO:0016296);	0.0264173	1	2	110	8273	c58132.graph_c1		Biological Process: nucleoside metabolic process (GO:0009116);	0.121219	1	5	148	5803	c56614.graph_c0
Cellular Component: synapse (GO:0045202);	0.10236	1	20	19	3538	c47388.graph_c0										Cellular Component: extracellular region (GO:0005576);	0.201888	2	164	18	3538	c41564.graph_c0;c49732.graph_c0		Molecular Function: peptidase activity (GO:0008233);	8.27599e-06	9	103	110	8273	c56761.graph_c0;c47378.graph_c1;c51496.graph_c0;c46109.graph_c1;c53697.graph_c0;c46109.graph_c0;c52850.graph_c0;c47499.graph_c0;c47378.graph_c0		Biological Process: open tracheal system development (GO:0007424);	0.574692	1	33	148	5803	c59864.graph_c0
Cellular Component: transcription factor complex (GO:0005667);	0.0777434	1	15	19	3538	c51191.graph_c0										Cellular Component: integral component of membrane (GO:0016021);	0.0513049	7	709	18	3538	c59346.graph_c0;c52786.graph_c0;c45180.graph_c0;c52012.graph_c0;c50810.graph_c0;c56112.graph_c0;c22381.graph_c0		Molecular Function: peptidase activity, acting on L-amino acid peptides (GO:0070011);	0.0105997	2	12	110	8273	c56760.graph_c0;c53673.graph_c0		Biological Process: oxidation-reduction process (GO:0055114);	0.0714754	14	358	148	5803	c56041.graph_c0;c41545.graph_c0;c51166.graph_c0;c52190.graph_c0;c55405.graph_c0;c52600.graph_c0;c59268.graph_c0;c55117.graph_c0;c53380.graph_c0;c50793.graph_c0;c22381.graph_c0;c52786.graph_c0;c58132.graph_c1;c53380.graph_c1
																Cellular Component: lipid particle (GO:0005811);	0.265543	1	60	18	3538	c22381.graph_c0		Molecular Function: phosphoglycerate dehydrogenase activity (GO:0004617);	0.0264173	1	2	110	8273	c45320.graph_c0		Biological Process: peptidyl-tyrosine dephosphorylation (GO:0035335);	0.448629	1	23	148	5803	c59850.graph_c0
																Cellular Component: nucleus (GO:0005634);	0.342469	4	582	18	3538	c51191.graph_c0;c49408.graph_c0;c57571.graph_c0;c53395.graph_c0		Molecular Function: purine-nucleoside phosphorylase activity (GO:0004731);	0.0132963	1	1	110	8273	c47770.graph_c0		Biological Process: phagocytosis (GO:0006909);	0.338073	2	47	148	5803	c59268.graph_c0;c54910.graph_c0
																Cellular Component: transcription factor complex (GO:0005667);	0.0737965	1	15	18	3538	c51191.graph_c0		Molecular Function: substrate-specific transmembrane transporter activity (GO:0022891);	0.0143641	2	14	110	8273	c56829.graph_c0;c50810.graph_c0		Biological Process: pheromone biosynthetic process (GO:0042811);	0.0745899	1	3	148	5803	c22381.graph_c0
																								Molecular Function: symporter activity (GO:0015293);	0.0393655	1	3	110	8273	c50522.graph_c0		Biological Process: phosphate-containing compound metabolic process (GO:0006796);	0.20759	1	9	148	5803	c49328.graph_c0
																								Molecular Function: tryptophan 2,3-dioxygenase activity (GO:0004833);	0.0132963	1	1	110	8273	c49366.graph_c0		Biological Process: phosphorylation (GO:0016310);	0.118412	5	102	148	5803	c57409.graph_c0;c49430.graph_c0;c57517.graph_c0;c50194.graph_c0;c40819.graph_c0
																								Molecular Function: acyl-CoA delta11-desaturase activity (GO:0017105);	0.052143	1	4	110	8273	c52786.graph_c0		Biological Process: positive regulation of cell proliferation (GO:0008284);	0.476506	1	25	148	5803	c59864.graph_c0
																								Molecular Function: ATP binding (GO:0005524);	0.998798	2	651	110	8273	c59181.graph_c0;c48747.graph_c0		Biological Process: positive regulation of nurse cell apoptotic process (GO:0045850);	0.489915	1	26	148	5803	c59864.graph_c0
																								Molecular Function: ATPase activity (GO:0016887);	0.332128	2	89	110	8273	c59665.graph_c0;c59530.graph_c0		Biological Process: positive regulation of transcription from RNA polymerase II promoter (GO:0045944);	0.760131	1	55	148	5803	c59864.graph_c0
																								Molecular Function: binding (GO:0005488);	0.918904	6	709	110	8273	c59645.graph_c0;c23091.graph_c0;c46567.graph_c0;c49231.graph_c1;c51535.graph_c1;c18639.graph_c0		Biological Process: potassium ion transport (GO:0006813);	0.285524	1	13	148	5803	c54832.graph_c0
																								Molecular Function: calcium ion binding (GO:0005509);	0.96515	1	247	110	8273	c59864.graph_c0		Biological Process: primary metabolic process (GO:0044238);	0.889853	2	145	148	5803	c47373.graph_c0;c49328.graph_c0
																								Molecular Function: carbohydrate binding (GO:0030246);	0.357624	1	33	110	8273	c39257.graph_c0		Biological Process: protein folding (GO:0006457);	0.24358	3	67	148	5803	c51045.graph_c0;c59330.graph_c0;c47628.graph_c0
																								Molecular Function: carboxylic ester hydrolase activity (GO:0052689);	0.284752	1	25	110	8273	c56903.graph_c0		Biological Process: protein glycosylation (GO:0006486);	0.388375	1	19	148	5803	c56660.graph_c0
																								Molecular Function: catalytic activity (GO:0003824);	0.146319	15	841	110	8273	c55247.graph_c0;c56178.graph_c0;c47318.graph_c0;c58968.graph_c0;c51031.graph_c0;c49114.graph_c1;c48808.graph_c0;c51189.graph_c0;c55342.graph_c0;c51000.graph_c0;c44099.graph_c0;c55847.graph_c2;c54872.graph_c1;c52468.graph_c0;c47409.graph_c0		Biological Process: protein N-linked glycosylation (GO:0006487);	0.0982038	1	4	148	5803	c56413.graph_c0
																								Molecular Function: cation binding (GO:0043169);	0.052143	1	4	110	8273	c59023.graph_c0		Biological Process: protein phosphorylation (GO:0006468);	0.700978	4	185	148	5803	c59438.graph_c1;c58037.graph_c0;c56187.graph_c0;c56035.graph_c0
																								Molecular Function: copper ion binding (GO:0005507);	0.136991	1	11	110	8273	c49071.graph_c0		Biological Process: protein secretion (GO:0009306);	0.20759	1	9	148	5803	c51391.graph_c0
																								Molecular Function: DNA binding (GO:0003677);	0.891655	2	280	110	8273	c49408.graph_c0;c49732.graph_c0		Biological Process: protein transport (GO:0015031);	0.688719	1	45	148	5803	c50574.graph_c0
																								Molecular Function: extracellular matrix structural constituent (GO:0005201);	0.255362	1	22	110	8273	c59864.graph_c0		Biological Process: proteolysis (GO:0006508);	0.185633	7	183	148	5803	c53194.graph_c1;c52018.graph_c0;c60106.graph_c0;c18639.graph_c0;c53194.graph_c2;c53272.graph_c0;c50956.graph_c2
																								Molecular Function: flavin adenine dinucleotide binding (GO:0050660);	0.482016	1	49	110	8273	c47741.graph_c0		Biological Process: purine nucleobase biosynthetic process (GO:0009113);	0.121219	1	5	148	5803	c56614.graph_c0
																								Molecular Function: GTP binding (GO:0005525);	0.883401	1	159	110	8273	c50574.graph_c0		Biological Process: regulation of ARF GTPase activity (GO:0032312);	0.186822	1	8	148	5803	c57263.graph_c1
																								Molecular Function: heme binding (GO:0020037);	0.649708	1	78	110	8273	c49366.graph_c0		Biological Process: regulation of autophagy (GO:0010506);	0.121219	1	5	148	5803	c22381.graph_c0
																								Molecular Function: hydrolase activity, acting on ester bonds (GO:0016788);	0.159819	1	13	110	8273	c50309.graph_c0		Biological Process: regulation of cell cycle (GO:0051726);	0.616689	1	37	148	5803	c59864.graph_c0
																								Molecular Function: ion channel activity (GO:0005216);	0.214306	1	18	110	8273	c56470.graph_c0		Biological Process: regulation of hemocyte proliferation (GO:0035206);	0.606593	1	36	148	5803	c59864.graph_c0
																								Molecular Function: metal ion binding (GO:0046872);	0.377571	8	515	110	8273	c57910.graph_c0;c54520.graph_c0;c54708.graph_c0;c58102.graph_c0;c58793.graph_c0;c57750.graph_c1;c50555.graph_c0;c49366.graph_c0		Biological Process: regulation of lipid metabolic process (GO:0019216);	0.0982038	1	4	148	5803	c22381.graph_c0
																								Molecular Function: metalloendopeptidase activity (GO:0004222);	0.430841	1	42	110	8273	c60106.graph_c0		Biological Process: regulation of transcription from RNA polymerase II promoter (GO:0006357);	0.719518	1	49	148	5803	c51191.graph_c0
																								Molecular Function: metallopeptidase activity (GO:0008237);	0.391251	1	37	110	8273	c45150.graph_c0		Biological Process: regulation of transcription involved in G1/S transition of mitotic cell cycle (GO:0000083);	0.404025	1	20	148	5803	c59864.graph_c0
																								Molecular Function: NAD binding (GO:0051287);	0.245302	1	21	110	8273	c45320.graph_c0		Biological Process: regulation of transcription, DNA-templated (GO:0006355);	0.93375	4	281	148	5803	c46124.graph_c0;c49732.graph_c0;c49408.graph_c0;c53395.graph_c0
																								Molecular Function: neurotransmitter:sodium symporter activity (GO:0005328);	0.224775	1	19	110	8273	c52012.graph_c0		Biological Process: renal system process (GO:0003014);	0.0503619	1	2	148	5803	c53328.graph_c0
																								Molecular Function: nucleic acid binding (GO:0003676);	0.995037	3	672	110	8273	c50555.graph_c0;c54708.graph_c0;c54520.graph_c0		Biological Process: response to anoxia (GO:0034059);	0.0503619	1	2	148	5803	c51540.graph_c0
																								Molecular Function: nucleoside-triphosphatase activity (GO:0017111);	0.565254	1	62	110	8273	c59181.graph_c0		Biological Process: response to bacterium (GO:0009617);	0.0503619	1	2	148	5803	c55091.graph_c0
																								Molecular Function: nucleotide binding (GO:0000166);	0.901828	2	289	110	8273	c59665.graph_c0;c59530.graph_c0		Biological Process: response to methotrexate (GO:0031427);	0.0982038	1	4	148	5803	c55823.graph_c0
																								Molecular Function: oxidoreductase activity (GO:0016491);	0.777317	3	305	110	8273	c57910.graph_c0;c50931.graph_c2;c58102.graph_c0		Biological Process: response to oxidative stress (GO:0006979);	0.0910224	2	20	148	5803	c59268.graph_c0;c55117.graph_c0
																								Molecular Function: oxidoreductase activity, acting on CH-OH group of donors (GO:0016614);	0.322158	1	29	110	8273	c57911.graph_c0		Biological Process: response to stimulus (GO:0050896);	0.462747	1	24	148	5803	c49014.graph_c0
																								Molecular Function: phosphatase activity (GO:0016791);	0.224775	1	19	110	8273	c53959.graph_c0		Biological Process: response to stress (GO:0006950);	0.563498	1	32	148	5803	c59330.graph_c0
																								Molecular Function: protein dimerization activity (GO:0046983);	0.509183	1	53	110	8273	c49408.graph_c0		Biological Process: RNA-dependent DNA replication (GO:0006278);	0.996958	1	220	148	5803	c50644.graph_c0
																								Molecular Function: protein kinase activity (GO:0004672);	0.528627	1	56	110	8273	c48747.graph_c0		Biological Process: salivary gland cell autophagic cell death (GO:0035071);	0.321586	1	15	148	5803	c50952.graph_c0
																								Molecular Function: protein tyrosine phosphatase activity (GO:0004725);	0.275085	1	24	110	8273	c59850.graph_c0		Biological Process: sarcomere organization (GO:0045214);	0.303787	1	14	148	5803	c57476.graph_c0
																								Molecular Function: RNA binding (GO:0003723);	0.986607	1	316	110	8273	c57944.graph_c0		Biological Process: sensory perception of taste (GO:0050909);	0.0745899	1	3	148	5803	c21812.graph_c0
																								Molecular Function: RNA polymerase II core promoter proximal region sequence-specific DNA binding transcription factor activity involved in positive regulation of transcription (GO:0001077);	0.374662	1	35	110	8273	c59864.graph_c0		Biological Process: signal transduction (GO:0007165);	0.76787	2	108	148	5803	c56035.graph_c0;c55362.graph_c0
																								Molecular Function: RNA polymerase II regulatory region DNA binding (GO:0001012);	0.294291	1	26	110	8273	c59864.graph_c0		Biological Process: signal transduction by phosphorylation (GO:0023014);	0.165514	1	7	148	5803	c59438.graph_c1
																								Molecular Function: RNA-directed DNA polymerase activity (GO:0003964);	0.955336	1	229	110	8273	c57944.graph_c0		Biological Process: skeletal muscle tissue development (GO:0007519);	0.0503619	1	2	148	5803	c57476.graph_c0
																								Molecular Function: sequence-specific DNA binding (GO:0043565);	0.0553276	5	155	110	8273	c55540.graph_c1;c59864.graph_c0;c46124.graph_c0;c51191.graph_c0;c53395.graph_c0		Biological Process: small GTPase mediated signal transduction (GO:0007264);	0.59637	2	78	148	5803	c50574.graph_c0;c53021.graph_c0
																								Molecular Function: sequence-specific DNA binding transcription factor activity (GO:0003700);	0.0964668	5	183	110	8273	c55540.graph_c1;c46124.graph_c0;c51191.graph_c0;c53395.graph_c0;c59076.graph_c0		Biological Process: sodium ion transport (GO:0006814);	0.338933	1	16	148	5803	c57685.graph_c0
																								Molecular Function: serine-type endopeptidase activity (GO:0004252);	0.151743	2	52	110	8273	c18639.graph_c0;c39602.graph_c0		Biological Process: sucrose transport (GO:0015770);	0.0503619	1	2	148	5803	c49751.graph_c0
																								Molecular Function: serine-type endopeptidase inhibitor activity (GO:0004867);	0.541163	1	58	110	8273	c59864.graph_c0		Biological Process: sulfate assimilation (GO:0000103);	0.0982038	1	4	148	5803	c57517.graph_c0
																								Molecular Function: serine-type peptidase activity (GO:0008236);	0.0746362	2	34	110	8273	c50384.graph_c0;c56581.graph_c0		Biological Process: sulfate transport (GO:0008272);	0.121219	1	5	148	5803	c54323.graph_c0
																								Molecular Function: sphingomyelin phosphodiesterase activity (GO:0004767);	0.171008	1	14	110	8273	c50574.graph_c0		Biological Process: transmembrane receptor protein serine/threonine kinase signaling pathway (GO:0007178);	0.0982038	1	4	148	5803	c59438.graph_c1
																								Molecular Function: stearoyl-CoA 9-desaturase activity (GO:0004768);	0.052143	1	4	110	8273	c22381.graph_c0		Biological Process: trehalose transport (GO:0015771);	0.0503619	1	2	148	5803	c49751.graph_c0
																								Molecular Function: transcription factor binding (GO:0008134);	0.445953	1	44	110	8273	c59864.graph_c0		Biological Process: water homeostasis (GO:0030104);	0.0503619	1	2	148	5803	c53328.graph_c0
																								Molecular Function: transferase activity (GO:0016740);	0.976982	1	277	110	8273	c46097.graph_c0		#Gene_Ontology_term	P-value	mNum	nNum	MNum	NNum	GIDs
																								Molecular Function: transferase activity, transferring acyl groups (GO:0016746);	0.255362	1	22	110	8273	c45901.graph_c0		Molecular Function: 2-hydroxyglutarate dehydrogenase activity (GO:0047545);	0.02901	1	1	240	8273	c52600.graph_c0
																								Molecular Function: translation initiation factor activity (GO:0003743);	0.474994	1	48	110	8273	c56136.graph_c0		Molecular Function: actin binding (GO:0003779);	0.0119131	6	66	240	8273	c18635.graph_c0;c44971.graph_c0;c57476.graph_c0;c25965.graph_c0;c53090.graph_c0;c41545.graph_c0
																								Molecular Function: transmembrane transporter activity (GO:0022857);	0.10709	2	42	110	8273	c52359.graph_c0;c53685.graph_c0		Molecular Function: asparagine synthase (glutamine-hydrolyzing) activity (GO:0004066);	0.02901	1	1	240	8273	c56988.graph_c0
																								Molecular Function: transporter activity (GO:0005215);	0.129385	3	94	110	8273	c57685.graph_c0;c52402.graph_c0;c52552.graph_c0		Molecular Function: carboxylic ester hydrolase activity (GO:0052689);	0.00540721	4	25	240	8273	c56793.graph_c0;c56005.graph_c0;c56903.graph_c0;c56139.graph_c0
																								Molecular Function: triglyceride lipase activity (GO:0004806);	0.052143	1	4	110	8273	c49732.graph_c0		Molecular Function: cation:chloride symporter activity (GO:0015377);	0.02901	1	1	240	8273	c55305.graph_c0
																								Molecular Function: UDP-N-acetylmuramate dehydrogenase activity (GO:0008762);	0.0771948	1	6	110	8273	c47741.graph_c0		Molecular Function: fatty-acyl-CoA reductase (alcohol-forming) activity (GO:0080019);	0.0387896	2	11	240	8273	c54117.graph_c0;c48075.graph_c0
																								Molecular Function: zinc ion binding (GO:0008270);	0.476979	6	415	110	8273	c58132.graph_c1;c50931.graph_c2;c49707.graph_c0;c60106.graph_c0;c53977.graph_c0;c46124.graph_c0		Molecular Function: fibroblast growth factor binding (GO:0017134);	0.02901	1	1	240	8273	c51476.graph_c0
																								#Gene_Ontology_term	P-value	mNum	nNum	MNum	NNum	GIDs		Molecular Function: histone deacetylase binding (GO:0042826);	0.02901	1	1	240	8273	c57771.graph_c0
																								Cellular Component: membrane (GO:0016020);	0.0371602	7	412	28	3538	c50522.graph_c0;c56829.graph_c0;c57685.graph_c0;c48681.graph_c0;c56470.graph_c0;c52359.graph_c0;c53685.graph_c0		Molecular Function: hydrolase activity (GO:0016787);	5.41996e-07	26	301	240	8273	c56287.graph_c0;c51003.graph_c0;c53014.graph_c0;c57739.graph_c0;c54515.graph_c0;c52239.graph_c0;c52849.graph_c0;c49137.graph_c0;c49712.graph_c0;c53748.graph_c1;c53521.graph_c0;c54400.graph_c0;c54910.graph_c0;c59015.graph_c0;c46076.graph_c0;c58130.graph_c0;c51548.graph_c0;c51737.graph_c0;c53645.graph_c2;c50238.graph_c0;c52402.graph_c0;c53229.graph_c0;c55443.graph_c0;c51927.graph_c0;c56499.graph_c0…
																								Cellular Component: cytoplasm (GO:0005737);	0.882007	1	259	28	3538	c45353.graph_c0		Molecular Function: hydrolase activity, acting on glycosyl bonds (GO:0016798);	9.93128e-05	6	27	240	8273	c59023.graph_c0;c47373.graph_c0;c55521.graph_c0;c52133.graph_c0;c39161.graph_c0;c54769.graph_c0
																								Cellular Component: cytoplasmic vesicle (GO:0031410);	0.0910779	1	12	28	3538	c22381.graph_c0		Molecular Function: lysozyme activity (GO:0003796);	0.02901	1	1	240	8273	c50952.graph_c0
																								Cellular Component: endoplasmic reticulum (GO:0005783);	0.279371	1	41	28	3538	c22381.graph_c0		Molecular Function: metalloendopeptidase activity (GO:0004222);	0.0326639	4	42	240	8273	c53194.graph_c1;c53194.graph_c2;c60106.graph_c0;c52018.graph_c0
																								Cellular Component: extracellular region (GO:0005576);	0.736624	1	164	28	3538	c49732.graph_c0		Molecular Function: microfilament motor activity (GO:0000146);	0.02901	1	1	240	8273	c43914.graph_c0
																								Cellular Component: extracellular space (GO:0005615);	0.237705	1	34	28	3538	c46236.graph_c0		Molecular Function: motor activity (GO:0003774);	0.00240664	5	33	240	8273	c25965.graph_c0;c18635.graph_c0;c44971.graph_c0;c45371.graph_c0;c41545.graph_c0
																								Cellular Component: integral component of membrane (GO:0016021);	0.0900975	9	709	28	3538	c52806.graph_c0;c59346.graph_c0;c52786.graph_c0;c52012.graph_c0;c50810.graph_c0;c56112.graph_c0;c53300.graph_c0;c22381.graph_c0;c55305.graph_c0		Molecular Function: N,N-dimethylaniline monooxygenase activity (GO:0004499);	0.000838177	2	2	240	8273	c53380.graph_c1;c53380.graph_c0
																								Cellular Component: intracellular (GO:0005622);	0.574731	1	106	28	3538	c52402.graph_c0		Molecular Function: N6-(1,2-dicarboxyethyl)AMP AMP-lyase (fumarate-forming) activity (GO:0004018);	0.02901	1	1	240	8273	c56910.graph_c1
																								Cellular Component: lipid particle (GO:0005811);	0.381693	1	60	28	3538	c22381.graph_c0		Molecular Function: N-acetylmuramoyl-L-alanine amidase activity (GO:0008745);	0.00790968	2	5	240	8273	c55093.graph_c0;c51987.graph_c0
																								Cellular Component: membrane-bounded organelle (GO:0043227);	0.180711	1	25	28	3538	c58102.graph_c0		Molecular Function: peptidase activity (GO:0008233);	5.1607e-09	17	103	240	8273	c50602.graph_c0;c47378.graph_c1;c55173.graph_c0;c51496.graph_c0;c53272.graph_c0;c52559.graph_c0;c52134.graph_c0;c58175.graph_c0;c46109.graph_c1;c56443.graph_c0;c51126.graph_c0;c46109.graph_c0;c52850.graph_c0;c54201.graph_c0;c47499.graph_c0;c43985.graph_c0;c47378.graph_c0
																								Cellular Component: Myb complex (GO:0031523);	0.187241	1	26	28	3538	c59864.graph_c0		Molecular Function: peptidase activity, acting on L-amino acid peptides (GO:0070011);	0.0456739	2	12	240	8273	c56760.graph_c0;c53673.graph_c0
																								Cellular Component: nucleus (GO:0005634);	0.307958	6	582	28	3538	c51191.graph_c0;c49408.graph_c0;c55540.graph_c1;c53395.graph_c0;c59076.graph_c0;c22348.graph_c0		Molecular Function: peptide-methionine (S)-S-oxide reductase activity (GO:0008113);	0.02901	1	1	240	8273	c52190.graph_c0
																								Cellular Component: proteinaceous extracellular matrix (GO:0005578);	0.267696	1	39	28	3538	c59864.graph_c0		Molecular Function: potassium ion binding (GO:0030955);	0.02901	1	1	240	8273	c50194.graph_c0
																								Cellular Component: Rb-E2F complex (GO:0035189);	0.187241	1	26	28	3538	c59864.graph_c0		Molecular Function: pyruvate kinase activity (GO:0004743);	0.02901	1	1	240	8273	c50194.graph_c0
																								Cellular Component: transcription factor complex (GO:0005667);	0.112566	1	15	28	3538	c51191.graph_c0		Molecular Function: ribokinase activity (GO:0004747);	0.02901	1	1	240	8273	c40819.graph_c0
																																Molecular Function: serine-type peptidase activity (GO:0008236);	0.0161824	4	34	240	8273	c47179.graph_c0;c50384.graph_c0;c50818.graph_c0;c50306.graph_c0
																																Molecular Function: structural constituent of cuticle (GO:0042302);	0.00452553	5	38	240	8273	c58847.graph_c0;c47806.graph_c0;c54666.graph_c0;c42442.graph_c0;c46412.graph_c0
																																Molecular Function: transporter activity (GO:0005215);	0.0191306	7	94	240	8273	c51234.graph_c0;c57685.graph_c0;c53361.graph_c1;c45903.graph_c0;c52402.graph_c0;c52552.graph_c0;c49950.graph_c0
																																Molecular Function: [acyl-carrier-protein] S-acetyltransferase activity (GO:0004313);	0.0571819	1	2	240	8273	c58132.graph_c1
																																Molecular Function: [acyl-carrier-protein] S-malonyltransferase activity (GO:0004314);	0.0571819	1	2	240	8273	c58132.graph_c1
																																Molecular Function: 2-alkenal reductase [NAD(P)] activity (GO:0032440);	0.29778	1	12	240	8273	c41545.graph_c0
																																Molecular Function: 3-hydroxypalmitoyl-[acyl-carrier-protein] dehydratase activity (GO:0004317);	0.0571819	1	2	240	8273	c58132.graph_c1
																																Molecular Function: 3-oxoacyl-[acyl-carrier-protein] reductase (NADPH) activity (GO:0004316);	0.0571819	1	2	240	8273	c58132.graph_c1
																																Molecular Function: 3-oxoacyl-[acyl-carrier-protein] synthase activity (GO:0004315);	0.0571819	1	2	240	8273	c58132.graph_c1
																																Molecular Function: 5'-nucleotidase activity (GO:0008253);	0.111107	1	4	240	8273	c56090.graph_c0
																																Molecular Function: acetylglucosaminyltransferase activity (GO:0008375);	0.0571819	1	2	240	8273	c56413.graph_c0
																																Molecular Function: acyl-[acyl-carrier-protein] hydrolase activity (GO:0016297);	0.111107	1	4	240	8273	c59980.graph_c0
																																Molecular Function: acyl-CoA delta11-desaturase activity (GO:0017105);	0.111107	1	4	240	8273	c52786.graph_c0
																																Molecular Function: adenylate kinase activity (GO:0004017);	0.0845397	1	3	240	8273	c49430.graph_c0
																																Molecular Function: adenylylsulfate kinase activity (GO:0004020);	0.111107	1	4	240	8273	c57517.graph_c0
																																Molecular Function: alanine-glyoxylate transaminase activity (GO:0008453);	0.0571819	1	2	240	8273	c54274.graph_c0
																																Molecular Function: amidophosphoribosyltransferase activity (GO:0004044);	0.0571819	1	2	240	8273	c56614.graph_c0
																																Molecular Function: ARF GTPase activator activity (GO:0008060);	0.209915	1	8	240	8273	c57263.graph_c1
																																Molecular Function: ATP binding (GO:0005524);	0.909696	14	651	240	8273	c59438.graph_c1;c45371.graph_c0;c55292.graph_c0;c41545.graph_c0;c44971.graph_c0;c56035.graph_c0;c56187.graph_c0;c56988.graph_c0;c59330.graph_c0;c18635.graph_c0;c52701.graph_c1;c57517.graph_c0;c49430.graph_c0;c25965.graph_c0
																																Molecular Function: ATPase activity (GO:0016887);	0.735288	2	89	240	8273	c57212.graph_c1;c59530.graph_c0
																																Molecular Function: ATP-dependent helicase activity (GO:0008026);	0.742813	1	46	240	8273	c52701.graph_c1
																																Molecular Function: basic amino acid transmembrane transporter activity (GO:0015326);	0.136906	1	5	240	8273	c53659.graph_c0
																																Molecular Function: binding (GO:0005488);	0.999995	5	709	240	8273	c48312.graph_c0;c52367.graph_c0;c59645.graph_c0;c46567.graph_c0;c18639.graph_c0
																																Molecular Function: calcium ion binding (GO:0005509);	0.849528	5	247	240	8273	c48758.graph_c0;c59864.graph_c0;c47628.graph_c0;c43914.graph_c0;c50127.graph_c2
																																Molecular Function: carbohydrate binding (GO:0030246);	0.622205	1	33	240	8273	c48886.graph_c1
																																Molecular Function: carboxylic ester hydrolase activity (GO:0004091);	0.337992	1	14	240	8273	c57578.graph_c0
																																Molecular Function: catalytic activity (GO:0003824);	0.185234	29	841	240	8273	c55860.graph_c0;c56091.graph_c1;c49551.graph_c0;c55247.graph_c0;c54713.graph_c0;c56069.graph_c0;c48870.graph_c0;c52485.graph_c0;c56178.graph_c0;c44549.graph_c0;c58204.graph_c0;c58975.graph_c0;c48858.graph_c0;c45268.graph_c0;c51031.graph_c0;c55342.graph_c0;c53620.graph_c0;c50412.graph_c1;c47185.graph_c0;c54545.graph_c0;c44099.graph_c0;c55847.graph_c2;c51378.graph_c0;c51467.graph_c0;c55579.graph_c0…
																																Molecular Function: cation binding (GO:0043169);	0.111107	1	4	240	8273	c59023.graph_c0
																																Molecular Function: cell adhesion molecule binding (GO:0050839);	0.29778	1	12	240	8273	c53596.graph_c1
																																Molecular Function: chitin binding (GO:0008061);	0.701796	1	41	240	8273	c39727.graph_c0
																																Molecular Function: chitin synthase activity (GO:0004100);	0.0571819	1	2	240	8273	c55798.graph_c0
																																Molecular Function: DNA binding (GO:0003677);	0.965185	4	280	240	8273	c49408.graph_c0;c43665.graph_c0;c50824.graph_c0;c49732.graph_c0
																																Molecular Function: electron carrier activity (GO:0009055);	0.184304	4	77	240	8273	c57535.graph_c1;c51045.graph_c0;c49907.graph_c0;c56041.graph_c0
																																Molecular Function: enoyl-[acyl-carrier-protein] reductase (NADPH, B-specific) activity (GO:0004319);	0.0571819	1	2	240	8273	c58132.graph_c1
																																Molecular Function: extracellular matrix structural constituent (GO:0005201);	0.477169	1	22	240	8273	c59864.graph_c0
																																Molecular Function: fatty-acyl-CoA binding (GO:0000062);	0.136906	1	5	240	8273	c60100.graph_c0
																																Molecular Function: ferric iron binding (GO:0008199);	0.16196	1	6	240	8273	c55091.graph_c0
																																Molecular Function: flavin adenine dinucleotide binding (GO:0050660);	0.418094	2	49	240	8273	c53380.graph_c1;c53380.graph_c0
																																Molecular Function: glutathione transferase activity (GO:0004364);	0.37591	1	16	240	8273	c57535.graph_c1
																																Molecular Function: G-protein coupled receptor activity (GO:0004930);	0.778209	1	51	240	8273	c21812.graph_c0
																																Molecular Function: GTP binding (GO:0005525);	0.845373	3	159	240	8273	c39109.graph_c0;c46011.graph_c0;c50574.graph_c0
																																Molecular Function: GTPase activity (GO:0003924);	0.809607	2	104	240	8273	c39109.graph_c0;c46011.graph_c0
																																Molecular Function: guanyl-nucleotide exchange factor activity (GO:0005085);	0.276771	1	11	240	8273	c53021.graph_c0
																																Molecular Function: helicase activity (GO:0004386);	0.562056	1	28	240	8273	c59534.graph_c0
																																Molecular Function: heme binding (GO:0020037);	0.395388	3	78	240	8273	c55117.graph_c0;c59268.graph_c0;c56041.graph_c0
																																Molecular Function: hormone activity (GO:0005179);	0.209915	1	8	240	8273	c45527.graph_c0
																																Molecular Function: hydrolase activity, acting on ester bonds (GO:0016788);	0.318181	1	13	240	8273	c50309.graph_c0
																																Molecular Function: hydrolase activity, hydrolyzing O-glycosyl compounds (GO:0004553);	0.215832	2	30	240	8273	c55993.graph_c1;c53199.graph_c0
																																Molecular Function: iron ion binding (GO:0005506);	0.873753	1	70	240	8273	c56041.graph_c0
																																Molecular Function: iron-sulfur cluster binding (GO:0051536);	0.562056	1	28	240	8273	c56614.graph_c0
																																Molecular Function: isomerase activity (GO:0016853);	0.428769	1	19	240	8273	c49907.graph_c0
																																Molecular Function: kinase activity (GO:0016301);	0.54113	2	62	240	8273	c58259.graph_c0;c57409.graph_c0
																																Molecular Function: lipase activity (GO:0016298);	0.0571819	1	2	240	8273	c57578.graph_c0
																																Molecular Function: lyase activity (GO:0016829);	0.411664	1	18	240	8273	c49328.graph_c0
																																Molecular Function: magnesium ion binding (GO:0000287);	0.643893	1	35	240	8273	c50194.graph_c0
																																Molecular Function: metal ion binding (GO:0046872);	0.823603	12	515	240	8273	c53034.graph_c0;c57910.graph_c0;c54520.graph_c0;c58225.graph_c0;c54708.graph_c0;c53853.graph_c0;c58102.graph_c0;c56614.graph_c0;c53285.graph_c0;c47800.graph_c0;c51603.graph_c0;c58793.graph_c0
																																Molecular Function: metallopeptidase activity (GO:0008237);	0.664341	1	37	240	8273	c46892.graph_c0
																																Molecular Function: methyl indole-3-acetate esterase activity (GO:0080030);	0.111107	1	4	240	8273	c57578.graph_c0
																																Molecular Function: methyl jasmonate esterase activity (GO:0080032);	0.111107	1	4	240	8273	c57578.graph_c0
																																Molecular Function: methyl salicylate esterase activity (GO:0080031);	0.111107	1	4	240	8273	c57578.graph_c0
																																Molecular Function: methyltransferase activity (GO:0008168);	0.830139	1	60	240	8273	c43665.graph_c0
																																Molecular Function: monooxygenase activity (GO:0004497);	0.784683	1	52	240	8273	c56041.graph_c0
																																Molecular Function: myristoyl-[acyl-carrier-protein] hydrolase activity (GO:0016295);	0.0571819	1	2	240	8273	c58132.graph_c1
																																Molecular Function: NADP binding (GO:0050661);	0.0529676	2	13	240	8273	c53380.graph_c0;c53380.graph_c1
																																Molecular Function: nucleic acid binding (GO:0003676);	0.999793	7	672	240	8273	c47800.graph_c0;c51603.graph_c0;c54708.graph_c0;c58225.graph_c0;c53853.graph_c0;c53034.graph_c0;c54520.graph_c0
																																Molecular Function: nucleoside-triphosphatase activity (GO:0017111);	0.839921	1	62	240	8273	c55292.graph_c0
																																Molecular Function: nucleotide binding (GO:0000166);	0.850048	6	289	240	8273	c59419.graph_c1;c59530.graph_c0;c59534.graph_c0;c57212.graph_c1;c58037.graph_c0;c46074.graph_c0
																																Molecular Function: oleoyl-[acyl-carrier-protein] hydrolase activity (GO:0004320);	0.0571819	1	2	240	8273	c58132.graph_c1
																																Molecular Function: oxidoreductase activity (GO:0016491);	0.391802	10	305	240	8273	c55405.graph_c0;c48312.graph_c0;c57108.graph_c0;c51166.graph_c0;c52367.graph_c0;c50232.graph_c0;c53285.graph_c0;c57910.graph_c0;c59980.graph_c0;c58102.graph_c0
																																Molecular Function: oxidoreductase activity, acting on CH-OH group of donors (GO:0016614);	0.205114	2	29	240	8273	c57911.graph_c0;c50793.graph_c0
																																Molecular Function: oxidoreductase activity, acting on paired donors, with incorporation or reduction of molecular oxygen (GO:0016705);	0.778209	1	51	240	8273	c56041.graph_c0
																																Molecular Function: palmitoyl-[acyl-carrier-protein] hydrolase activity (GO:0016296);	0.0571819	1	2	240	8273	c58132.graph_c1
																																Molecular Function: peroxidase activity (GO:0004601);	0.0606414	2	14	240	8273	c55117.graph_c0;c59268.graph_c0
																																Molecular Function: phosphatase activity (GO:0016791);	0.428769	1	19	240	8273	c55711.graph_c0
																																Molecular Function: phosphatidylinositol binding (GO:0035091);	0.39405	1	17	240	8273	c51745.graph_c0
																																Molecular Function: phospholipid binding (GO:0005543);	0.861993	1	67	240	8273	c53021.graph_c0
																																Molecular Function: protein dimerization activity (GO:0046983);	0.790969	1	53	240	8273	c49408.graph_c0
																																Molecular Function: protein disulfide isomerase activity (GO:0003756);	0.136906	1	5	240	8273	c51045.graph_c0
																																Molecular Function: protein disulfide oxidoreductase activity (GO:0015035);	0.0686674	2	15	240	8273	c49907.graph_c0;c51045.graph_c0
																																Molecular Function: protein domain specific binding (GO:0019904);	0.276771	1	11	240	8273	c57409.graph_c0
																																Molecular Function: protein serine/threonine kinase activity (GO:0004674);	0.740923	2	90	240	8273	c56035.graph_c0;c58037.graph_c0
																																Molecular Function: protein tyrosine kinase activity (GO:0004713);	0.610873	1	32	240	8273	c56187.graph_c0
																																Molecular Function: protein tyrosine phosphatase activity (GO:0004725);	0.507144	1	24	240	8273	c59850.graph_c0
																																Molecular Function: pyridoxal phosphate binding (GO:0030170);	0.68362	1	39	240	8273	c54274.graph_c0
																																Molecular Function: receptor signaling protein serine/threonine kinase activity (GO:0004702);	0.111107	1	4	240	8273	c59438.graph_c1
																																Molecular Function: retinyl-palmitate esterase activity (GO:0050253);	0.136906	1	5	240	8273	c57578.graph_c0
																																Molecular Function: RNA binding (GO:0003723);	0.999179	2	316	240	8273	c50644.graph_c0;c52701.graph_c1
																																Molecular Function: RNA polymerase II core promoter proximal region sequence-specific DNA binding transcription factor activity involved in positive regulation of transcription (GO:0001077);	0.643893	1	35	240	8273	c59864.graph_c0
																																Molecular Function: RNA polymerase II regulatory region DNA binding (GO:0001012);	0.535407	1	26	240	8273	c59864.graph_c0
																																Molecular Function: RNA-directed DNA polymerase activity (GO:0003964);	0.998927	1	229	240	8273	c50644.graph_c0
																																Molecular Function: sequence-specific DNA binding (GO:0043565);	0.66322	4	155	240	8273	c59864.graph_c0;c46124.graph_c0;c51191.graph_c0;c53395.graph_c0
																																Molecular Function: sequence-specific DNA binding transcription factor activity (GO:0003700);	0.783026	4	183	240	8273	c46124.graph_c0;c51191.graph_c0;c53395.graph_c0;c59076.graph_c0
																																Molecular Function: serine-type endopeptidase activity (GO:0004252);	0.448031	2	52	240	8273	c18639.graph_c0;c50956.graph_c2
																																Molecular Function: serine-type endopeptidase inhibitor activity (GO:0004867);	0.236599	3	58	240	8273	c43736.graph_c0;c59864.graph_c0;c50127.graph_c2
																																Molecular Function: signal transducer activity (GO:0004871);	0.8446	1	63	240	8273	c58498.graph_c0
																																Molecular Function: signaling receptor activity (GO:0038023);	0.136906	1	5	240	8273	c55362.graph_c0
																																Molecular Function: sphingomyelin phosphodiesterase activity (GO:0004767);	0.337992	1	14	240	8273	c50574.graph_c0
																																Molecular Function: stearoyl-CoA 9-desaturase activity (GO:0004768);	0.111107	1	4	240	8273	c22381.graph_c0
																																Molecular Function: structural constituent of chitin-based cuticle (GO:0005214);	0.0529676	2	13	240	8273	c42507.graph_c0;c41707.graph_c0
																																Molecular Function: structural constituent of peritrophic membrane (GO:0016490);	0.0571819	1	2	240	8273	c39727.graph_c0
																																Molecular Function: substrate-specific transmembrane transporter activity (GO:0022891);	0.0606414	2	14	240	8273	c56829.graph_c0;c50810.graph_c0
																																Molecular Function: sulfate adenylyltransferase (ATP) activity (GO:0004781);	0.111107	1	4	240	8273	c57517.graph_c0
																																Molecular Function: sulfate transmembrane transporter activity (GO:0015116);	0.0845397	1	3	240	8273	c54323.graph_c0
																																Molecular Function: transcription factor binding (GO:0008134);	0.727128	1	44	240	8273	c59864.graph_c0
																																Molecular Function: transferase activity (GO:0016740);	0.698794	7	277	240	8273	c54797.graph_c0;c49328.graph_c0;c49681.graph_c0;c54888.graph_c0;c58804.graph_c0;c46097.graph_c0;c50847.graph_c0
																																Molecular Function: transferase activity, transferring glycosyl groups (GO:0016757);	0.692842	1	40	240	8273	c56660.graph_c0
																																Molecular Function: transferase activity, transferring hexosyl groups (GO:0016758);	0.318181	1	13	240	8273	c57542.graph_c0
																																Molecular Function: transferase activity, transferring phosphorus-containing groups (GO:0016772);	0.835102	1	61	240	8273	c58976.graph_c0
																																Molecular Function: transforming growth factor beta-activated receptor activity (GO:0005024);	0.111107	1	4	240	8273	c59438.graph_c1
																																Molecular Function: transmembrane transporter activity (GO:0022857);	0.345341	2	42	240	8273	c52359.graph_c0;c53685.graph_c0
																																Molecular Function: trehalose transmembrane transporter activity (GO:0015574);	0.0571819	1	2	240	8273	c49751.graph_c0
																																Molecular Function: triglyceride lipase activity (GO:0004806);	0.111107	1	4	240	8273	c49732.graph_c0
																																Molecular Function: tropomyosin binding (GO:0005523);	0.0845397	1	3	240	8273	c57476.graph_c0
																																Molecular Function: unfolded protein binding (GO:0051082);	0.302437	2	38	240	8273	c59330.graph_c0;c47628.graph_c0
																																Molecular Function: voltage-gated potassium channel activity (GO:0005249);	0.276771	1	11	240	8273	c54832.graph_c0
																																Molecular Function: water channel activity (GO:0015250);	0.0571819	1	2	240	8273	c53328.graph_c0
																																Molecular Function: zinc ion binding (GO:0008270);	0.920735	8	415	240	8273	c58132.graph_c1;c49707.graph_c0;c60106.graph_c0;c46124.graph_c0;c51987.graph_c0;c32594.graph_c0;c57263.graph_c1;c55093.graph_c0
																																#Gene_Ontology_term	P-value	mNum	nNum	MNum	NNum	GIDs
																																Cellular Component: cell pole (GO:0060187);	0.0441656	1	2	79	3538	c51045.graph_c0
																																Cellular Component: endoplasmic reticulum lumen (GO:0005788);	4.21995e-05	3	4	79	3538	c47628.graph_c0;c51045.graph_c0;c51391.graph_c0
																																Cellular Component: extracellular region (GO:0005576);	0.00313451	10	164	79	3538	c47179.graph_c0;c53570.graph_c0;c55091.graph_c0;c50818.graph_c0;c43985.graph_c0;c45527.graph_c0;c50635.graph_c0;c49732.graph_c0;c58175.graph_c0;c50127.graph_c2
																																Cellular Component: extracellular space (GO:0005615);	0.00642112	4	34	79	3538	c51045.graph_c0;c59330.graph_c0;c39727.graph_c0;c58009.graph_c0
																																Cellular Component: lipid particle (GO:0005811);	0.043723	4	60	79	3538	c52600.graph_c0;c51045.graph_c0;c22381.graph_c0;c59330.graph_c0
																																Cellular Component: membrane (GO:0016020);	0.00339544	18	412	79	3538	c45119.graph_c0;c57991.graph_c0;c56829.graph_c0;c53659.graph_c0;c50430.graph_c0;c59438.graph_c1;c56607.graph_c1;c57685.graph_c0;c55362.graph_c0;c58498.graph_c0;c57542.graph_c0;c48681.graph_c0;c53361.graph_c1;c45903.graph_c0;c53090.graph_c0;c53612.graph_c0;c52359.graph_c0;c53685.graph_c0
																																Cellular Component: muscle myosin complex (GO:0005859);	0.022329	1	1	79	3538	c43914.graph_c0
																																Cellular Component: myosin complex (GO:0016459);	0.000182949	5	25	79	3538	c25965.graph_c0;c18635.graph_c0;c41545.graph_c0;c44971.graph_c0;c45371.graph_c0
																																Cellular Component: spindle envelope (GO:0070732);	0.0441656	1	2	79	3538	c51045.graph_c0
																																Cellular Component: actin filament (GO:0005884);	0.126799	1	6	79	3538	c56615.graph_c1
																																Cellular Component: adherens junction (GO:0005912);	0.237697	1	12	79	3538	c53090.graph_c0
																																Cellular Component: cell part (GO:0044464);	0.126799	1	6	79	3538	c53090.graph_c0
																																Cellular Component: cytoplasm (GO:0005737);	0.841789	4	259	79	3538	c57535.graph_c1;c49430.graph_c0;c57771.graph_c0;c48884.graph_c0
																																Cellular Component: cytoplasmic vesicle (GO:0031410);	0.237697	1	12	79	3538	c22381.graph_c0
																																Cellular Component: cytoskeletal part (GO:0044430);	0.237697	1	12	79	3538	c46074.graph_c0
																																Cellular Component: endoplasmic reticulum (GO:0005783);	0.605919	1	41	79	3538	c22381.graph_c0
																																Cellular Component: fusome (GO:0045169);	0.184106	1	9	79	3538	c51045.graph_c0
																																Cellular Component: Golgi apparatus (GO:0005794);	0.419438	1	24	79	3538	c56660.graph_c0
																																Cellular Component: Golgi medial cisterna (GO:0005797);	0.126799	1	6	79	3538	c56413.graph_c0
																																Cellular Component: integral component of membrane (GO:0016021);	0.414436	17	709	79	3538	c49751.graph_c0;c59346.graph_c0;c53328.graph_c0;c49813.graph_c0;c52786.graph_c0;c55722.graph_c0;c21812.graph_c0;c49950.graph_c0;c54832.graph_c0;c50810.graph_c0;c56112.graph_c0;c41392.graph_c0;c54323.graph_c0;c53300.graph_c0;c56660.graph_c0;c22381.graph_c0;c55305.graph_c0
																																Cellular Component: intracellular (GO:0005622);	0.692271	2	106	79	3538	c53021.graph_c0;c52402.graph_c0
																																Cellular Component: membrane-bounded organelle (GO:0043227);	0.43249	1	25	79	3538	c58102.graph_c0
																																Cellular Component: microtubule cytoskeleton (GO:0015630);	0.220232	1	11	79	3538	c46074.graph_c0
																																Cellular Component: Myb complex (GO:0031523);	0.445252	1	26	79	3538	c59864.graph_c0
																																Cellular Component: neuronal cell body (GO:0043025);	0.40609	1	23	79	3538	c51045.graph_c0
																																Cellular Component: nuclear envelope (GO:0005635);	0.0655205	1	3	79	3538	c51045.graph_c0
																																Cellular Component: nucleus (GO:0005634);	0.859963	10	582	79	3538	c51191.graph_c0;c49408.graph_c0;c50824.graph_c0;c54172.graph_c0;c53395.graph_c0;c59076.graph_c0;c47800.graph_c0;c57476.graph_c0;c57771.graph_c0;c22348.graph_c0
																																Cellular Component: perinuclear region of cytoplasm (GO:0048471);	0.165429	1	8	79	3538	c51045.graph_c0
																																Cellular Component: peroxisome (GO:0005777);	0.202371	1	10	79	3538	c56607.graph_c1
																																Cellular Component: plasma membrane (GO:0005886);	0.654583	3	149	79	3538	c58009.graph_c0;c21812.graph_c0;c53596.graph_c1
																																Cellular Component: plasma membrane part (GO:0044459);	0.0864042	1	4	79	3538	c49751.graph_c0
																																Cellular Component: protein complex (GO:0043234);	0.334667	1	18	79	3538	c46074.graph_c0
																																Cellular Component: proteinaceous extracellular matrix (GO:0005578);	0.5875	1	39	79	3538	c59864.graph_c0
																																Cellular Component: Rb-E2F complex (GO:0035189);	0.445252	1	26	79	3538	c59864.graph_c0
																																Cellular Component: rough endoplasmic reticulum (GO:0005791);	0.0655205	1	3	79	3538	c51045.graph_c0
																																Cellular Component: subapical complex (GO:0035003);	0.126799	1	6	79	3538	c48884.graph_c0
																																Cellular Component: transcription factor complex (GO:0005667);	0.28781	1	15	79	3538	c51191.graph_c0
																																Cellular Component: troponin complex (GO:0005861);	0.0655205	1	3	79	3538	c57476.graph_c0
