# Supplementary material for: RNA-sequencing analysis of fungi-induced transcripts from the bamboo wireworm Melanotus cribricollis (Coleoptera: Elateridae) larvae
Source: PLoS One. 2018 Jan 16;13(1):e0191187. doi: 10.1371/journal.pone.0191187 (PMC5770045; doi:10.1371/journal.pone.0191187)
Supplement: S8 Table — (XLS) [file pone.0191187.s009.xls]

## Sheet: S8 Table orthovenn cluster.stat
S8 Table. orthovenn cluster.stat. (Each line represents one cluster)
Dendroctonus_ponderosae|ENN76952 Melan|c40810.graph_c0 Melan|c56906.graph_c1 Dendroctonus_ponderosae|ENN77069 Melan|c60056.graph_c0 Melan|c52557.graph_c0 Melan|c29806.graph_c0 Melan|c49570.graph_c0 Melan|c49733.graph_c0 Melan|c50092.graph_c0 Melan|c50908.graph_c0 Melan|c50996.graph_c0 Melan|c53477.graph_c0 Melan|c55719.graph_c0 Melan|c64222.graph_c0 Melan|c37581.graph_c0 Melan|c39019.graph_c0 Mel…
Dendroctonus_ponderosae|ENN71543 Dendroctonus_ponderosae|ENN79613 Dendroctonus_ponderosae|ENN83542 Dendroctonus_ponderosae|ENN83068 Dendroctonus_ponderosae|ENN81216 Dendroctonus_ponderosae|ENN74747 Dendroctonus_ponderosae|ENN83159 Dendroctonus_ponderosae|ENN82061 Tribolium_castaneum|TC002169-PA Tribolium_castaneum|TC004098-PA Dendroctonus_ponderosae|ENN82192 Melan|c60624.graph_c0 Dendroctonus_pon…
Tribolium_castaneum|TC004214-PA Melan|c48306.graph_c1 Melan|c49224.graph_c0 Melan|c54466.graph_c0 Melan|c70450.graph_c0 Melan|c1028.graph_c0 Melan|c31725.graph_c0 Melan|c33872.graph_c0 Melan|c35206.graph_c0 Melan|c38243.graph_c0 Melan|c48825.graph_c1 Melan|c49074.graph_c1 Melan|c7926.graph_c0 Melan|c9129.graph_c0 Melan|c54150.graph_c0 Melan|c71867.graph_c0 Melan|c18263.graph_c0 Melan|c19865.graph…
Dendroctonus_ponderosae|ENN77079 Tribolium_castaneum|TC016420-PA Melan|c47936.graph_c0 Dendroctonus_ponderosae|ENN77542 Melan|c51943.graph_c0 Melan|c18821.graph_c0 Melan|c29795.graph_c0 Melan|c36651.graph_c0 Melan|c49339.graph_c0 Melan|c50020.graph_c0 Melan|c51235.graph_c0 Melan|c52987.graph_c0 Melan|c52992.graph_c0 Melan|c55654.graph_c0 Melan|c58372.graph_c0 Melan|c63525.graph_c0 Tribolium_casta…
Melan|c67860.graph_c0 Melan|c22766.graph_c0 Melan|c21918.graph_c0 Melan|c23367.graph_c0 Melan|c27728.graph_c0 Melan|c31334.graph_c0 Melan|c34908.graph_c0 Melan|c41379.graph_c0 Melan|c44966.graph_c0 Melan|c53372.graph_c1 Melan|c68139.graph_c0 Melan|c70934.graph_c0 Melan|c74985.graph_c0 Melan|c75988.graph_c0 Melan|c77998.graph_c0 Melan|c84270.graph_c0 Melan|c86638.graph_c0 Melan|c72349.graph_c0 Mel…
Melan|c53581.graph_c0 Melan|c13587.graph_c0 Melan|c26114.graph_c1 Melan|c27195.graph_c0 Melan|c29216.graph_c0 Melan|c37797.graph_c0 Melan|c39639.graph_c0 Melan|c40944.graph_c0 Melan|c41677.graph_c0 Melan|c41691.graph_c0 Melan|c42766.graph_c0 Melan|c43608.graph_c1 Melan|c45970.graph_c0 Melan|c47019.graph_c0 Melan|c47921.graph_c0 Melan|c48810.graph_c0 Melan|c48937.graph_c0 Melan|c49409.graph_c0 Mel…
Melan|c42140.graph_c0 Melan|c35041.graph_c0 Melan|c55015.graph_c0 Melan|c47730.graph_c0 Melan|c30271.graph_c0 Melan|c41484.graph_c0 Melan|c51940.graph_c2 Melan|c9737.graph_c0 Melan|c10073.graph_c0 Melan|c4284.graph_c0 Melan|c56683.graph_c0 Melan|c58524.graph_c0 Melan|c68397.graph_c0 Melan|c69752.graph_c0 Melan|c751.graph_c1 Melan|c75484.graph_c0 Melan|c76111.graph_c0 Melan|c62901.graph_c0 Melan|c…
Melan|c42952.graph_c0 Melan|c46436.graph_c0 Melan|c55010.graph_c0 Melan|c56419.graph_c1 Melan|c59294.graph_c0 Melan|c59298.graph_c0 Melan|c60019.graph_c0 Melan|c60032.graph_c0 Melan|c50148.graph_c1 Melan|c25872.graph_c0 Melan|c33458.graph_c0 Melan|c56556.graph_c1 Melan|c62940.graph_c0 Melan|c85643.graph_c0 Melan|c24393.graph_c0 Melan|c58903.graph_c0 Melan|c44905.graph_c1 Melan|c40227.graph_c0 Mel…
Melan|c38333.graph_c0 Melan|c2987.graph_c0 Melan|c65087.graph_c0 Melan|c28699.graph_c0 Melan|c11923.graph_c0 Melan|c26355.graph_c0 Melan|c26609.graph_c0 Melan|c30738.graph_c0 Melan|c30913.graph_c0 Melan|c31459.graph_c0 Melan|c39966.graph_c0 Melan|c41225.graph_c0 Melan|c4981.graph_c0 Melan|c51915.graph_c0 Melan|c71473.graph_c0 Melan|c72164.graph_c0 Melan|c84913.graph_c0 Melan|c74223.graph_c0 Melan…
Dendroctonus_ponderosae|ENN80589 Drosophila_melanogaster|FBpp0083295 Dendroctonus_ponderosae|ENN80463 Tribolium_castaneum|TC030316-PA Melan|c77506.graph_c0 Drosophila_melanogaster|FBpp0079371 Tribolium_castaneum|TC000731-PA Drosophila_melanogaster|FBpp0088122 Tribolium_castaneum|TC005679-PA Tribolium_castaneum|TC003052-PA Drosophila_melanogaster|FBpp0081506 Tribolium_castaneum|TC030320-PA Triboli…
Dendroctonus_ponderosae|ENN78512 Tribolium_castaneum|TC010278-PA Melan|c24415.graph_c0 Dendroctonus_ponderosae|ENN83233 Tribolium_castaneum|TC001899-PA Dendroctonus_ponderosae|ENN82997 Melan|c52946.graph_c0 Dendroctonus_ponderosae|ENN78510 Tribolium_castaneum|TC010277-PA Tribolium_castaneum|TC001397-PA Tribolium_castaneum|TC001502-PA Tribolium_castaneum|TC001503-PA Tribolium_castaneum|TC001504-PA…
Melan|c51403.graph_c0 Melan|c45275.graph_c0 Melan|c45624.graph_c0 Melan|c50769.graph_c1 Melan|c60073.graph_c0 Melan|c59323.graph_c0 Melan|c59978.graph_c0 Melan|c41121.graph_c0 Melan|c42278.graph_c0 Melan|c50769.graph_c0 Melan|c51737.graph_c0 Melan|c52261.graph_c1 Melan|c52485.graph_c0 Melan|c52499.graph_c0 Melan|c53713.graph_c0 Melan|c57056.graph_c0 Melan|c57748.graph_c0 Melan|c45778.graph_c1 Mel…
Dendroctonus_ponderosae|ENN77465 Melan|c69546.graph_c0 Melan|c24053.graph_c0 Melan|c12289.graph_c0 Melan|c12420.graph_c0 Melan|c17252.graph_c0 Melan|c23659.graph_c0 Melan|c24407.graph_c0 Melan|c30590.graph_c0 Melan|c36661.graph_c0 Melan|c39034.graph_c0 Melan|c3951.graph_c0 Melan|c42419.graph_c0 Melan|c42608.graph_c0 Melan|c46545.graph_c0 Melan|c49347.graph_c0 Melan|c53384.graph_c0 Melan|c58278.gr…
Tribolium_castaneum|TC030349-PA Tribolium_castaneum|TC002491-PA Tribolium_castaneum|TC003780-PA Tribolium_castaneum|TC003855-PA Tribolium_castaneum|TC006770-PA Tribolium_castaneum|TC007579-PA Tribolium_castaneum|TC009104-PA Tribolium_castaneum|TC011015-PA Tribolium_castaneum|TC011016-PA Tribolium_castaneum|TC011017-PA Tribolium_castaneum|TC011018-PA Tribolium_castaneum|TC011245-PA Tribolium_casta…
Melan|c1990.graph_c0 Melan|c12402.graph_c0 Melan|c1449.graph_c0 Melan|c17223.graph_c0 Melan|c23091.graph_c0 Melan|c23452.graph_c0 Melan|c24138.graph_c0 Melan|c25547.graph_c0 Melan|c25595.graph_c0 Melan|c3246.graph_c0 Melan|c33532.graph_c0 Melan|c41982.graph_c0 Melan|c44359.graph_c0 Melan|c49237.graph_c0 Melan|c60857.graph_c0 Melan|c65105.graph_c0 Melan|c66016.graph_c0 Melan|c67277.graph_c0 Melan|…
Dendroctonus_ponderosae|ENN82258 Melan|c56514.graph_c0 Tribolium_castaneum|TC011594-PA Melan|c47587.graph_c0 Melan|c51311.graph_c0 Melan|c67486.graph_c0 Tribolium_castaneum|TC000003-PA Melan|c21397.graph_c0 Melan|c46064.graph_c0 Melan|c34700.graph_c0 Melan|c29893.graph_c0 Melan|c40633.graph_c0 Melan|c41324.graph_c0 Melan|c50981.graph_c0 Melan|c55859.graph_c0 Melan|c31996.graph_c0 Melan|c23784.gra…
Melan|c55855.graph_c0 Melan|c22559.graph_c0 Melan|c36756.graph_c0 Melan|c41914.graph_c1 Melan|c45425.graph_c0 Melan|c45929.graph_c0 Melan|c48865.graph_c1 Melan|c49128.graph_c1 Melan|c50756.graph_c0 Melan|c52030.graph_c2 Melan|c52220.graph_c0 Melan|c54914.graph_c0 Melan|c54968.graph_c0 Melan|c55470.graph_c0 Melan|c57772.graph_c0 Melan|c57951.graph_c0 Melan|c65809.graph_c0 Melan|c21206.graph_c0 Mel…
Dendroctonus_ponderosae|ENN78477 Tribolium_castaneum|TC016028-PA Tribolium_castaneum|TC000071-PA Tribolium_castaneum|TC004276-PA Tribolium_castaneum|TC007549-PA Tribolium_castaneum|TC016027-PA Tribolium_castaneum|TC007552-PA Tribolium_castaneum|TC000073-PA Tribolium_castaneum|TC001804-PA Tribolium_castaneum|TC002093-PA Tribolium_castaneum|TC002186-PA Tribolium_castaneum|TC007542-PA Tribolium_cast…
Melan|c55596.graph_c0 Melan|c21031.graph_c0 Melan|c25258.graph_c0 Melan|c28842.graph_c0 Melan|c36026.graph_c0 Melan|c43888.graph_c0 Melan|c45297.graph_c0 Melan|c47495.graph_c0 Melan|c49844.graph_c1 Melan|c51161.graph_c0 Melan|c51557.graph_c2 Melan|c52004.graph_c0 Melan|c52283.graph_c0 Melan|c52283.graph_c1 Melan|c52334.graph_c0 Melan|c53063.graph_c0 Melan|c54114.graph_c0 Melan|c54834.graph_c0 Mel…
Melan|c42008.graph_c0 Melan|c16230.graph_c0 Melan|c25630.graph_c0 Melan|c33348.graph_c0 Melan|c34757.graph_c0 Melan|c4064.graph_c0 Melan|c42783.graph_c0 Melan|c47755.graph_c0 Melan|c47755.graph_c1 Melan|c48889.graph_c0 Melan|c52178.graph_c0 Melan|c62296.graph_c0 Melan|c64709.graph_c0 Melan|c69082.graph_c0 Melan|c70201.graph_c0 Melan|c72820.graph_c0 Melan|c77590.graph_c0 Melan|c8050.graph_c0 Melan…
Melan|c40335.graph_c0 Melan|c49204.graph_c0 Melan|c52929.graph_c0 Melan|c62523.graph_c0 Melan|c6102.graph_c0 Melan|c76373.graph_c0 Melan|c46610.graph_c0 Melan|c13737.graph_c0 Melan|c43884.graph_c0 Melan|c45795.graph_c0 Melan|c12579.graph_c0 Melan|c12879.graph_c0 Melan|c13250.graph_c0 Melan|c16269.graph_c0 Melan|c18316.graph_c0 Melan|c22723.graph_c0 Melan|c23681.graph_c0 Melan|c25709.graph_c0 Mela…
Tribolium_castaneum|TC030407-PA Tribolium_castaneum|TC030419-PA Tribolium_castaneum|TC030430-PA Tribolium_castaneum|TC030437-PA Tribolium_castaneum|TC030418-PA Tribolium_castaneum|TC003166-PA Tribolium_castaneum|TC003746-PA Tribolium_castaneum|TC005095-PA Tribolium_castaneum|TC006427-PA Tribolium_castaneum|TC007580-PA Tribolium_castaneum|TC007581-PA Tribolium_castaneum|TC007582-PA Tribolium_casta…
Drosophila_melanogaster|FBpp0090990 Drosophila_melanogaster|FBpp0072283 Drosophila_melanogaster|FBpp0085748 Drosophila_melanogaster|FBpp0085749 Drosophila_melanogaster|FBpp0086436 Drosophila_melanogaster|FBpp0088349 Drosophila_melanogaster|FBpp0090991 Drosophila_melanogaster|FBpp0090992 Drosophila_melanogaster|FBpp0091004 Drosophila_melanogaster|FBpp0091005 Drosophila_melanogaster|FBpp0091006 Dro…
Tribolium_castaneum|TC001853-PA Tribolium_castaneum|TC001855-PA Tribolium_castaneum|TC001910-PA Tribolium_castaneum|TC002021-PA Tribolium_castaneum|TC002022-PA Tribolium_castaneum|TC002028-PA Tribolium_castaneum|TC002324-PA Tribolium_castaneum|TC004348-PA Tribolium_castaneum|TC005151-PA Tribolium_castaneum|TC005279-PA Tribolium_castaneum|TC010617-PA Tribolium_castaneum|TC010618-PA Tribolium_casta…
Tribolium_castaneum|TC030136-PA Tribolium_castaneum|TC030142-PA Tribolium_castaneum|TC030146-PA Tribolium_castaneum|TC030151-PA Tribolium_castaneum|TC030159-PA Tribolium_castaneum|TC030160-PA Tribolium_castaneum|TC030166-PA Tribolium_castaneum|TC030167-PA Tribolium_castaneum|TC030177-PA Tribolium_castaneum|TC030132-PA Tribolium_castaneum|TC030140-PA Tribolium_castaneum|TC030169-PA Tribolium_casta…
Dendroctonus_ponderosae|ENN78857 Melan|c48306.graph_c0 Melan|c18837.graph_c0 Melan|c24762.graph_c0 Melan|c31743.graph_c0 Melan|c36063.graph_c0 Melan|c41071.graph_c0 Melan|c42221.graph_c0 Melan|c46307.graph_c0 Melan|c46744.graph_c0 Melan|c48808.graph_c0 Melan|c49074.graph_c0 Melan|c52818.graph_c0 Melan|c57365.graph_c0 Melan|c38080.graph_c0 Melan|c48048.graph_c0 Melan|c45042.graph_c0 Melan|c19666.g…
Melan|c49875.graph_c0 Melan|c20685.graph_c0 Melan|c22045.graph_c0 Melan|c31268.graph_c0 Melan|c38575.graph_c0 Melan|c40379.graph_c0 Melan|c41440.graph_c0 Melan|c41983.graph_c0 Melan|c43791.graph_c0 Melan|c47181.graph_c0 Melan|c49771.graph_c0 Melan|c50244.graph_c0 Melan|c51077.graph_c0 Melan|c52120.graph_c0 Melan|c56429.graph_c1 Melan|c57649.graph_c0 Melan|c63903.graph_c0 Melan|c73266.graph_c0 Mel…
Dendroctonus_ponderosae|ENN80104 Dendroctonus_ponderosae|ENN70583 Dendroctonus_ponderosae|ENN80103 Drosophila_melanogaster|FBpp0082982 Tribolium_castaneum|TC009773-PA Melan|c49879.graph_c0 Dendroctonus_ponderosae|ENN78592 Drosophila_melanogaster|FBpp0073384 Melan|c47073.graph_c0 Tribolium_castaneum|TC009775-PA Dendroctonus_ponderosae|ENN80102 Tribolium_castaneum|TC009652-PA Melan|c50609.graph_c0 …
Tribolium_castaneum|TC006796-PA Tribolium_castaneum|TC006797-PA Tribolium_castaneum|TC006464-PA Tribolium_castaneum|TC007858-PA Tribolium_castaneum|TC013978-PA Melan|c52213.graph_c0 Melan|c45443.graph_c0 Melan|c48137.graph_c0 Melan|c48467.graph_c0 Melan|c48483.graph_c0 Melan|c49722.graph_c0 Melan|c53906.graph_c0 Melan|c45626.graph_c0 Melan|c44118.graph_c0 Melan|c51633.graph_c0 Melan|c53364.graph_…
Melan|c85533.graph_c0 Melan|c33765.graph_c0 Melan|c42092.graph_c0 Melan|c52659.graph_c0 Melan|c59082.graph_c0 Melan|c75146.graph_c0 Melan|c45160.graph_c0 Melan|c56496.graph_c0 Melan|c66451.graph_c0 Melan|c44955.graph_c0 Melan|c48805.graph_c0 Melan|c64060.graph_c0 Melan|c79903.graph_c0 Melan|c16649.graph_c0 Melan|c52411.graph_c0 Melan|c63122.graph_c0 Melan|c46573.graph_c0 Melan|c10934.graph_c0 Mel…
Drosophila_melanogaster|FBpp0084911 Drosophila_melanogaster|FBpp0077881 Tribolium_castaneum|TC014491-PA Melan|c58344.graph_c0 Melan|c58024.graph_c0 Melan|c54652.graph_c0 Melan|c56838.graph_c0 Melan|c57113.graph_c0 Melan|c58407.graph_c0 Melan|c58975.graph_c0 Melan|c59395.graph_c0 Melan|c41705.graph_c0 Melan|c44100.graph_c0 Melan|c52767.graph_c1 Melan|c52840.graph_c1 Melan|c57319.graph_c0 Melan|c57…
Melan|c77791.graph_c0 Melan|c13815.graph_c0 Melan|c34895.graph_c0 Melan|c55941.graph_c1 Melan|c23076.graph_c0 Melan|c50705.graph_c0 Melan|c24121.graph_c1 Melan|c27429.graph_c0 Melan|c29981.graph_c0 Melan|c40716.graph_c0 Melan|c44069.graph_c0 Melan|c44299.graph_c0 Melan|c46194.graph_c0 Melan|c48489.graph_c0 Melan|c51245.graph_c0 Melan|c54641.graph_c0 Melan|c64205.graph_c0 Melan|c73393.graph_c0 Mel…
Melan|c18834.graph_c0 Melan|c42938.graph_c0 Melan|c48494.graph_c1 Melan|c40048.graph_c0 Melan|c11845.graph_c0 Melan|c76009.graph_c0 Melan|c75935.graph_c0 Melan|c28172.graph_c0 Melan|c52827.graph_c0 Melan|c65038.graph_c0 Melan|c52757.graph_c0 Melan|c39359.graph_c1 Melan|c43024.graph_c0 Melan|c59528.graph_c0 Melan|c56607.graph_c0 Melan|c26588.graph_c0 Melan|c52822.graph_c0 Melan|c70323.graph_c0 Mel…
Melan|c43220.graph_c1 Melan|c35474.graph_c0 Melan|c38821.graph_c0 Melan|c44349.graph_c0 Melan|c30123.graph_c0 Melan|c49544.graph_c0 Melan|c64806.graph_c0 Melan|c51337.graph_c0 Melan|c55347.graph_c0 Melan|c37513.graph_c1 Melan|c51223.graph_c0 Melan|c53780.graph_c0 Melan|c56152.graph_c0 Melan|c40234.graph_c0 Melan|c55566.graph_c1 Melan|c48349.graph_c0 Melan|c26329.graph_c0 Melan|c30643.graph_c0 Mel…
Melan|c19211.graph_c0 Melan|c2104.graph_c0 Melan|c58590.graph_c0 Melan|c61733.graph_c0 Melan|c75183.graph_c0 Melan|c62258.graph_c0 Melan|c20979.graph_c0 Melan|c2294.graph_c0 Melan|c23051.graph_c0 Melan|c25514.graph_c0 Melan|c27522.graph_c0 Melan|c27742.graph_c0 Melan|c29015.graph_c0 Melan|c31249.graph_c0 Melan|c4555.graph_c0 Melan|c49690.graph_c1 Melan|c52019.graph_c0 Melan|c52576.graph_c0 Melan|…
Drosophila_melanogaster|FBpp0086312 Drosophila_melanogaster|FBpp0071612 Drosophila_melanogaster|FBpp0080249 Drosophila_melanogaster|FBpp0080250 Drosophila_melanogaster|FBpp0086075 Drosophila_melanogaster|FBpp0086233 Drosophila_melanogaster|FBpp0086420 Drosophila_melanogaster|FBpp0088798 Drosophila_melanogaster|FBpp0290172 Drosophila_melanogaster|FBpp0297782 Drosophila_melanogaster|FBpp0297783 Dro…
Tribolium_castaneum|TC005273-PA Tribolium_castaneum|TC001833-PA Tribolium_castaneum|TC005268-PA Tribolium_castaneum|TC005271-PA Tribolium_castaneum|TC014841-PA Tribolium_castaneum|TC005269-PA Tribolium_castaneum|TC001906-PA Tribolium_castaneum|TC004077-PA Tribolium_castaneum|TC005203-PA Tribolium_castaneum|TC005267-PA Tribolium_castaneum|TC005272-PA Tribolium_castaneum|TC006830-PA Tribolium_casta…
Dendroctonus_ponderosae|ENN83248 Tribolium_castaneum|TC000011-PA Dendroctonus_ponderosae|ENN71556 Melan|c70240.graph_c0 Dendroctonus_ponderosae|ENN83189 Tribolium_castaneum|TC015989-PA Dendroctonus_ponderosae|ENN70626 Tribolium_castaneum|TC016134-PA Melan|c63143.graph_c0 Tribolium_castaneum|TC010085-PA Tribolium_castaneum|TC002209-PA Tribolium_castaneum|TC003933-PA Tribolium_castaneum|TC004078-PA…
Tribolium_castaneum|TC010930-PA Tribolium_castaneum|TC010906-PA Tribolium_castaneum|TC010909-PA Tribolium_castaneum|TC010929-PA Tribolium_castaneum|TC014375-PA Tribolium_castaneum|TC014391-PA Tribolium_castaneum|TC013421-PA Tribolium_castaneum|TC012573-PA Tribolium_castaneum|TC010937-PA Tribolium_castaneum|TC010936-PA Tribolium_castaneum|TC010927-PA Tribolium_castaneum|TC010908-PA Tribolium_casta…
Tribolium_castaneum|TC010630-PA Tribolium_castaneum|TC002103-PA Tribolium_castaneum|TC002104-PA Tribolium_castaneum|TC004035-PA Tribolium_castaneum|TC004266-PA Tribolium_castaneum|TC004270-PA Tribolium_castaneum|TC004340-PA Tribolium_castaneum|TC005023-PA Tribolium_castaneum|TC011501-PA Tribolium_castaneum|TC011583-PA Tribolium_castaneum|TC011587-PA Tribolium_castaneum|TC004344-PA Tribolium_casta…
Melan|c12549.graph_c0 Melan|c53214.graph_c0 Melan|c53698.graph_c0 Melan|c60016.graph_c0 Melan|c41052.graph_c0 Melan|c44597.graph_c0 Melan|c46025.graph_c0 Melan|c50603.graph_c0 Melan|c51492.graph_c0 Melan|c53442.graph_c0 Melan|c60006.graph_c0 Melan|c74779.graph_c0 Melan|c47745.graph_c0 Melan|c50003.graph_c1 Melan|c32626.graph_c1 Melan|c38464.graph_c0 Melan|c55466.graph_c0 Melan|c59937.graph_c0 Mel…
Dendroctonus_ponderosae|ENN81706 Drosophila_melanogaster|FBpp0091110 Drosophila_melanogaster|FBpp0091107 Drosophila_melanogaster|FBpp0091104 Drosophila_melanogaster|FBpp0091101 Drosophila_melanogaster|FBpp0091098 Drosophila_melanogaster|FBpp0091095 Drosophila_melanogaster|FBpp0091092 Drosophila_melanogaster|FBpp0091089 Drosophila_melanogaster|FBpp0091086 Drosophila_melanogaster|FBpp0091083 Drosop…
Tribolium_castaneum|TC016133-PA Tribolium_castaneum|TC000226-PA Tribolium_castaneum|TC001597-PA Tribolium_castaneum|TC001812-PA Tribolium_castaneum|TC003343-PA Tribolium_castaneum|TC003344-PA Tribolium_castaneum|TC004281-PA Tribolium_castaneum|TC006601-PA Tribolium_castaneum|TC006893-PA Tribolium_castaneum|TC006957-PA Tribolium_castaneum|TC009406-PA Tribolium_castaneum|TC010301-PA Tribolium_casta…
Drosophila_melanogaster|FBpp0091070 Drosophila_melanogaster|FBpp0085250 Drosophila_melanogaster|FBpp0091051 Drosophila_melanogaster|FBpp0091053 Drosophila_melanogaster|FBpp0091056 Drosophila_melanogaster|FBpp0091058 Drosophila_melanogaster|FBpp0091061 Drosophila_melanogaster|FBpp0091064 Drosophila_melanogaster|FBpp0091067 Drosophila_melanogaster|FBpp0091073 Drosophila_melanogaster|FBpp0091076 Dro…
Melan|c2066.graph_c0 Melan|c10667.graph_c0 Melan|c18403.graph_c0 Melan|c29761.graph_c0 Melan|c35032.graph_c0 Melan|c55538.graph_c0 Melan|c56223.graph_c0 Melan|c60390.graph_c0 Melan|c72788.graph_c0 Melan|c39123.graph_c0 Melan|c65591.graph_c0 Melan|c57643.graph_c0 Melan|c50585.graph_c0 Melan|c58520.graph_c0 Melan|c62921.graph_c0 Melan|c66233.graph_c0 Melan|c52867.graph_c0 Melan|c73060.graph_c0 Mela…
Dendroctonus_ponderosae|ENN74717 Melan|c27272.graph_c0 Melan|c55474.graph_c0 Melan|c62013.graph_c0 Melan|c48753.graph_c0 Melan|c53112.graph_c0 Melan|c59717.graph_c0 Melan|c60029.graph_c0 Melan|c48139.graph_c0 Melan|c29159.graph_c0 Melan|c45255.graph_c0 Melan|c53491.graph_c0 Melan|c56088.graph_c0 Melan|c58758.graph_c0 Melan|c53566.graph_c1 Melan|c68116.graph_c0 Melan|c74333.graph_c0 Melan|c59426.g…
Dendroctonus_ponderosae|ENN70423 Tribolium_castaneum|TC015102-PA Drosophila_melanogaster|FBpp0085466 Tribolium_castaneum|TC003741-PA Tribolium_castaneum|TC010238-PA Tribolium_castaneum|TC010239-PA Tribolium_castaneum|TC010243-PA Tribolium_castaneum|TC010253-PA Tribolium_castaneum|TC010254-PA Tribolium_castaneum|TC010255-PA Tribolium_castaneum|TC010256-PA Tribolium_castaneum|TC015160-PA Tribolium_…
Tribolium_castaneum|TC005205-PA Tribolium_castaneum|TC001479-PA Tribolium_castaneum|TC001828-PA Tribolium_castaneum|TC004046-PA Tribolium_castaneum|TC007144-PA Tribolium_castaneum|TC008598-PA Tribolium_castaneum|TC010246-PA Tribolium_castaneum|TC011577-PA Tribolium_castaneum|TC012977-PA Tribolium_castaneum|TC012979-PA Tribolium_castaneum|TC014827-PA Tribolium_castaneum|TC014830-PA Tribolium_casta…
Melan|c19078.graph_c0 Melan|c56624.graph_c0 Melan|c60936.graph_c0 Melan|c67844.graph_c0 Melan|c42314.graph_c1 Melan|c24080.graph_c0 Melan|c29537.graph_c0 Melan|c3064.graph_c0 Melan|c45008.graph_c0 Melan|c59678.graph_c0 Melan|c41765.graph_c0 Melan|c1787.graph_c0 Melan|c35744.graph_c0 Melan|c45702.graph_c0 Melan|c61685.graph_c0 Melan|c65964.graph_c0 Melan|c68412.graph_c0 Melan|c77037.graph_c0 Melan…
Drosophila_melanogaster|FBpp0091115 Drosophila_melanogaster|FBpp0085281 Drosophila_melanogaster|FBpp0091113 Drosophila_melanogaster|FBpp0091117 Drosophila_melanogaster|FBpp0091119 Drosophila_melanogaster|FBpp0091121 Drosophila_melanogaster|FBpp0091123 Drosophila_melanogaster|FBpp0091125 Drosophila_melanogaster|FBpp0091127 Drosophila_melanogaster|FBpp0091129 Drosophila_melanogaster|FBpp0091131 Dro…
Drosophila_melanogaster|FBpp0091118 Drosophila_melanogaster|FBpp0082421 Drosophila_melanogaster|FBpp0085280 Drosophila_melanogaster|FBpp0091114 Drosophila_melanogaster|FBpp0091116 Drosophila_melanogaster|FBpp0091120 Drosophila_melanogaster|FBpp0091122 Drosophila_melanogaster|FBpp0091124 Drosophila_melanogaster|FBpp0091126 Drosophila_melanogaster|FBpp0091128 Drosophila_melanogaster|FBpp0091130 Dro…
Dendroctonus_ponderosae|ENN77415 Drosophila_melanogaster|FBpp0082691 Tribolium_castaneum|TC013403-PA Melan|c48471.graph_c0 Melan|c43860.graph_c0 Melan|c47501.graph_c0 Melan|c48531.graph_c0 Melan|c46492.graph_c0 Drosophila_melanogaster|FBpp0084185 Drosophila_melanogaster|FBpp0084184 Drosophila_melanogaster|FBpp0084186 Melan|c27144.graph_c0 Tribolium_castaneum|TC014878-PA Tribolium_castaneum|TC0160…
Tribolium_castaneum|TC004047-PA Tribolium_castaneum|TC010985-PA Tribolium_castaneum|TC005265-PA Tribolium_castaneum|TC008562-PA Tribolium_castaneum|TC011491-PA Tribolium_castaneum|TC015227-PA Tribolium_castaneum|TC001841-PA Tribolium_castaneum|TC001858-PA Tribolium_castaneum|TC001911-PA Tribolium_castaneum|TC002042-PA Tribolium_castaneum|TC002327-PA Tribolium_castaneum|TC005154-PA Tribolium_casta…
Dendroctonus_ponderosae|ENN71351 Tribolium_castaneum|TC012153-PA Melan|c42146.graph_c0 Dendroctonus_ponderosae|ENN73869 Tribolium_castaneum|TC000236-PA Melan|c23315.graph_c0 Dendroctonus_ponderosae|ENN73430 Tribolium_castaneum|TC003022-PA Dendroctonus_ponderosae|ENN83603 Melan|c17650.graph_c0 Melan|c53144.graph_c0 Melan|c54898.graph_c0 Melan|c50412.graph_c1 Drosophila_melanogaster|FBpp0289339 Mel…
Tribolium_castaneum|TC008490-PA Tribolium_castaneum|TC005014-PA Tribolium_castaneum|TC005032-PA Tribolium_castaneum|TC005033-PA Tribolium_castaneum|TC011595-PA Tribolium_castaneum|TC016177-PA Tribolium_castaneum|TC005160-PA Tribolium_castaneum|TC004412-PA Tribolium_castaneum|TC005157-PA Tribolium_castaneum|TC005158-PA Tribolium_castaneum|TC005159-PA Tribolium_castaneum|TC001787-PA Tribolium_casta…
Dendroctonus_ponderosae|ENN82585 Dendroctonus_ponderosae|ENN71793 Dendroctonus_ponderosae|ENN82109 Dendroctonus_ponderosae|ENN78071 Dendroctonus_ponderosae|ENN80920 Dendroctonus_ponderosae|ENN82624 Dendroctonus_ponderosae|ENN82623 Tribolium_castaneum|TC010056-PA Drosophila_melanogaster|FBpp0081188 Tribolium_castaneum|TC000724-PA Melan|c47635.graph_c0 Tribolium_castaneum|TC010054-PA Tribolium_cast…
Melan|c57562.graph_c0 Dendroctonus_ponderosae|ENN73782 Melan|c47643.graph_c0 Melan|c59732.graph_c1 Melan|c56474.graph_c1 Melan|c65227.graph_c0 Melan|c46864.graph_c0 Melan|c41264.graph_c0 Melan|c53467.graph_c0 Melan|c53855.graph_c0 Melan|c58970.graph_c0 Melan|c9027.graph_c0 Melan|c59458.graph_c0 Melan|c53434.graph_c0 Melan|c61282.graph_c0 Melan|c38938.graph_c0 Melan|c83215.graph_c0 Melan|c5638.gra…
Tribolium_castaneum|TC011265-PA Tribolium_castaneum|TC002199-PA Tribolium_castaneum|TC001861-PA Tribolium_castaneum|TC005145-PA Tribolium_castaneum|TC005278-PA Tribolium_castaneum|TC011273-PA Tribolium_castaneum|TC006076-PA Tribolium_castaneum|TC001664-PA Tribolium_castaneum|TC001991-PA Tribolium_castaneum|TC002248-PA Tribolium_castaneum|TC005059-PA Tribolium_castaneum|TC005060-PA Tribolium_casta…
Drosophila_melanogaster|FBpp0084405 Drosophila_melanogaster|FBpp0078614 Drosophila_melanogaster|FBpp0078615 Drosophila_melanogaster|FBpp0084401 Drosophila_melanogaster|FBpp0084403 Drosophila_melanogaster|FBpp0084404 Drosophila_melanogaster|FBpp0084407 Drosophila_melanogaster|FBpp0084408 Drosophila_melanogaster|FBpp0084421 Drosophila_melanogaster|FBpp0084425 Drosophila_melanogaster|FBpp0084426 Dro…
Tribolium_castaneum|TC003422-PA Tribolium_castaneum|TC002765-PA Tribolium_castaneum|TC003423-PA Tribolium_castaneum|TC006860-PA Tribolium_castaneum|TC006881-PA Tribolium_castaneum|TC011490-PA Tribolium_castaneum|TC012988-PA Tribolium_castaneum|TC016024-PA Tribolium_castaneum|TC016095-PA Tribolium_castaneum|TC016236-PA Tribolium_castaneum|TC004247-PA Tribolium_castaneum|TC001785-PA Tribolium_casta…
Melan|c51418.graph_c0 Melan|c23406.graph_c0 Melan|c47094.graph_c0 Melan|c48546.graph_c0 Melan|c48578.graph_c1 Melan|c49679.graph_c0 Melan|c49788.graph_c0 Melan|c50034.graph_c0 Melan|c52122.graph_c0 Melan|c52428.graph_c0 Melan|c57321.graph_c1 Melan|c64816.graph_c0 Melan|c54774.graph_c0 Melan|c21346.graph_c0 Melan|c20094.graph_c0 Melan|c45694.graph_c0 Melan|c56049.graph_c0 Melan|c50134.graph_c0 Mel…
Dendroctonus_ponderosae|ENN72922 Tribolium_castaneum|TC011272-PA Tribolium_castaneum|TC002007-PA Tribolium_castaneum|TC002009-PA Tribolium_castaneum|TC011220-PA Tribolium_castaneum|TC012950-PA Tribolium_castaneum|TC001491-PA Tribolium_castaneum|TC016129-PA Tribolium_castaneum|TC002008-PA Tribolium_castaneum|TC010553-PA Tribolium_castaneum|TC012949-PA Tribolium_castaneum|TC002266-PA Tribolium_cast…
Dendroctonus_ponderosae|ENN71746 Tribolium_castaneum|TC015074-PA Tribolium_castaneum|TC006257-PA Tribolium_castaneum|TC015073-PA Tribolium_castaneum|TC015075-PA Tribolium_castaneum|TC015629-PA Drosophila_melanogaster|FBpp0080440 Tribolium_castaneum|TC000129-PA Tribolium_castaneum|TC005755-PA Tribolium_castaneum|TC005888-PA Tribolium_castaneum|TC006237-PA Tribolium_castaneum|TC006256-PA Tribolium_…
Dendroctonus_ponderosae|ENN77501 Drosophila_melanogaster|FBpp0081915 Tribolium_castaneum|TC015939-PA Melan|c56067.graph_c0 Drosophila_melanogaster|FBpp0081913 Drosophila_melanogaster|FBpp0081914 Drosophila_melanogaster|FBpp0084223 Drosophila_melanogaster|FBpp0084225 Drosophila_melanogaster|FBpp0084226 Drosophila_melanogaster|FBpp0084227 Drosophila_melanogaster|FBpp0084229 Drosophila_melanogaster|…
Drosophila_melanogaster|FBpp0082858 Drosophila_melanogaster|FBpp0082843 Drosophila_melanogaster|FBpp0082845 Drosophila_melanogaster|FBpp0082846 Drosophila_melanogaster|FBpp0082847 Drosophila_melanogaster|FBpp0082859 Drosophila_melanogaster|FBpp0112313 Drosophila_melanogaster|FBpp0289337 Drosophila_melanogaster|FBpp0292474 Tribolium_castaneum|TC013709-PA Melan|c44127.graph_c0 Tribolium_castaneum|T…
Drosophila_melanogaster|FBpp0091096 Drosophila_melanogaster|FBpp0085249 Drosophila_melanogaster|FBpp0091055 Drosophila_melanogaster|FBpp0091060 Drosophila_melanogaster|FBpp0091063 Drosophila_melanogaster|FBpp0091066 Drosophila_melanogaster|FBpp0091069 Drosophila_melanogaster|FBpp0091072 Drosophila_melanogaster|FBpp0091075 Drosophila_melanogaster|FBpp0091078 Drosophila_melanogaster|FBpp0091081 Dro…
Dendroctonus_ponderosae|ENN82326 Dendroctonus_ponderosae|ENN82368 Melan|c57096.graph_c2 Melan|c51002.graph_c0 Melan|c21788.graph_c0 Melan|c537.graph_c0 Melan|c55086.graph_c0 Melan|c81457.graph_c0 Melan|c13308.graph_c0 Melan|c39586.graph_c0 Melan|c39056.graph_c0 Melan|c67069.graph_c0 Melan|c4980.graph_c0 Melan|c66958.graph_c0 Melan|c31607.graph_c0 Melan|c39430.graph_c0 Melan|c53532.graph_c0 Melan|…
Dendroctonus_ponderosae|ENN72677 Drosophila_melanogaster|FBpp0085497 Tribolium_castaneum|TC000760-PA Melan|c43358.graph_c0 Tribolium_castaneum|TC005753-PA Drosophila_melanogaster|FBpp0289586 Melan|c49420.graph_c0 Melan|c51748.graph_c0 Drosophila_melanogaster|FBpp0079179 Drosophila_melanogaster|FBpp0110138 Drosophila_melanogaster|FBpp0079243 Drosophila_melanogaster|FBpp0079094 Drosophila_melanogas…
Dendroctonus_ponderosae|ENN73754 Tribolium_castaneum|TC004225-PA Melan|c49991.graph_c0 Tribolium_castaneum|TC004223-PA Tribolium_castaneum|TC005144-PA Tribolium_castaneum|TC002031-PA Tribolium_castaneum|TC002033-PA Tribolium_castaneum|TC002455-PA Tribolium_castaneum|TC004224-PA Tribolium_castaneum|TC004226-PA Tribolium_castaneum|TC004227-PA Tribolium_castaneum|TC009733-PA Tribolium_castaneum|TC01…
Drosophila_melanogaster|FBpp0075960 Drosophila_melanogaster|FBpp0073443 Drosophila_melanogaster|FBpp0078173 Drosophila_melanogaster|FBpp0070499 Drosophila_melanogaster|FBpp0070515 Drosophila_melanogaster|FBpp0070516 Drosophila_melanogaster|FBpp0074929 Drosophila_melanogaster|FBpp0074930 Drosophila_melanogaster|FBpp0078171 Drosophila_melanogaster|FBpp0078172 Drosophila_melanogaster|FBpp0078193 Dro…
Tribolium_castaneum|TC004346-PA Tribolium_castaneum|TC010631-PA Tribolium_castaneum|TC010981-PA Tribolium_castaneum|TC004204-PA Tribolium_castaneum|TC004211-PA Tribolium_castaneum|TC005036-PA Tribolium_castaneum|TC005263-PA Tribolium_castaneum|TC006958-PA Tribolium_castaneum|TC008591-PA Tribolium_castaneum|TC015482-PA Tribolium_castaneum|TC016406-PA Tribolium_castaneum|TC001403-PA Tribolium_casta…
Tribolium_castaneum|TC007024-PA Tribolium_castaneum|TC001659-PA Melan|c52427.graph_c0 Melan|c56910.graph_c1 Melan|c55514.graph_c0 Melan|c53899.graph_c0 Melan|c50930.graph_c0 Melan|c47948.graph_c0 Melan|c48794.graph_c0 Melan|c56550.graph_c0 Melan|c29998.graph_c0 Melan|c50320.graph_c0 Melan|c52863.graph_c0 Melan|c45330.graph_c0 Melan|c55876.graph_c0 Melan|c38313.graph_c0 Melan|c49866.graph_c0 Melan…
Dendroctonus_ponderosae|ENN75760 Tribolium_castaneum|TC012635-PA Tribolium_castaneum|TC004303-PA Tribolium_castaneum|TC007924-PA Tribolium_castaneum|TC011879-PA Tribolium_castaneum|TC011880-PA Tribolium_castaneum|TC012629-PA Tribolium_castaneum|TC012630-PA Tribolium_castaneum|TC012633-PA Tribolium_castaneum|TC012634-PA Tribolium_castaneum|TC030321-PA Tribolium_castaneum|TC030322-PA Tribolium_cast…
Drosophila_melanogaster|FBpp0073737 Drosophila_melanogaster|FBpp0071538 Drosophila_melanogaster|FBpp0071403 Drosophila_melanogaster|FBpp0071537 Drosophila_melanogaster|FBpp0072229 Drosophila_melanogaster|FBpp0073754 Drosophila_melanogaster|FBpp0073755 Drosophila_melanogaster|FBpp0076040 Drosophila_melanogaster|FBpp0081827 Drosophila_melanogaster|FBpp0081833 Drosophila_melanogaster|FBpp0081838 Dro…
Tribolium_castaneum|TC002052-PA Tribolium_castaneum|TC000202-PA Tribolium_castaneum|TC002053-PA Tribolium_castaneum|TC030338-PA Tribolium_castaneum|TC030339-PA Tribolium_castaneum|TC030340-PA Tribolium_castaneum|TC004263-PA Tribolium_castaneum|TC015917-PA Tribolium_castaneum|TC030341-PA Tribolium_castaneum|TC030342-PA Tribolium_castaneum|TC008063-PA Tribolium_castaneum|TC010928-PA Tribolium_casta…
Drosophila_melanogaster|FBpp0076117 Drosophila_melanogaster|FBpp0076118 Drosophila_melanogaster|FBpp0087783 Drosophila_melanogaster|FBpp0074969 Drosophila_melanogaster|FBpp0076335 Drosophila_melanogaster|FBpp0076389 Drosophila_melanogaster|FBpp0076750 Drosophila_melanogaster|FBpp0076775 Drosophila_melanogaster|FBpp0078691 Drosophila_melanogaster|FBpp0078692 Drosophila_melanogaster|FBpp0084868 Dro…
Drosophila_melanogaster|FBpp0087586 Drosophila_melanogaster|FBpp0073145 Drosophila_melanogaster|FBpp0087617 Drosophila_melanogaster|FBpp0099382 Melan|c55447.graph_c0 Melan|c57043.graph_c0 Melan|c54058.graph_c0 Melan|c53317.graph_c0 Melan|c49986.graph_c0 Melan|c49840.graph_c0 Melan|c47734.graph_c0 Melan|c59407.graph_c0 Melan|c46362.graph_c1 Melan|c54934.graph_c0 Melan|c57586.graph_c0 Melan|c47642.…
Tribolium_castaneum|TC003827-PA Melan|c52968.graph_c0 Melan|c46930.graph_c0 Melan|c49610.graph_c0 Melan|c47995.graph_c0 Melan|c53173.graph_c1 Melan|c56103.graph_c1 Melan|c57624.graph_c1 Melan|c20744.graph_c0 Melan|c55571.graph_c0 Melan|c48967.graph_c0 Melan|c54286.graph_c0 Melan|c49941.graph_c0 Melan|c23548.graph_c0 Melan|c55534.graph_c1 Melan|c52508.graph_c0 Melan|c56103.graph_c0 Melan|c53508.gr…
Melan|c57805.graph_c0 Melan|c52158.graph_c0 Melan|c53953.graph_c0 Melan|c56545.graph_c0 Melan|c57918.graph_c0 Melan|c57939.graph_c0 Melan|c816.graph_c0 Melan|c70366.graph_c0 Melan|c34975.graph_c0 Melan|c58446.graph_c0 Melan|c46414.graph_c0 Melan|c50231.graph_c0 Melan|c50866.graph_c2 Melan|c57161.graph_c0 Melan|c49248.graph_c0 Melan|c58255.graph_c0 Melan|c49351.graph_c0 Melan|c50866.graph_c0 Melan…
Dendroctonus_ponderosae|ENN77001 Drosophila_melanogaster|FBpp0099915 Tribolium_castaneum|TC030106-PA Tribolium_castaneum|TC030111-PA Tribolium_castaneum|TC030112-PA Tribolium_castaneum|TC030113-PA Drosophila_melanogaster|FBpp0070768 Drosophila_melanogaster|FBpp0073057 Drosophila_melanogaster|FBpp0073050 Tribolium_castaneum|TC030107-PA Melan|c2575.graph_c0 Tribolium_castaneum|TC030108-PA Tribolium…
Dendroctonus_ponderosae|ENN79494 Dendroctonus_ponderosae|ENN78630 Dendroctonus_ponderosae|ENN82294 Drosophila_melanogaster|FBpp0080993 Tribolium_castaneum|TC014078-PA Melan|c54686.graph_c0 Dendroctonus_ponderosae|ENN77872 Melan|c58386.graph_c0 Melan|c58307.graph_c0 Melan|c47175.graph_c0 Melan|c48196.graph_c1 Drosophila_melanogaster|FBpp0090945 Drosophila_melanogaster|FBpp0090947 Tribolium_castane…
Melan|c54350.graph_c0 Dendroctonus_ponderosae|ENN74785 Melan|c52650.graph_c0 Drosophila_melanogaster|FBpp0071338 Drosophila_melanogaster|FBpp0074499 Drosophila_melanogaster|FBpp0289074 Drosophila_melanogaster|FBpp0074498 Drosophila_melanogaster|FBpp0083454 Drosophila_melanogaster|FBpp0293154 Drosophila_melanogaster|FBpp0074538 Drosophila_melanogaster|FBpp0083876 Drosophila_melanogaster|FBpp008683…
Dendroctonus_ponderosae|ENN77612 Drosophila_melanogaster|FBpp0070844 Tribolium_castaneum|TC016022-PA Melan|c51685.graph_c0 Drosophila_melanogaster|FBpp0070843 Drosophila_melanogaster|FBpp0070845 Drosophila_melanogaster|FBpp0070846 Tribolium_castaneum|TC003828-PA Tribolium_castaneum|TC009440-PA Tribolium_castaneum|TC009928-PA Tribolium_castaneum|TC004221-PA Tribolium_castaneum|TC005739-PA Triboliu…
Dendroctonus_ponderosae|ENN70500 Drosophila_melanogaster|FBpp0079860 Tribolium_castaneum|TC008358-PA Tribolium_castaneum|TC008357-PA Melan|c39161.graph_c0 Tribolium_castaneum|TC008359-PA Melan|c54769.graph_c0 Melan|c55238.graph_c0 Drosophila_melanogaster|FBpp0079859 Drosophila_melanogaster|FBpp0087828 Drosophila_melanogaster|FBpp0087836 Drosophila_melanogaster|FBpp0087838 Drosophila_melanogaster|…
Drosophila_melanogaster|FBpp0074699 Drosophila_melanogaster|FBpp0292867 Drosophila_melanogaster|FBpp0074701 Drosophila_melanogaster|FBpp0074752 Drosophila_melanogaster|FBpp0074754 Drosophila_melanogaster|FBpp0271914 Drosophila_melanogaster|FBpp0271917 Drosophila_melanogaster|FBpp0271919 Drosophila_melanogaster|FBpp0074755 Drosophila_melanogaster|FBpp0076420 Drosophila_melanogaster|FBpp0288402 Dro…
Tribolium_castaneum|TC030275-PA Tribolium_castaneum|TC030273-PA Tribolium_castaneum|TC030259-PA Tribolium_castaneum|TC030261-PA Tribolium_castaneum|TC030263-PA Tribolium_castaneum|TC030264-PA Tribolium_castaneum|TC030272-PA Tribolium_castaneum|TC030274-PA Tribolium_castaneum|TC030278-PA Tribolium_castaneum|TC030253-PA Tribolium_castaneum|TC030260-PA Tribolium_castaneum|TC030269-PA Tribolium_casta…
Melan|c52100.graph_c1 Melan|c59443.graph_c0 Melan|c55747.graph_c0 Melan|c41954.graph_c0 Melan|c47807.graph_c0 Melan|c48093.graph_c0 Melan|c56637.graph_c0 Melan|c57198.graph_c0 Melan|c57842.graph_c3 Melan|c59182.graph_c0 Melan|c4467.graph_c0 Melan|c57765.graph_c0 Melan|c48317.graph_c0 Melan|c52297.graph_c0 Melan|c52310.graph_c0 Melan|c44972.graph_c0 Melan|c66085.graph_c0
Tribolium_castaneum|TC010095-PA Tribolium_castaneum|TC005046-PA Drosophila_melanogaster|FBpp0086563 Tribolium_castaneum|TC005251-PA Tribolium_castaneum|TC001823-PA Tribolium_castaneum|TC004808-PA Tribolium_castaneum|TC006874-PA Tribolium_castaneum|TC006954-PA Tribolium_castaneum|TC009946-PA Tribolium_castaneum|TC016026-PA Tribolium_castaneum|TC010096-PA Tribolium_castaneum|TC010284-PA Tribolium_c…
Dendroctonus_ponderosae|ENN78074 Drosophila_melanogaster|FBpp0085739 Tribolium_castaneum|TC014536-PA Melan|c53272.graph_c0 Drosophila_melanogaster|FBpp0085707 Drosophila_melanogaster|FBpp0085709 Drosophila_melanogaster|FBpp0085710 Drosophila_melanogaster|FBpp0085711 Drosophila_melanogaster|FBpp0085712 Drosophila_melanogaster|FBpp0087016 Drosophila_melanogaster|FBpp0087017 Drosophila_melanogaster|…
Dendroctonus_ponderosae|ENN74034 Tribolium_castaneum|TC000033-PA Melan|c67724.graph_c0 Tribolium_castaneum|TC002025-PA Tribolium_castaneum|TC005142-PA Tribolium_castaneum|TC002205-PA Tribolium_castaneum|TC005211-PA Tribolium_castaneum|TC002874-PA Tribolium_castaneum|TC000149-PA Tribolium_castaneum|TC002127-PA Tribolium_castaneum|TC002606-PA Tribolium_castaneum|TC002818-PA Tribolium_castaneum|TC00…
Tribolium_castaneum|TC006778-PA Tribolium_castaneum|TC002576-PA Tribolium_castaneum|TC002577-PA Tribolium_castaneum|TC002578-PA Tribolium_castaneum|TC002579-PA Tribolium_castaneum|TC003845-PA Tribolium_castaneum|TC003847-PA Tribolium_castaneum|TC005361-PA Tribolium_castaneum|TC005362-PA Tribolium_castaneum|TC005363-PA Tribolium_castaneum|TC005364-PA Tribolium_castaneum|TC003846-PA Tribolium_casta…
Tribolium_castaneum|TC016144-PA Tribolium_castaneum|TC005156-PA Tribolium_castaneum|TC005198-PA Tribolium_castaneum|TC005281-PA Tribolium_castaneum|TC001055-PA Tribolium_castaneum|TC001661-PA Tribolium_castaneum|TC001662-PA Tribolium_castaneum|TC002019-PA Tribolium_castaneum|TC002834-PA Tribolium_castaneum|TC002835-PA Tribolium_castaneum|TC008580-PA Tribolium_castaneum|TC010682-PA Tribolium_casta…
Tribolium_castaneum|TC008351-PA Tribolium_castaneum|TC008352-PA Melan|c58144.graph_c0 Melan|c58467.graph_c0 Melan|c58352.graph_c0 Melan|c58058.graph_c0 Melan|c49965.graph_c0 Melan|c48771.graph_c0 Melan|c56288.graph_c0 Melan|c58537.graph_c0 Melan|c59781.graph_c0 Melan|c68261.graph_c0 Melan|c38506.graph_c0 Melan|c24334.graph_c0 Melan|c48771.graph_c1 Melan|c66474.graph_c0
Melan|c54894.graph_c0 Melan|c46936.graph_c0 Melan|c48054.graph_c0 Melan|c46867.graph_c0 Melan|c44444.graph_c0 Melan|c44889.graph_c0 Melan|c48171.graph_c1 Melan|c56714.graph_c0 Melan|c40413.graph_c0 Melan|c30046.graph_c0 Melan|c49615.graph_c0 Melan|c22180.graph_c0 Melan|c22966.graph_c0 Melan|c50033.graph_c0 Melan|c42373.graph_c0 Melan|c52407.graph_c1
Melan|c66648.graph_c0 Melan|c27136.graph_c0 Melan|c47970.graph_c0 Melan|c61306.graph_c0 Melan|c63839.graph_c0 Melan|c65387.graph_c0 Melan|c74865.graph_c0 Melan|c76123.graph_c0 Melan|c10838.graph_c0 Melan|c24646.graph_c0 Melan|c2137.graph_c0 Melan|c64393.graph_c0 Melan|c73464.graph_c0 Melan|c43221.graph_c0 Melan|c73330.graph_c0 Melan|c25942.graph_c0
Dendroctonus_ponderosae|ENN76739 Dendroctonus_ponderosae|ENN76738 Drosophila_melanogaster|FBpp0083974 Tribolium_castaneum|TC010172-PA Tribolium_castaneum|TC009706-PA Tribolium_castaneum|TC009126-PA Tribolium_castaneum|TC005094-PA Drosophila_melanogaster|FBpp0082147 Drosophila_melanogaster|FBpp0082107 Drosophila_melanogaster|FBpp0082106 Drosophila_melanogaster|FBpp0082105 Drosophila_melanogaster|F…
Dendroctonus_ponderosae|ENN78416 Dendroctonus_ponderosae|ENN75802 Dendroctonus_ponderosae|ENN75889 Dendroctonus_ponderosae|ENN78415 Dendroctonus_ponderosae|ENN78417 Dendroctonus_ponderosae|ENN82321 Dendroctonus_ponderosae|ENN82323 Dendroctonus_ponderosae|ENN74449 Dendroctonus_ponderosae|ENN74448 Dendroctonus_ponderosae|ENN73840 Dendroctonus_ponderosae|ENN78414 Dendroctonus_ponderosae|ENN78636 Den…
Dendroctonus_ponderosae|ENN81189 Dendroctonus_ponderosae|ENN70733 Dendroctonus_ponderosae|ENN72017 Dendroctonus_ponderosae|ENN73779 Dendroctonus_ponderosae|ENN77100 Dendroctonus_ponderosae|ENN80014 Dendroctonus_ponderosae|ENN80309 Dendroctonus_ponderosae|ENN83103 Dendroctonus_ponderosae|ENN83121 Dendroctonus_ponderosae|ENN83557 Dendroctonus_ponderosae|ENN73059 Dendroctonus_ponderosae|ENN72037 Den…
Dendroctonus_ponderosae|ENN73472 Dendroctonus_ponderosae|ENN70767 Dendroctonus_ponderosae|ENN82177 Tribolium_castaneum|TC013416-PA Melan|c49712.graph_c0 Tribolium_castaneum|TC013415-PA Melan|c49551.graph_c0 Melan|c50022.graph_c0 Melan|c54515.graph_c0 Melan|c56091.graph_c1 Tribolium_castaneum|TC004863-PA Tribolium_castaneum|TC005130-PA Tribolium_castaneum|TC005230-PA Drosophila_melanogaster|FBpp00…
Drosophila_melanogaster|FBpp0081074 Drosophila_melanogaster|FBpp0071746 Drosophila_melanogaster|FBpp0081064 Drosophila_melanogaster|FBpp0081077 Drosophila_melanogaster|FBpp0288391 Drosophila_melanogaster|FBpp0291550 Drosophila_melanogaster|FBpp0081068 Drosophila_melanogaster|FBpp0081069 Drosophila_melanogaster|FBpp0081071 Drosophila_melanogaster|FBpp0081073 Tribolium_castaneum|TC009691-PA Triboli…
Drosophila_melanogaster|FBpp0298298 Drosophila_melanogaster|FBpp0289362 Drosophila_melanogaster|FBpp0289363 Drosophila_melanogaster|FBpp0289364 Drosophila_melanogaster|FBpp0289365 Drosophila_melanogaster|FBpp0289366 Drosophila_melanogaster|FBpp0289367 Drosophila_melanogaster|FBpp0289368 Drosophila_melanogaster|FBpp0289369 Drosophila_melanogaster|FBpp0289370 Drosophila_melanogaster|FBpp0289371 Dro…
Dendroctonus_ponderosae|ENN80923 Dendroctonus_ponderosae|ENN82183 Dendroctonus_ponderosae|ENN82844 Tribolium_castaneum|TC007316-PA Tribolium_castaneum|TC007322-PA Tribolium_castaneum|TC007321-PA Tribolium_castaneum|TC007320-PA Tribolium_castaneum|TC007317-PA Tribolium_castaneum|TC007315-PA Tribolium_castaneum|TC007314-PA Tribolium_castaneum|TC007313-PA Tribolium_castaneum|TC007311-PA Tribolium_ca…
Dendroctonus_ponderosae|ENN82428 Dendroctonus_ponderosae|ENN78828 Dendroctonus_ponderosae|ENN78829 Dendroctonus_ponderosae|ENN78830 Dendroctonus_ponderosae|ENN78831 Dendroctonus_ponderosae|ENN82078 Dendroctonus_ponderosae|ENN82429 Dendroctonus_ponderosae|ENN82077 Dendroctonus_ponderosae|ENN78827 Dendroctonus_ponderosae|ENN78832 Dendroctonus_ponderosae|ENN83076 Dendroctonus_ponderosae|ENN83093 Tri…
Dendroctonus_ponderosae|ENN83191 Dendroctonus_ponderosae|ENN78722 Drosophila_melanogaster|FBpp0087664 Melan|c55823.graph_c0 Drosophila_melanogaster|FBpp0293860 Drosophila_melanogaster|FBpp0288640 Drosophila_melanogaster|FBpp0087701 Drosophila_melanogaster|FBpp0087703 Melan|c50875.graph_c0 Melan|c49897.graph_c0 Melan|c56031.graph_c0 Melan|c56017.graph_c0 Melan|c51019.graph_c0 Melan|c51019.graph_c1
Dendroctonus_ponderosae|ENN82324 Melan|c60076.graph_c0 Dendroctonus_ponderosae|ENN73935 Tribolium_castaneum|TC006175-PA Melan|c59416.graph_c1 Tribolium_castaneum|TC004170-PA Tribolium_castaneum|TC006962-PA Tribolium_castaneum|TC008528-PA Tribolium_castaneum|TC010956-PA Tribolium_castaneum|TC010958-PA Tribolium_castaneum|TC010954-PA Tribolium_castaneum|TC013846-PA Tribolium_castaneum|TC002037-PA T…
Dendroctonus_ponderosae|ENN80543 Melan|c59295.graph_c0 Melan|c57015.graph_c0 Melan|c31325.graph_c1 Melan|c49703.graph_c0 Melan|c53982.graph_c0 Melan|c59060.graph_c0 Melan|c44462.graph_c0 Melan|c54570.graph_c0 Melan|c55744.graph_c0 Melan|c57171.graph_c0 Melan|c58004.graph_c0 Melan|c45493.graph_c0 Melan|c53239.graph_c1
Tribolium_castaneum|TC010626-PA Tribolium_castaneum|TC004334-PA Tribolium_castaneum|TC012956-PA Tribolium_castaneum|TC010628-PA Tribolium_castaneum|TC001398-PA Tribolium_castaneum|TC010607-PA Tribolium_castaneum|TC010627-PA Tribolium_castaneum|TC002167-PA Tribolium_castaneum|TC001786-PA Tribolium_castaneum|TC004328-PA Tribolium_castaneum|TC006908-PA Tribolium_castaneum|TC011502-PA Tribolium_casta…
Drosophila_melanogaster|FBpp0088587 Drosophila_melanogaster|FBpp0112997 Drosophila_melanogaster|FBpp0079525 Drosophila_melanogaster|FBpp0084292 Drosophila_melanogaster|FBpp0084196 Drosophila_melanogaster|FBpp0084238 Drosophila_melanogaster|FBpp0100074 Drosophila_melanogaster|FBpp0289408 Drosophila_melanogaster|FBpp0084237 Drosophila_melanogaster|FBpp0085633 Drosophila_melanogaster|FBpp0074891 Dro…
Tribolium_castaneum|TC016241-PA Tribolium_castaneum|TC005013-PA Tribolium_castaneum|TC016067-PA Tribolium_castaneum|TC001506-PA Tribolium_castaneum|TC005108-PA Tribolium_castaneum|TC005109-PA Tribolium_castaneum|TC005261-PA Tribolium_castaneum|TC008576-PA Tribolium_castaneum|TC016243-PA Tribolium_castaneum|TC001505-PA Melan|c67585.graph_c0 Melan|c31798.graph_c0 Melan|c52061.graph_c0 Melan|c687.gr…
Drosophila_melanogaster|FBpp0085388 Drosophila_melanogaster|FBpp0071134 Drosophila_melanogaster|FBpp0071929 Drosophila_melanogaster|FBpp0071930 Drosophila_melanogaster|FBpp0077382 Drosophila_melanogaster|FBpp0077541 Drosophila_melanogaster|FBpp0077542 Drosophila_melanogaster|FBpp0079862 Drosophila_melanogaster|FBpp0079863 Drosophila_melanogaster|FBpp0081326 Drosophila_melanogaster|FBpp0084595 Dro…
Drosophila_melanogaster|FBpp0087256 Drosophila_melanogaster|FBpp0080908 Drosophila_melanogaster|FBpp0086785 Drosophila_melanogaster|FBpp0087223 Drosophila_melanogaster|FBpp0087224 Drosophila_melanogaster|FBpp0087225 Drosophila_melanogaster|FBpp0087254 Drosophila_melanogaster|FBpp0087255 Drosophila_melanogaster|FBpp0087257 Drosophila_melanogaster|FBpp0087258 Melan|c44163.graph_c0 Tribolium_castane…
Drosophila_melanogaster|FBpp0076776 Drosophila_melanogaster|FBpp0076746 Drosophila_melanogaster|FBpp0076749 Melan|c53521.graph_c0 Drosophila_melanogaster|FBpp0075737 Tribolium_castaneum|TC015779-PA Tribolium_castaneum|TC016372-PA Tribolium_castaneum|TC015580-PA Tribolium_castaneum|TC015130-PA Tribolium_castaneum|TC006247-PA Tribolium_castaneum|TC015579-PA Tribolium_castaneum|TC005908-PA Tribolium…
Drosophila_melanogaster|FBpp0087221 Melan|c65804.graph_c0 Tribolium_castaneum|TC006944-PA Tribolium_castaneum|TC016178-PA Tribolium_castaneum|TC008612-PA Tribolium_castaneum|TC008493-PA Tribolium_castaneum|TC016179-PA Tribolium_castaneum|TC001678-PA Tribolium_castaneum|TC001793-PA Tribolium_castaneum|TC001798-PA Tribolium_castaneum|TC004256-PA Tribolium_castaneum|TC006945-PA Tribolium_castaneum|T…
Tribolium_castaneum|TC003868-PA Tribolium_castaneum|TC002176-PA Tribolium_castaneum|TC005042-PA Tribolium_castaneum|TC006179-PA Tribolium_castaneum|TC008501-PA Tribolium_castaneum|TC008568-PA Tribolium_castaneum|TC009424-PA Tribolium_castaneum|TC010389-PA Tribolium_castaneum|TC011599-PA Tribolium_castaneum|TC011903-PA Tribolium_castaneum|TC012195-PA Tribolium_castaneum|TC012886-PA Tribolium_casta…
Tribolium_castaneum|TC030331-PA Tribolium_castaneum|TC011345-PA Tribolium_castaneum|TC015336-PA Tribolium_castaneum|TC030329-PA Tribolium_castaneum|TC030330-PA Tribolium_castaneum|TC030332-PA Tribolium_castaneum|TC030333-PA Tribolium_castaneum|TC030334-PA Tribolium_castaneum|TC030336-PA Tribolium_castaneum|TC030337-PA Tribolium_castaneum|TC004516-PA Tribolium_castaneum|TC007823-PA Tribolium_casta…
Tribolium_castaneum|TC004166-PA Tribolium_castaneum|TC005127-PA Tribolium_castaneum|TC010279-PA Melan|c22191.graph_c0 Melan|c59622.graph_c0 Melan|c56679.graph_c0 Melan|c44259.graph_c0 Melan|c51753.graph_c0 Melan|c53997.graph_c1 Melan|c57500.graph_c0 Melan|c49648.graph_c0 Melan|c5743.graph_c0 Melan|c4683.graph_c0 Melan|c58958.graph_c0
Tribolium_castaneum|TC030218-PA Tribolium_castaneum|TC030221-PA Tribolium_castaneum|TC030219-PA Tribolium_castaneum|TC030220-PA Tribolium_castaneum|TC030223-PA Tribolium_castaneum|TC030225-PA Tribolium_castaneum|TC030226-PA Tribolium_castaneum|TC030227-PA Tribolium_castaneum|TC030228-PA Tribolium_castaneum|TC030229-PA Tribolium_castaneum|TC030256-PA Tribolium_castaneum|TC030271-PA Tribolium_casta…
Tribolium_castaneum|TC004194-PA Tribolium_castaneum|TC001686-PA Tribolium_castaneum|TC004196-PA Tribolium_castaneum|TC005019-PA Tribolium_castaneum|TC016046-PA Tribolium_castaneum|TC016047-PA Tribolium_castaneum|TC016049-PA Tribolium_castaneum|TC001852-PA Tribolium_castaneum|TC004193-PA Tribolium_castaneum|TC004195-PA Tribolium_castaneum|TC005018-PA Tribolium_castaneum|TC006863-PA Tribolium_casta…
Melan|c46275.graph_c0 Melan|c4617.graph_c0 Melan|c58661.graph_c0 Melan|c57821.graph_c0 Melan|c58996.graph_c0 Melan|c24908.graph_c0 Melan|c43006.graph_c0 Melan|c41215.graph_c0 Melan|c59708.graph_c0 Melan|c53457.graph_c0 Melan|c59657.graph_c0 Melan|c60860.graph_c0 Melan|c63477.graph_c0 Melan|c63602.graph_c0
Melan|c50825.graph_c0 Melan|c53004.graph_c0 Melan|c55482.graph_c0 Melan|c37366.graph_c0 Melan|c73243.graph_c0 Melan|c1347.graph_c0 Melan|c42787.graph_c0 Melan|c4947.graph_c0 Melan|c67947.graph_c0 Melan|c86711.graph_c0 Melan|c67245.graph_c0 Melan|c66573.graph_c0 Melan|c76812.graph_c0 Melan|c82511.graph_c0
Dendroctonus_ponderosae|ENN80259 Dendroctonus_ponderosae|ENN80260 Dendroctonus_ponderosae|ENN80261 Drosophila_melanogaster|FBpp0084520 Tribolium_castaneum|TC004657-PA Melan|c48858.graph_c0 Tribolium_castaneum|TC004656-PA Drosophila_melanogaster|FBpp0084449 Drosophila_melanogaster|FBpp0084450 Drosophila_melanogaster|FBpp0084519 Drosophila_melanogaster|FBpp0084521 Drosophila_melanogaster|FBpp008452…
Dendroctonus_ponderosae|ENN77935 Dendroctonus_ponderosae|ENN72370 Dendroctonus_ponderosae|ENN77934 Dendroctonus_ponderosae|ENN77937 Dendroctonus_ponderosae|ENN77940 Dendroctonus_ponderosae|ENN79197 Dendroctonus_ponderosae|ENN77122 Dendroctonus_ponderosae|ENN79198 Dendroctonus_ponderosae|ENN77938 Dendroctonus_ponderosae|ENN77939 Dendroctonus_ponderosae|ENN77942 Dendroctonus_ponderosae|ENN77936 Den…
Dendroctonus_ponderosae|ENN83163 Dendroctonus_ponderosae|ENN76110 Dendroctonus_ponderosae|ENN77585 Dendroctonus_ponderosae|ENN78470 Dendroctonus_ponderosae|ENN78471 Dendroctonus_ponderosae|ENN80574 Dendroctonus_ponderosae|ENN80575 Dendroctonus_ponderosae|ENN82081 Dendroctonus_ponderosae|ENN82141 Dendroctonus_ponderosae|ENN83182 Dendroctonus_ponderosae|ENN83193 Dendroctonus_ponderosae|ENN83296 Den…
Dendroctonus_ponderosae|ENN76112 Dendroctonus_ponderosae|ENN79797 Tribolium_castaneum|TC005353-PA Tribolium_castaneum|TC005365-PA Tribolium_castaneum|TC005352-PA Tribolium_castaneum|TC005351-PA Tribolium_castaneum|TC005354-PA Tribolium_castaneum|TC005386-PA Tribolium_castaneum|TC006441-PA Tribolium_castaneum|TC006443-PA Tribolium_castaneum|TC006442-PA Tribolium_castaneum|TC006444-PA Melan|c52737.…
Dendroctonus_ponderosae|ENN80821 Dendroctonus_ponderosae|ENN80501 Tribolium_castaneum|TC006911-PA Tribolium_castaneum|TC011504-PA Tribolium_castaneum|TC002208-PA Tribolium_castaneum|TC011582-PA Tribolium_castaneum|TC002207-PA Tribolium_castaneum|TC002605-PA Tribolium_castaneum|TC006910-PA Tribolium_castaneum|TC016416-PA Tribolium_castaneum|TC012883-PA Tribolium_castaneum|TC016162-PA Tribolium_cas…
Dendroctonus_ponderosae|ENN81221 Tribolium_castaneum|TC010212-PA Melan|c27085.graph_c0 Dendroctonus_ponderosae|ENN74385 Tribolium_castaneum|TC001824-PA Melan|c60802.graph_c0 Tribolium_castaneum|TC001386-PA Tribolium_castaneum|TC001728-PA Tribolium_castaneum|TC001990-PA Tribolium_castaneum|TC011569-PA Tribolium_castaneum|TC016332-PA Tribolium_castaneum|TC012971-PA Melan|c56369.graph_c0
Drosophila_melanogaster|FBpp0072471 Drosophila_melanogaster|FBpp0072469 Drosophila_melanogaster|FBpp0086111 Drosophila_melanogaster|FBpp0293249 Drosophila_melanogaster|FBpp0076449 Drosophila_melanogaster|FBpp0076503 Drosophila_melanogaster|FBpp0082214 Drosophila_melanogaster|FBpp0076796 Drosophila_melanogaster|FBpp0086113 Drosophila_melanogaster|FBpp0304810 Drosophila_melanogaster|FBpp0072473 Dro…
Dendroctonus_ponderosae|ENN72331 Drosophila_melanogaster|FBpp0088002 Tribolium_castaneum|TC000679-PA Melan|c48943.graph_c0 Melan|c52924.graph_c0 Melan|c55346.graph_c0 Melan|c57667.graph_c3 Drosophila_melanogaster|FBpp0088001 Drosophila_melanogaster|FBpp0088003 Tribolium_castaneum|TC000682-PA Tribolium_castaneum|TC000681-PA Tribolium_castaneum|TC000683-PA Tribolium_castaneum|TC000680-PA
Dendroctonus_ponderosae|ENN71978 Tribolium_castaneum|TC002267-PA Melan|c61981.graph_c0 Tribolium_castaneum|TC001821-PA Tribolium_castaneum|TC002640-PA Tribolium_castaneum|TC010314-PA Tribolium_castaneum|TC010554-PA Tribolium_castaneum|TC016117-PA Tribolium_castaneum|TC004249-PA Tribolium_castaneum|TC002642-PA Melan|c57754.graph_c0 Melan|c58297.graph_c0 Melan|c3381.graph_c0
Dendroctonus_ponderosae|ENN74456 Tribolium_castaneum|TC012776-PA Melan|c58588.graph_c0 Tribolium_castaneum|TC001805-PA Tribolium_castaneum|TC002044-PA Tribolium_castaneum|TC002155-PA Tribolium_castaneum|TC006886-PA Tribolium_castaneum|TC010273-PA Tribolium_castaneum|TC001654-PA Tribolium_castaneum|TC001843-PA Tribolium_castaneum|TC004082-PA Tribolium_castaneum|TC001826-PA Tribolium_castaneum|TC01…
Drosophila_melanogaster|FBpp0078109 Drosophila_melanogaster|FBpp0086150 Drosophila_melanogaster|FBpp0292129 Drosophila_melanogaster|FBpp0086141 Drosophila_melanogaster|FBpp0086151 Drosophila_melanogaster|FBpp0075232 Drosophila_melanogaster|FBpp0081014 Drosophila_melanogaster|FBpp0071415 Drosophila_melanogaster|FBpp0086149 Drosophila_melanogaster|FBpp0073503 Drosophila_melanogaster|FBpp0074164 Dro…
Drosophila_melanogaster|FBpp0084629 Drosophila_melanogaster|FBpp0070158 Drosophila_melanogaster|FBpp0110170 Drosophila_melanogaster|FBpp0077989 Drosophila_melanogaster|FBpp0072287 Drosophila_melanogaster|FBpp0077990 Drosophila_melanogaster|FBpp0077991 Drosophila_melanogaster|FBpp0072964 Drosophila_melanogaster|FBpp0100145 Drosophila_melanogaster|FBpp0072967 Drosophila_melanogaster|FBpp0072966 Dro…
Drosophila_melanogaster|FBpp0079415 Drosophila_melanogaster|FBpp0077158 Drosophila_melanogaster|FBpp0077228 Drosophila_melanogaster|FBpp0077663 Drosophila_melanogaster|FBpp0079070 Drosophila_melanogaster|FBpp0079320 Drosophila_melanogaster|FBpp0087234 Drosophila_melanogaster|FBpp0288953 Drosophila_melanogaster|FBpp0300624 Drosophila_melanogaster|FBpp0300410 Drosophila_melanogaster|FBpp0077560 Dro…
Tribolium_castaneum|TC004345-PA Tribolium_castaneum|TC014846-PA Tribolium_castaneum|TC001839-PA Tribolium_castaneum|TC001485-PA Tribolium_castaneum|TC001692-PA Tribolium_castaneum|TC002200-PA Tribolium_castaneum|TC004168-PA Tribolium_castaneum|TC005146-PA Tribolium_castaneum|TC005226-PA Tribolium_castaneum|TC010692-PA Tribolium_castaneum|TC014839-PA Melan|c70150.graph_c0 Melan|c81559.graph_c0
Tribolium_castaneum|TC005193-PA Tribolium_castaneum|TC001854-PA Tribolium_castaneum|TC002020-PA Tribolium_castaneum|TC002323-PA Tribolium_castaneum|TC004347-PA Tribolium_castaneum|TC005150-PA Tribolium_castaneum|TC005196-PA Tribolium_castaneum|TC005289-PA Tribolium_castaneum|TC006002-PA Tribolium_castaneum|TC006959-PA Tribolium_castaneum|TC010616-PA Tribolium_castaneum|TC016185-PA Melan|c36867.gr…
Tribolium_castaneum|TC004912-PA Tribolium_castaneum|TC000902-PA Tribolium_castaneum|TC001984-PA Tribolium_castaneum|TC003412-PA Tribolium_castaneum|TC004210-PA Tribolium_castaneum|TC006926-PA Tribolium_castaneum|TC008502-PA Tribolium_castaneum|TC011574-PA Tribolium_castaneum|TC014978-PA Tribolium_castaneum|TC015884-PA Tribolium_castaneum|TC016418-PA Tribolium_castaneum|TC001387-PA Melan|c59416.gr…
Tribolium_castaneum|TC004315-PA Tribolium_castaneum|TC001319-PA Tribolium_castaneum|TC001811-PA Tribolium_castaneum|TC001954-PA Tribolium_castaneum|TC004441-PA Tribolium_castaneum|TC006891-PA Tribolium_castaneum|TC010233-PA Tribolium_castaneum|TC012937-PA Tribolium_castaneum|TC005010-PA Tribolium_castaneum|TC011914-PA Tribolium_castaneum|TC012938-PA Tribolium_castaneum|TC008810-PA Tribolium_casta…
Melan|c12537.graph_c0 Melan|c44020.graph_c0 Melan|c57605.graph_c0 Melan|c15801.graph_c0 Melan|c34865.graph_c0 Melan|c45369.graph_c0 Melan|c53383.graph_c0 Melan|c57717.graph_c1 Melan|c66456.graph_c0 Melan|c54179.graph_c0 Melan|c40614.graph_c0 Melan|c55303.graph_c0 Melan|c67380.graph_c0
Melan|c37373.graph_c0 Melan|c52165.graph_c0 Melan|c48634.graph_c0 Melan|c51667.graph_c0 Melan|c53173.graph_c2 Melan|c58272.graph_c0 Melan|c58211.graph_c0 Melan|c46619.graph_c0 Melan|c38582.graph_c0 Melan|c23647.graph_c1 Melan|c63897.graph_c0 Melan|c55250.graph_c0 Melan|c44220.graph_c0
Melan|c74043.graph_c0 Melan|c54979.graph_c0 Melan|c58124.graph_c1 Melan|c58560.graph_c0 Melan|c63816.graph_c0 Melan|c52198.graph_c0 Melan|c51481.graph_c0 Melan|c60684.graph_c0 Melan|c53865.graph_c0 Melan|c53880.graph_c0 Melan|c52821.graph_c1 Melan|c21510.graph_c0 Melan|c42497.graph_c0
Melan|c75769.graph_c0 Melan|c64624.graph_c0 Melan|c65434.graph_c0 Melan|c78080.graph_c0 Melan|c23210.graph_c0 Melan|c1906.graph_c0 Melan|c40893.graph_c0 Melan|c25204.graph_c0 Melan|c40183.graph_c0 Melan|c70031.graph_c0 Melan|c40866.graph_c0 Melan|c48817.graph_c0 Melan|c19568.graph_c0
Melan|c42789.graph_c0 Melan|c60198.graph_c0 Melan|c37998.graph_c0 Melan|c44197.graph_c0 Melan|c60385.graph_c0 Melan|c42155.graph_c0 Melan|c39930.graph_c0 Melan|c44491.graph_c0 Melan|c33712.graph_c0 Melan|c21273.graph_c0 Melan|c25760.graph_c0 Melan|c37964.graph_c0 Melan|c39849.graph_c0
Melan|c45920.graph_c0 Melan|c58734.graph_c0 Melan|c32544.graph_c0 Melan|c52375.graph_c0 Melan|c45710.graph_c0 Melan|c77787.graph_c0 Melan|c32686.graph_c0 Melan|c59806.graph_c0 Melan|c52986.graph_c0 Melan|c55172.graph_c0 Melan|c71154.graph_c0 Tribolium_castaneum|TC002228-PA Melan|c54994.graph_c0
Melan|c22277.graph_c0 Melan|c19194.graph_c0 Melan|c25745.graph_c0 Melan|c43882.graph_c0 Melan|c47805.graph_c0 Melan|c5449.graph_c0 Melan|c78090.graph_c0 Melan|c81230.graph_c0 Melan|c70989.graph_c0 Melan|c16857.graph_c0 Melan|c58469.graph_c0 Melan|c77143.graph_c0 Melan|c55118.graph_c0
Melan|c59892.graph_c0 Melan|c52408.graph_c0 Melan|c58292.graph_c0 Melan|c55617.graph_c0 Melan|c56912.graph_c0 Melan|c59627.graph_c2 Melan|c54318.graph_c0 Melan|c32814.graph_c0 Melan|c37341.graph_c0 Melan|c45640.graph_c0 Melan|c54639.graph_c0 Melan|c55617.graph_c1 Melan|c58981.graph_c0
Dendroctonus_ponderosae|ENN75181 Dendroctonus_ponderosae|ENN75174 Dendroctonus_ponderosae|ENN75175 Dendroctonus_ponderosae|ENN75176 Dendroctonus_ponderosae|ENN75177 Dendroctonus_ponderosae|ENN75178 Dendroctonus_ponderosae|ENN75180 Dendroctonus_ponderosae|ENN78613 Dendroctonus_ponderosae|ENN83286 Dendroctonus_ponderosae|ENN75179 Dendroctonus_ponderosae|ENN78615 Dendroctonus_ponderosae|ENN78614
Dendroctonus_ponderosae|ENN78943 Dendroctonus_ponderosae|ENN78541 Dendroctonus_ponderosae|ENN78542 Dendroctonus_ponderosae|ENN82867 Tribolium_castaneum|TC004502-PA Dendroctonus_ponderosae|ENN82866 Drosophila_melanogaster|FBpp0075602 Melan|c46566.graph_c0 Melan|c48905.graph_c0 Melan|c51567.graph_c0 Drosophila_melanogaster|FBpp0074815 Drosophila_melanogaster|FBpp0074836
Dendroctonus_ponderosae|ENN82988 Dendroctonus_ponderosae|ENN80475 Dendroctonus_ponderosae|ENN74503 Tribolium_castaneum|TC008569-PA Melan|c47746.graph_c0 Drosophila_melanogaster|FBpp0084107 Drosophila_melanogaster|FBpp0083628 Drosophila_melanogaster|FBpp0084503 Drosophila_melanogaster|FBpp0112225 Drosophila_melanogaster|FBpp0293878 Drosophila_melanogaster|FBpp0293879 Drosophila_melanogaster|FBpp00…
Dendroctonus_ponderosae|ENN73745 Melan|c44976.graph_c0 Tribolium_castaneum|TC010719-PA Melan|c59350.graph_c0 Melan|c29364.graph_c1 Melan|c59603.graph_c0 Melan|c14287.graph_c0 Melan|c54877.graph_c0 Melan|c56782.graph_c0 Melan|c57998.graph_c1 Melan|c61750.graph_c0 Melan|c62538.graph_c0
Dendroctonus_ponderosae|ENN75482 Tribolium_castaneum|TC008363-PA Tribolium_castaneum|TC008364-PA Tribolium_castaneum|TC012922-PA Tribolium_castaneum|TC012923-PA Tribolium_castaneum|TC015813-PA Tribolium_castaneum|TC012915-PA Tribolium_castaneum|TC012924-PA Tribolium_castaneum|TC014433-PA Tribolium_castaneum|TC014901-PA Tribolium_castaneum|TC015814-PA Tribolium_castaneum|TC015815-PA
Dendroctonus_ponderosae|ENN74216 Drosophila_melanogaster|FBpp0083217 Tribolium_castaneum|TC010761-PA Melan|c49528.graph_c0 Drosophila_melanogaster|FBpp0082450 Drosophila_melanogaster|FBpp0082451 Drosophila_melanogaster|FBpp0082452 Drosophila_melanogaster|FBpp0083191 Drosophila_melanogaster|FBpp0083193 Drosophila_melanogaster|FBpp0083194 Drosophila_melanogaster|FBpp0113045 Drosophila_melanogaster|…
Drosophila_melanogaster|FBpp0288732 Drosophila_melanogaster|FBpp0076909 Drosophila_melanogaster|FBpp0271710 Drosophila_melanogaster|FBpp0271713 Drosophila_melanogaster|FBpp0271852 Drosophila_melanogaster|FBpp0288955 Drosophila_melanogaster|FBpp0288956 Drosophila_melanogaster|FBpp0086462 Drosophila_melanogaster|FBpp0271810 Drosophila_melanogaster|FBpp0271858 Drosophila_melanogaster|FBpp0086025 Dro…
Drosophila_melanogaster|FBpp0087065 Drosophila_melanogaster|FBpp0071488 Drosophila_melanogaster|FBpp0071489 Drosophila_melanogaster|FBpp0072262 Drosophila_melanogaster|FBpp0076733 Drosophila_melanogaster|FBpp0082094 Drosophila_melanogaster|FBpp0083203 Drosophila_melanogaster|FBpp0083204 Drosophila_melanogaster|FBpp0083205 Drosophila_melanogaster|FBpp0083208 Drosophila_melanogaster|FBpp0083209 Dro…
Drosophila_melanogaster|FBpp0091163 Drosophila_melanogaster|FBpp0080981 Drosophila_melanogaster|FBpp0080982 Drosophila_melanogaster|FBpp0083488 Drosophila_melanogaster|FBpp0083489 Drosophila_melanogaster|FBpp0085519 Drosophila_melanogaster|FBpp0089406 Drosophila_melanogaster|FBpp0090958 Drosophila_melanogaster|FBpp0090972 Drosophila_melanogaster|FBpp0100172 Drosophila_melanogaster|FBpp0305163 Dro…
Drosophila_melanogaster|FBpp0112397 Drosophila_melanogaster|FBpp0085205 Tribolium_castaneum|TC004081-PA Drosophila_melanogaster|FBpp0075758 Tribolium_castaneum|TC002656-PA Tribolium_castaneum|TC003059-PA Tribolium_castaneum|TC009416-PA Tribolium_castaneum|TC002654-PA Tribolium_castaneum|TC002655-PA Tribolium_castaneum|TC009417-PA Tribolium_castaneum|TC009418-PA Tribolium_castaneum|TC015398-PA
Tribolium_castaneum|TC015886-PA Tribolium_castaneum|TC001806-PA Tribolium_castaneum|TC010509-PA Tribolium_castaneum|TC010690-PA Tribolium_castaneum|TC015885-PA Tribolium_castaneum|TC002108-PA Tribolium_castaneum|TC010998-PA Tribolium_castaneum|TC012984-PA Tribolium_castaneum|TC002196-PA Tribolium_castaneum|TC016246-PA Tribolium_castaneum|TC004184-PA Melan|c36922.graph_c0
Tribolium_castaneum|TC003345-PA Tribolium_castaneum|TC003104-PA Tribolium_castaneum|TC004442-PA Tribolium_castaneum|TC004443-PA Tribolium_castaneum|TC004444-PA Tribolium_castaneum|TC004446-PA Tribolium_castaneum|TC004447-PA Tribolium_castaneum|TC004448-PA Tribolium_castaneum|TC004940-PA Tribolium_castaneum|TC004942-PA Tribolium_castaneum|TC004445-PA Tribolium_castaneum|TC004941-PA
Tribolium_castaneum|TC005091-PA Tribolium_castaneum|TC003038-PA Tribolium_castaneum|TC003041-PA Tribolium_castaneum|TC003386-PA Tribolium_castaneum|TC005092-PA Tribolium_castaneum|TC005097-PA Tribolium_castaneum|TC005098-PA Tribolium_castaneum|TC006358-PA Tribolium_castaneum|TC003042-PA Tribolium_castaneum|TC003044-PA Tribolium_castaneum|TC003045-PA Tribolium_castaneum|TC003037-PA
Tribolium_castaneum|TC010683-PA Tribolium_castaneum|TC001859-PA Tribolium_castaneum|TC002043-PA Tribolium_castaneum|TC002328-PA Tribolium_castaneum|TC004101-PA Tribolium_castaneum|TC004337-PA Tribolium_castaneum|TC004982-PA Tribolium_castaneum|TC005155-PA Tribolium_castaneum|TC010621-PA Tribolium_castaneum|TC011486-PA Tribolium_castaneum|TC016403-PA Melan|c11193.graph_c0
Tribolium_castaneum|TC001655-PA Tribolium_castaneum|TC002230-PA Tribolium_castaneum|TC003603-PA Tribolium_castaneum|TC004995-PA Tribolium_castaneum|TC016099-PA Tribolium_castaneum|TC016181-PA Tribolium_castaneum|TC002039-PA Tribolium_castaneum|TC016098-PA Tribolium_castaneum|TC004099-PA Tribolium_castaneum|TC008529-PA Tribolium_castaneum|TC010094-PA Melan|c64117.graph_c0
Melan|c61617.graph_c0 Melan|c48742.graph_c0 Melan|c72035.graph_c0 Melan|c72784.graph_c0 Melan|c41842.graph_c0 Melan|c24462.graph_c0 Melan|c42222.graph_c0 Melan|c57940.graph_c0 Melan|c68899.graph_c0 Melan|c72457.graph_c0 Melan|c84969.graph_c0 Melan|c80695.graph_c0
Melan|c54303.graph_c0 Melan|c59005.graph_c0 Melan|c34798.graph_c0 Melan|c40945.graph_c0 Melan|c52837.graph_c0 Melan|c56460.graph_c0 Melan|c10132.graph_c0 Melan|c38862.graph_c0 Melan|c59567.graph_c0 Melan|c77013.graph_c0 Melan|c36062.graph_c0 Melan|c47697.graph_c0
Melan|c18319.graph_c0 Melan|c45927.graph_c0 Melan|c34162.graph_c0 Melan|c48184.graph_c0 Melan|c17743.graph_c0 Melan|c53921.graph_c0 Melan|c48053.graph_c0 Melan|c64847.graph_c0 Melan|c66463.graph_c0 Melan|c76113.graph_c0 Melan|c61804.graph_c0 Melan|c81681.graph_c0
Melan|c4724.graph_c0 Melan|c59725.graph_c0 Melan|c6921.graph_c0 Melan|c50257.graph_c0 Melan|c56167.graph_c0 Melan|c43710.graph_c0 Melan|c53506.graph_c0 Melan|c53919.graph_c1 Melan|c58020.graph_c0 Melan|c51206.graph_c0 Melan|c59746.graph_c0 Melan|c41106.graph_c0
Melan|c36296.graph_c0 Melan|c41044.graph_c0 Melan|c70548.graph_c0 Melan|c40922.graph_c0 Melan|c40772.graph_c0 Melan|c49754.graph_c0 Melan|c51978.graph_c0 Melan|c52990.graph_c0 Melan|c57846.graph_c0 Melan|c71144.graph_c0 Melan|c21007.graph_c0 Melan|c50174.graph_c0
Dendroctonus_ponderosae|ENN81209 Dendroctonus_ponderosae|ENN80577 Dendroctonus_ponderosae|ENN80579 Dendroctonus_ponderosae|ENN82181 Dendroctonus_ponderosae|ENN82621 Dendroctonus_ponderosae|ENN83430 Tribolium_castaneum|TC008227-PA Tribolium_castaneum|TC008230-PA Tribolium_castaneum|TC008228-PA Tribolium_castaneum|TC008229-PA Tribolium_castaneum|TC008226-PA
Dendroctonus_ponderosae|ENN79122 Dendroctonus_ponderosae|ENN79187 Melan|c51236.graph_c0 Drosophila_melanogaster|FBpp0073436 Drosophila_melanogaster|FBpp0073413 Drosophila_melanogaster|FBpp0271787 Tribolium_castaneum|TC007787-PA Melan|c52464.graph_c1 Tribolium_castaneum|TC007789-PA Tribolium_castaneum|TC007788-PA Melan|c55155.graph_c0
Dendroctonus_ponderosae|ENN73772 Dendroctonus_ponderosae|ENN77513 Dendroctonus_ponderosae|ENN79655 Dendroctonus_ponderosae|ENN82065 Tribolium_castaneum|TC001646-PA Melan|c44640.graph_c0 Tribolium_castaneum|TC002231-PA Tribolium_castaneum|TC012981-PA Tribolium_castaneum|TC010326-PA Tribolium_castaneum|TC004352-PA Tribolium_castaneum|TC003833-PA
Dendroctonus_ponderosae|ENN73699 Tribolium_castaneum|TC007755-PA Tribolium_castaneum|TC007741-PA Tribolium_castaneum|TC007742-PA Tribolium_castaneum|TC007756-PA Tribolium_castaneum|TC008468-PA Tribolium_castaneum|TC030445-PA Drosophila_melanogaster|FBpp0079083 Drosophila_melanogaster|FBpp0076995 Melan|c3115.graph_c0 Tribolium_castaneum|TC007729-PA
Dendroctonus_ponderosae|ENN80811 Drosophila_melanogaster|FBpp0085638 Drosophila_melanogaster|FBpp0085620 Tribolium_castaneum|TC004895-PA Tribolium_castaneum|TC004474-PA Melan|c54239.graph_c0 Dendroctonus_ponderosae|ENN73923 Drosophila_melanogaster|FBpp0075367 Dendroctonus_ponderosae|ENN73829 Tribolium_castaneum|TC004901-PA Melan|c57334.graph_c0
Dendroctonus_ponderosae|ENN70182 Drosophila_melanogaster|FBpp0076771 Dendroctonus_ponderosae|ENN70605 Melan|c25968.graph_c0 Dendroctonus_ponderosae|ENN83304 Tribolium_castaneum|TC001766-PA Drosophila_melanogaster|FBpp0078079 Tribolium_castaneum|TC010337-PA Drosophila_melanogaster|FBpp0078078 Drosophila_melanogaster|FBpp0073667 Drosophila_melanogaster|FBpp0079838
Dendroctonus_ponderosae|ENN72694 Drosophila_melanogaster|FBpp0086263 Tribolium_castaneum|TC000938-PA Melan|c59023.graph_c0 Tribolium_castaneum|TC000936-PA Tribolium_castaneum|TC000937-PA Tribolium_castaneum|TC000939-PA Melan|c45136.graph_c0 Melan|c54549.graph_c0 Drosophila_melanogaster|FBpp0086155 Drosophila_melanogaster|FBpp0086136
Dendroctonus_ponderosae|ENN77646 Drosophila_melanogaster|FBpp0084714 Tribolium_castaneum|TC015203-PA Melan|c54890.graph_c0 Tribolium_castaneum|TC006121-PA Tribolium_castaneum|TC006120-PA Tribolium_castaneum|TC006122-PA Tribolium_castaneum|TC010578-PA Tribolium_castaneum|TC011214-PA Tribolium_castaneum|TC011283-PA Melan|c58161.graph_c0
Dendroctonus_ponderosae|ENN71423 Drosophila_melanogaster|FBpp0303817 Tribolium_castaneum|TC006981-PA Melan|c27610.graph_c0 Drosophila_melanogaster|FBpp0297712 Drosophila_melanogaster|FBpp0288664 Drosophila_melanogaster|FBpp0073189 Drosophila_melanogaster|FBpp0073190 Drosophila_melanogaster|FBpp0292131 Drosophila_melanogaster|FBpp0086756 Melan|c39043.graph_c0
Dendroctonus_ponderosae|ENN74151 Tribolium_castaneum|TC010879-PA Melan|c53972.graph_c0 Dendroctonus_ponderosae|ENN70283 Drosophila_melanogaster|FBpp0087993 Tribolium_castaneum|TC009139-PA Drosophila_melanogaster|FBpp0087994 Drosophila_melanogaster|FBpp0087995 Drosophila_melanogaster|FBpp0087996 Drosophila_melanogaster|FBpp0087997 Melan|c51252.graph_c0
Dendroctonus_ponderosae|ENN71920 Tribolium_castaneum|TC005318-PA Dendroctonus_ponderosae|ENN79700 Tribolium_castaneum|TC007230-PA Melan|c22488.graph_c0 Tribolium_castaneum|TC002154-PA Tribolium_castaneum|TC004509-PA Tribolium_castaneum|TC009313-PA Tribolium_castaneum|TC011570-PA Tribolium_castaneum|TC004264-PA Melan|c46914.graph_c0
Dendroctonus_ponderosae|ENN73530 Melan|c22209.graph_c0 Tribolium_castaneum|TC003098-PA Melan|c38143.graph_c0 Melan|c60322.graph_c0 Melan|c22425.graph_c0 Melan|c37017.graph_c0 Melan|c41996.graph_c0 Melan|c60172.graph_c0 Melan|c36689.graph_c0 Melan|c31465.graph_c0
Dendroctonus_ponderosae|ENN78522 Tribolium_castaneum|TC016176-PA Melan|c20852.graph_c0 Tribolium_castaneum|TC002001-PA Drosophila_melanogaster|FBpp0080113 Tribolium_castaneum|TC006872-PA Tribolium_castaneum|TC000012-PA Tribolium_castaneum|TC016421-PA Tribolium_castaneum|TC003932-PA Tribolium_castaneum|TC006079-PA Melan|c52219.graph_c0
Tribolium_castaneum|TC008523-PA Tribolium_castaneum|TC015289-PA Tribolium_castaneum|TC015286-PA Tribolium_castaneum|TC015287-PA Tribolium_castaneum|TC015288-PA Tribolium_castaneum|TC015290-PA Tribolium_castaneum|TC015291-PA Tribolium_castaneum|TC015292-PA Tribolium_castaneum|TC015293-PA Tribolium_castaneum|TC015343-PA Melan|c52209.graph_c0
Drosophila_melanogaster|FBpp0086610 Drosophila_melanogaster|FBpp0080232 Drosophila_melanogaster|FBpp0083995 Drosophila_melanogaster|FBpp0087843 Drosophila_melanogaster|FBpp0087847 Drosophila_melanogaster|FBpp0087850 Drosophila_melanogaster|FBpp0087849 Drosophila_melanogaster|FBpp0087819 Drosophila_melanogaster|FBpp0087848 Drosophila_melanogaster|FBpp0087818 Drosophila_melanogaster|FBpp0086609
Drosophila_melanogaster|FBpp0300825 Drosophila_melanogaster|FBpp0111465 Drosophila_melanogaster|FBpp0289326 Drosophila_melanogaster|FBpp0289328 Drosophila_melanogaster|FBpp0293245 Drosophila_melanogaster|FBpp0085029 Drosophila_melanogaster|FBpp0290184 Drosophila_melanogaster|FBpp0099996 Drosophila_melanogaster|FBpp0289601 Drosophila_melanogaster|FBpp0289329 Drosophila_melanogaster|FBpp0303836
Drosophila_melanogaster|FBpp0077939 Tribolium_castaneum|TC030235-PA Tribolium_castaneum|TC030234-PA Tribolium_castaneum|TC030231-PA Tribolium_castaneum|TC030232-PA Tribolium_castaneum|TC030233-PA Tribolium_castaneum|TC030236-PA Tribolium_castaneum|TC030237-PA Tribolium_castaneum|TC030238-PA Tribolium_castaneum|TC030239-PA Tribolium_castaneum|TC030230-PA
Tribolium_castaneum|TC012701-PA Tribolium_castaneum|TC005803-PA Tribolium_castaneum|TC005805-PA Tribolium_castaneum|TC001937-PA Tribolium_castaneum|TC001938-PA Tribolium_castaneum|TC001940-PA Tribolium_castaneum|TC004012-PA Tribolium_castaneum|TC005806-PA Tribolium_castaneum|TC005807-PA Tribolium_castaneum|TC005808-PA Melan|c61811.graph_c0
Tribolium_castaneum|TC006017-PA Tribolium_castaneum|TC005085-PA Tribolium_castaneum|TC005489-PA Tribolium_castaneum|TC006134-PA Tribolium_castaneum|TC015231-PA Tribolium_castaneum|TC015274-PA Tribolium_castaneum|TC015443-PA Tribolium_castaneum|TC016029-PA Tribolium_castaneum|TC015273-PA Tribolium_castaneum|TC015442-PA Tribolium_castaneum|TC006635-PA
Tribolium_castaneum|TC030206-PA Tribolium_castaneum|TC030208-PA Tribolium_castaneum|TC030198-PA Tribolium_castaneum|TC030199-PA Tribolium_castaneum|TC030200-PA Tribolium_castaneum|TC030201-PA Tribolium_castaneum|TC030202-PA Tribolium_castaneum|TC030203-PA Tribolium_castaneum|TC030204-PA Tribolium_castaneum|TC030205-PA Tribolium_castaneum|TC030207-PA
Melan|c74357.graph_c0 Melan|c46396.graph_c0 Melan|c48384.graph_c0 Melan|c51844.graph_c0 Melan|c50799.graph_c0 Melan|c56527.graph_c0 Melan|c42626.graph_c0 Melan|c53548.graph_c0 Melan|c23720.graph_c0 Melan|c43497.graph_c0 Melan|c5967.graph_c0
Melan|c41971.graph_c0 Melan|c47510.graph_c0 Melan|c47510.graph_c1 Melan|c48150.graph_c0 Melan|c48856.graph_c0 Melan|c53222.graph_c0 Melan|c18575.graph_c0 Melan|c36671.graph_c0 Melan|c43763.graph_c0 Melan|c60141.graph_c0 Melan|c49317.graph_c0
Dendroctonus_ponderosae|ENN78527 Dendroctonus_ponderosae|ENN78526 Dendroctonus_ponderosae|ENN81371 Melan|c29054.graph_c0 Tribolium_castaneum|TC004258-PA Melan|c19454.graph_c0 Tribolium_castaneum|TC001985-PA Tribolium_castaneum|TC016025-PA Melan|c64300.graph_c0 Melan|c56123.graph_c0
Dendroctonus_ponderosae|ENN74964 Dendroctonus_ponderosae|ENN79094 Dendroctonus_ponderosae|ENN80004 Dendroctonus_ponderosae|ENN71667 Dendroctonus_ponderosae|ENN79089 Drosophila_melanogaster|FBpp0083813 Tribolium_castaneum|TC003375-PA Melan|c53550.graph_c0 Tribolium_castaneum|TC009696-PA Tribolium_castaneum|TC009697-PA
Dendroctonus_ponderosae|ENN83059 Dendroctonus_ponderosae|ENN73879 Dendroctonus_ponderosae|ENN78833 Drosophila_melanogaster|FBpp0086905 Dendroctonus_ponderosae|ENN73878 Drosophila_melanogaster|FBpp0073631 Tribolium_castaneum|TC004377-PA Melan|c49240.graph_c0 Drosophila_melanogaster|FBpp0086912 Melan|c49880.graph_c0
Dendroctonus_ponderosae|ENN83297 Dendroctonus_ponderosae|ENN82140 Dendroctonus_ponderosae|ENN83183 Dendroctonus_ponderosae|ENN83184 Dendroctonus_ponderosae|ENN83419 Drosophila_melanogaster|FBpp0077252 Tribolium_castaneum|TC007019-PA Melan|c52850.graph_c0 Drosophila_melanogaster|FBpp0290879 Melan|c50956.graph_c2
Dendroctonus_ponderosae|ENN71347 Dendroctonus_ponderosae|ENN71348 Dendroctonus_ponderosae|ENN74089 Tribolium_castaneum|TC010855-PA Melan|c55036.graph_c0 Drosophila_melanogaster|FBpp0071071 Melan|c44808.graph_c0 Melan|c46536.graph_c0 Melan|c54174.graph_c0 Drosophila_melanogaster|FBpp0291239
Dendroctonus_ponderosae|ENN81668 Dendroctonus_ponderosae|ENN79279 Drosophila_melanogaster|FBpp0077757 Tribolium_castaneum|TC015083-PA Melan|c50238.graph_c0 Tribolium_castaneum|TC015237-PA Drosophila_melanogaster|FBpp0079916 Drosophila_melanogaster|FBpp0083021 Drosophila_melanogaster|FBpp0291994 Melan|c51003.graph_c0
Dendroctonus_ponderosae|ENN73843 Dendroctonus_ponderosae|ENN80178 Drosophila_melanogaster|FBpp0082250 Tribolium_castaneum|TC000596-PA Tribolium_castaneum|TC000598-PA Tribolium_castaneum|TC000982-PA Tribolium_castaneum|TC000599-PA Tribolium_castaneum|TC000600-PA Tribolium_castaneum|TC000601-PA Tribolium_castaneum|TC000602-PA
Dendroctonus_ponderosae|ENN79245 Tribolium_castaneum|TC010218-PA Dendroctonus_ponderosae|ENN79396 Tribolium_castaneum|TC002355-PA Dendroctonus_ponderosae|ENN79774 Tribolium_castaneum|TC016338-PA Tribolium_castaneum|TC002189-PA Tribolium_castaneum|TC002753-PA Tribolium_castaneum|TC010292-PA Tribolium_castaneum|TC015807-PA
Drosophila_melanogaster|FBpp0075225 Drosophila_melanogaster|FBpp0075135 Drosophila_melanogaster|FBpp0075134 Drosophila_melanogaster|FBpp0075192 Drosophila_melanogaster|FBpp0075125 Drosophila_melanogaster|FBpp0075129 Drosophila_melanogaster|FBpp0075189 Drosophila_melanogaster|FBpp0075190 Drosophila_melanogaster|FBpp0075191 Drosophila_melanogaster|FBpp0075130
Dendroctonus_ponderosae|ENN75863 Drosophila_melanogaster|FBpp0088088 Tribolium_castaneum|TC012539-PA Melan|c50633.graph_c0 Dendroctonus_ponderosae|ENN75864 Melan|c54815.graph_c0 Dendroctonus_ponderosae|ENN72026 Drosophila_melanogaster|FBpp0289117 Tribolium_castaneum|TC009254-PA Melan|c57003.graph_c0
Dendroctonus_ponderosae|ENN70516 Tribolium_castaneum|TC006266-PA Dendroctonus_ponderosae|ENN70517 Tribolium_castaneum|TC005887-PA Melan|c45599.graph_c0 Dendroctonus_ponderosae|ENN70515 Drosophila_melanogaster|FBpp0099774 Melan|c45387.graph_c0 Drosophila_melanogaster|FBpp0075899 Tribolium_castaneum|TC005886-PA
Dendroctonus_ponderosae|ENN74981 Drosophila_melanogaster|FBpp0081799 Tribolium_castaneum|TC012531-PA Melan|c45265.graph_c0 Drosophila_melanogaster|FBpp0083741 Drosophila_melanogaster|FBpp0083744 Drosophila_melanogaster|FBpp0083745 Drosophila_melanogaster|FBpp0083746 Drosophila_melanogaster|FBpp0083743 Melan|c51859.graph_c0
Dendroctonus_ponderosae|ENN74594 Drosophila_melanogaster|FBpp0075850 Drosophila_melanogaster|FBpp0290077 Drosophila_melanogaster|FBpp0070274 Drosophila_melanogaster|FBpp0296937 Drosophila_melanogaster|FBpp0075827 Drosophila_melanogaster|FBpp0294050 Drosophila_melanogaster|FBpp0297781 Melan|c39537.graph_c0 Tribolium_castaneum|TC005634-PA
Drosophila_melanogaster|FBpp0088086 Tribolium_castaneum|TC030124-PA Tribolium_castaneum|TC015409-PA Tribolium_castaneum|TC030121-PA Tribolium_castaneum|TC030122-PA Tribolium_castaneum|TC030123-PA Tribolium_castaneum|TC030125-PA Tribolium_castaneum|TC030126-PA Tribolium_castaneum|TC030128-PA Tribolium_castaneum|TC030127-PA
Tribolium_castaneum|TC015988-PA Tribolium_castaneum|TC015794-PA Tribolium_castaneum|TC005143-PA Tribolium_castaneum|TC014914-PA Tribolium_castaneum|TC014915-PA Tribolium_castaneum|TC015789-PA Tribolium_castaneum|TC015790-PA Tribolium_castaneum|TC015791-PA Tribolium_castaneum|TC015792-PA Tribolium_castaneum|TC015793-PA
Tribolium_castaneum|TC001685-PA Tribolium_castaneum|TC000008-PA Tribolium_castaneum|TC006864-PA Tribolium_castaneum|TC008525-PA Tribolium_castaneum|TC016143-PA Tribolium_castaneum|TC009945-PA Tribolium_castaneum|TC008500-PA Tribolium_castaneum|TC008497-PA Tribolium_castaneum|TC000004-PA Tribolium_castaneum|TC011268-PA
Tribolium_castaneum|TC001399-PA Tribolium_castaneum|TC001716-PA Tribolium_castaneum|TC008586-PA Tribolium_castaneum|TC016164-PA Tribolium_castaneum|TC000096-PA Tribolium_castaneum|TC000141-PA Tribolium_castaneum|TC002313-PA Tribolium_castaneum|TC003906-PA Tribolium_castaneum|TC010556-PA Tribolium_castaneum|TC012921-PA
Tribolium_castaneum|TC010291-PA Melan|c56220.graph_c0 Melan|c54514.graph_c0 Melan|c71371.graph_c0 Melan|c58271.graph_c0 Melan|c60046.graph_c0 Melan|c49854.graph_c0 Melan|c33793.graph_c0 Melan|c59244.graph_c0 Melan|c50377.graph_c0
Melan|c15965.graph_c0 Melan|c14083.graph_c0 Melan|c14306.graph_c0 Melan|c46319.graph_c1 Melan|c24750.graph_c0 Melan|c39993.graph_c0 Melan|c67409.graph_c0 Melan|c46833.graph_c0 Melan|c79748.graph_c0 Melan|c64974.graph_c0
Melan|c73594.graph_c0 Melan|c19166.graph_c0 Melan|c36822.graph_c0 Melan|c24246.graph_c0 Melan|c72200.graph_c0 Melan|c2060.graph_c0 Melan|c25263.graph_c0 Melan|c52030.graph_c1 Melan|c27526.graph_c0 Melan|c37850.graph_c0
Dendroctonus_ponderosae|ENN79502 Dendroctonus_ponderosae|ENN80534 Dendroctonus_ponderosae|ENN80535 Dendroctonus_ponderosae|ENN82387 Dendroctonus_ponderosae|ENN79503 Dendroctonus_ponderosae|ENN82386 Drosophila_melanogaster|FBpp0077468 Tribolium_castaneum|TC014229-PA Tribolium_castaneum|TC014228-PA
Dendroctonus_ponderosae|ENN82507 Dendroctonus_ponderosae|ENN70730 Dendroctonus_ponderosae|ENN82508 Drosophila_melanogaster|FBpp0087562 Tribolium_castaneum|TC007790-PA Melan|c50359.graph_c0 Melan|c50180.graph_c0 Melan|c55162.graph_c0 Melan|c49523.graph_c1
Dendroctonus_ponderosae|ENN74573 Dendroctonus_ponderosae|ENN74578 Dendroctonus_ponderosae|ENN74575 Dendroctonus_ponderosae|ENN74574 Dendroctonus_ponderosae|ENN74576 Dendroctonus_ponderosae|ENN74577 Tribolium_castaneum|TC008889-PA Melan|c37675.graph_c0 Tribolium_castaneum|TC008890-PA
Dendroctonus_ponderosae|ENN80330 Dendroctonus_ponderosae|ENN80331 Dendroctonus_ponderosae|ENN80332 Tribolium_castaneum|TC011994-PA Tribolium_castaneum|TC004154-PA Tribolium_castaneum|TC004155-PA Tribolium_castaneum|TC004157-PA Tribolium_castaneum|TC004158-PA Tribolium_castaneum|TC011993-PA
Dendroctonus_ponderosae|ENN82770 Dendroctonus_ponderosae|ENN72321 Drosophila_melanogaster|FBpp0078411 Tribolium_castaneum|TC000573-PA Melan|c55305.graph_c0 Dendroctonus_ponderosae|ENN71798 Drosophila_melanogaster|FBpp0075719 Tribolium_castaneum|TC015462-PA Melan|c58736.graph_c0
Dendroctonus_ponderosae|ENN80662 Dendroctonus_ponderosae|ENN80197 Dendroctonus_ponderosae|ENN82317 Dendroctonus_ponderosae|ENN83526 Tribolium_castaneum|TC008454-PA Melan|c53444.graph_c0 Drosophila_melanogaster|FBpp0079489 Drosophila_melanogaster|FBpp0077389 Tribolium_castaneum|TC007074-PA
Dendroctonus_ponderosae|ENN71935 Dendroctonus_ponderosae|ENN81150 Dendroctonus_ponderosae|ENN83161 Dendroctonus_ponderosae|ENN73060 Melan|c48914.graph_c0 Melan|c53240.graph_c0 Melan|c58373.graph_c0 Melan|c50724.graph_c0 Tribolium_castaneum|TC008418-PA
Dendroctonus_ponderosae|ENN78646 Drosophila_melanogaster|FBpp0111379 Drosophila_melanogaster|FBpp0076730 Tribolium_castaneum|TC014498-PA Melan|c38984.graph_c0 Melan|c40027.graph_c0 Drosophila_melanogaster|FBpp0076732 Tribolium_castaneum|TC014497-PA Melan|c42507.graph_c0
Dendroctonus_ponderosae|ENN70829 Drosophila_melanogaster|FBpp0076935 Tribolium_castaneum|TC009128-PA Melan|c50424.graph_c0 Tribolium_castaneum|TC009129-PA Melan|c52331.graph_c0 Drosophila_melanogaster|FBpp0073780 Drosophila_melanogaster|FBpp0073779 Tribolium_castaneum|TC011646-PA
Dendroctonus_ponderosae|ENN79361 Drosophila_melanogaster|FBpp0077167 Tribolium_castaneum|TC007877-PA Melan|c56217.graph_c0 Dendroctonus_ponderosae|ENN81977 Drosophila_melanogaster|FBpp0304967 Tribolium_castaneum|TC000401-PA Melan|c59987.graph_c0 Tribolium_castaneum|TC007878-PA
Dendroctonus_ponderosae|ENN79727 Drosophila_melanogaster|FBpp0085853 Melan|c45017.graph_c0 Tribolium_castaneum|TC003346-PA Drosophila_melanogaster|FBpp0085857 Drosophila_melanogaster|FBpp0085854 Drosophila_melanogaster|FBpp0085855 Drosophila_melanogaster|FBpp0085856 Melan|c50753.graph_c0
Dendroctonus_ponderosae|ENN72410 Drosophila_melanogaster|FBpp0086750 Tribolium_castaneum|TC001175-PA Melan|c11977.graph_c0 Drosophila_melanogaster|FBpp0076015 Drosophila_melanogaster|FBpp0076017 Drosophila_melanogaster|FBpp0086235 Drosophila_melanogaster|FBpp0086239 Drosophila_melanogaster|FBpp0086775
Dendroctonus_ponderosae|ENN75744 Tribolium_castaneum|TC014931-PA Melan|c54494.graph_c0 Dendroctonus_ponderosae|ENN78655 Drosophila_melanogaster|FBpp0071376 Tribolium_castaneum|TC008826-PA Melan|c54599.graph_c0 Tribolium_castaneum|TC009497-PA Drosophila_melanogaster|FBpp0070644
Dendroctonus_ponderosae|ENN77625 Drosophila_melanogaster|FBpp0081088 Tribolium_castaneum|TC015200-PA Melan|c55964.graph_c1 Melan|c51715.graph_c0 Drosophila_melanogaster|FBpp0084018 Drosophila_melanogaster|FBpp0083770 Drosophila_melanogaster|FBpp0074382 Tribolium_castaneum|TC015197-PA
Dendroctonus_ponderosae|ENN73756 Melan|c67222.graph_c0 Melan|c44398.graph_c0 Melan|c71552.graph_c0 Melan|c25939.graph_c0 Melan|c73975.graph_c0 Melan|c51154.graph_c0 Melan|c46844.graph_c0 Melan|c60914.graph_c0
Dendroctonus_ponderosae|ENN75537 Drosophila_melanogaster|FBpp0111905 Tribolium_castaneum|TC003582-PA Melan|c51025.graph_c0 Dendroctonus_ponderosae|ENN79378 Drosophila_melanogaster|FBpp0072561 Tribolium_castaneum|TC005228-PA Melan|c59164.graph_c0 Drosophila_melanogaster|FBpp0071879
Dendroctonus_ponderosae|ENN73541 Melan|c29902.graph_c0 Melan|c30711.graph_c0 Melan|c36781.graph_c0 Melan|c62183.graph_c0 Melan|c44627.graph_c0 Melan|c27376.graph_c0 Melan|c46265.graph_c0 Melan|c44201.graph_c0
Dendroctonus_ponderosae|ENN77740 Drosophila_melanogaster|FBpp0082605 Tribolium_castaneum|TC013628-PA Tribolium_castaneum|TC001978-PA Tribolium_castaneum|TC001977-PA Melan|c58972.graph_c0 Drosophila_melanogaster|FBpp0082604 Drosophila_melanogaster|FBpp0082606 Drosophila_melanogaster|FBpp0082608
Dendroctonus_ponderosae|ENN72964 Drosophila_melanogaster|FBpp0076348 Tribolium_castaneum|TC000055-PA Melan|c49542.graph_c0 Tribolium_castaneum|TC000054-PA Drosophila_melanogaster|FBpp0076349 Drosophila_melanogaster|FBpp0076376 Drosophila_melanogaster|FBpp0076377 Melan|c57535.graph_c1
Dendroctonus_ponderosae|ENN75171 Drosophila_melanogaster|FBpp0072753 Tribolium_castaneum|TC030697-PA Drosophila_melanogaster|FBpp0079994 Drosophila_melanogaster|FBpp0079995 Drosophila_melanogaster|FBpp0079996 Drosophila_melanogaster|FBpp0290535 Drosophila_melanogaster|FBpp0290537 Drosophila_melanogaster|FBpp0302693
Dendroctonus_ponderosae|ENN75287 Tribolium_castaneum|TC012758-PA Melan|c55940.graph_c1 Dendroctonus_ponderosae|ENN75288 Drosophila_melanogaster|FBpp0079088 Tribolium_castaneum|TC012756-PA Melan|c55688.graph_c1 Drosophila_melanogaster|FBpp0113042 Tribolium_castaneum|TC012757-PA
Dendroctonus_ponderosae|ENN83131 Tribolium_castaneum|TC016002-PA Tribolium_castaneum|TC003738-PA Tribolium_castaneum|TC011592-PA Tribolium_castaneum|TC016000-PA Tribolium_castaneum|TC004178-PA Tribolium_castaneum|TC006906-PA Tribolium_castaneum|TC016001-PA Tribolium_castaneum|TC016096-PA
Dendroctonus_ponderosae|ENN78115 Tribolium_castaneum|TC008681-PA Melan|c41564.graph_c0 Melan|c41045.graph_c0 Melan|c44210.graph_c0 Melan|c47592.graph_c0 Tribolium_castaneum|TC015902-PA Melan|c22544.graph_c0 Melan|c40260.graph_c0
Tribolium_castaneum|TC001749-PA Drosophila_melanogaster|FBpp0084552 Drosophila_melanogaster|FBpp0081936 Drosophila_melanogaster|FBpp0083723 Drosophila_melanogaster|FBpp0087517 Drosophila_melanogaster|FBpp0290382 Melan|c54354.graph_c0 Drosophila_melanogaster|FBpp0080331 Melan|c27969.graph_c0
Dendroctonus_ponderosae|ENN80279 Tribolium_castaneum|TC013620-PA Melan|c22434.graph_c0 Melan|c48847.graph_c0 Melan|c51987.graph_c1 Melan|c53052.graph_c0 Drosophila_melanogaster|FBpp0087788 Drosophila_melanogaster|FBpp0087786 Drosophila_melanogaster|FBpp0087787
Drosophila_melanogaster|FBpp0072527 Drosophila_melanogaster|FBpp0072524 Drosophila_melanogaster|FBpp0072525 Drosophila_melanogaster|FBpp0072526 Drosophila_melanogaster|FBpp0072529 Drosophila_melanogaster|FBpp0072530 Drosophila_melanogaster|FBpp0072533 Drosophila_melanogaster|FBpp0086336 Drosophila_melanogaster|FBpp0292257
Drosophila_melanogaster|FBpp0081272 Drosophila_melanogaster|FBpp0081241 Drosophila_melanogaster|FBpp0081273 Drosophila_melanogaster|FBpp0081808 Drosophila_melanogaster|FBpp0112256 Drosophila_melanogaster|FBpp0271763 Drosophila_melanogaster|FBpp0081270 Drosophila_melanogaster|FBpp0081242 Drosophila_melanogaster|FBpp0081801
Drosophila_melanogaster|FBpp0078910 Drosophila_melanogaster|FBpp0071674 Drosophila_melanogaster|FBpp0086184 Drosophila_melanogaster|FBpp0290150 Drosophila_melanogaster|FBpp0302640 Drosophila_melanogaster|FBpp0074269 Drosophila_melanogaster|FBpp0080285 Melan|c53331.graph_c0 Tribolium_castaneum|TC003276-PA
Drosophila_melanogaster|FBpp0291680 Drosophila_melanogaster|FBpp0079126 Drosophila_melanogaster|FBpp0079130 Drosophila_melanogaster|FBpp0289933 Drosophila_melanogaster|FBpp0291681 Drosophila_melanogaster|FBpp0079123 Drosophila_melanogaster|FBpp0079122 Drosophila_melanogaster|FBpp0079124 Drosophila_melanogaster|FBpp0288711
Drosophila_melanogaster|FBpp0110515 Drosophila_melanogaster|FBpp0071206 Drosophila_melanogaster|FBpp0073324 Drosophila_melanogaster|FBpp0110552 Drosophila_melanogaster|FBpp0291423 Drosophila_melanogaster|FBpp0297622 Tribolium_castaneum|TC005026-PA Melan|c51284.graph_c0 Melan|c55035.graph_c1
Tribolium_castaneum|TC006798-PA Tribolium_castaneum|TC005334-PA Tribolium_castaneum|TC030324-PA Tribolium_castaneum|TC030325-PA Tribolium_castaneum|TC030326-PA Tribolium_castaneum|TC030327-PA Tribolium_castaneum|TC005333-PA Tribolium_castaneum|TC006799-PA Tribolium_castaneum|TC030328-PA
Tribolium_castaneum|TC005248-PA Tribolium_castaneum|TC004135-PA Tribolium_castaneum|TC011578-PA Tribolium_castaneum|TC006136-PA Tribolium_castaneum|TC010714-PA Tribolium_castaneum|TC010711-PA Tribolium_castaneum|TC010712-PA Tribolium_castaneum|TC010710-PA Tribolium_castaneum|TC010713-PA
Tribolium_castaneum|TC030210-PA Tribolium_castaneum|TC030209-PA Tribolium_castaneum|TC030211-PA Tribolium_castaneum|TC030212-PA Tribolium_castaneum|TC030213-PA Tribolium_castaneum|TC030214-PA Tribolium_castaneum|TC030215-PA Tribolium_castaneum|TC030217-PA Tribolium_castaneum|TC030240-PA
Tribolium_castaneum|TC012495-PA Tribolium_castaneum|TC012498-PA Tribolium_castaneum|TC012499-PA Tribolium_castaneum|TC012500-PA Tribolium_castaneum|TC012501-PA Tribolium_castaneum|TC012502-PA Tribolium_castaneum|TC012503-PA Tribolium_castaneum|TC012504-PA Melan|c55944.graph_c0
Tribolium_castaneum|TC012413-PA Tribolium_castaneum|TC002187-PA Tribolium_castaneum|TC003904-PA Tribolium_castaneum|TC005239-PA Tribolium_castaneum|TC005813-PA Tribolium_castaneum|TC007504-PA Tribolium_castaneum|TC010285-PA Tribolium_castaneum|TC004486-PA Tribolium_castaneum|TC005078-PA
Tribolium_castaneum|TC001489-PA Tribolium_castaneum|TC008737-PA Tribolium_castaneum|TC014854-PA Melan|c49220.graph_c0 Tribolium_castaneum|TC015875-PA Melan|c54960.graph_c0 Melan|c32079.graph_c0 Melan|c45801.graph_c2 Melan|c68704.graph_c0
Melan|c41978.graph_c0 Melan|c53040.graph_c0 Melan|c20351.graph_c0 Melan|c26255.graph_c0 Melan|c75014.graph_c0 Melan|c47482.graph_c0 Melan|c20362.graph_c0 Melan|c62589.graph_c0 Melan|c1610.graph_c0
Melan|c60170.graph_c0 Melan|c39752.graph_c0 Melan|c39305.graph_c0 Melan|c42605.graph_c0 Melan|c46786.graph_c0 Melan|c46855.graph_c0 Melan|c49558.graph_c0 Melan|c66661.graph_c0 Melan|c39063.graph_c1
Melan|c55208.graph_c0 Melan|c44492.graph_c0 Melan|c45110.graph_c0 Melan|c47063.graph_c0 Melan|c52914.graph_c0 Melan|c54849.graph_c0 Melan|c55666.graph_c0 Melan|c56880.graph_c0 Melan|c18618.graph_c0
Melan|c19728.graph_c0 Melan|c37607.graph_c0 Melan|c47824.graph_c0 Melan|c16755.graph_c0 Melan|c75394.graph_c0 Melan|c35050.graph_c0 Melan|c21136.graph_c0 Melan|c68788.graph_c0 Melan|c78528.graph_c0
Melan|c5649.graph_c0 Melan|c34449.graph_c0 Melan|c11657.graph_c0 Melan|c43518.graph_c0 Melan|c43532.graph_c0 Melan|c62015.graph_c0 Melan|c64525.graph_c0 Melan|c72851.graph_c0 Melan|c35507.graph_c0
Melan|c53503.graph_c0 Melan|c57387.graph_c0 Melan|c43202.graph_c0 Melan|c48447.graph_c0 Melan|c54664.graph_c0 Melan|c80233.graph_c0 Melan|c59200.graph_c0 Melan|c59771.graph_c1 Melan|c53895.graph_c0
Melan|c59677.graph_c0 Melan|c55693.graph_c0 Melan|c59736.graph_c0 Melan|c44389.graph_c0 Melan|c48426.graph_c0 Melan|c47758.graph_c0 Melan|c53589.graph_c0 Melan|c60048.graph_c0 Melan|c22099.graph_c0
Melan|c41611.graph_c0 Melan|c59872.graph_c0 Melan|c44457.graph_c0 Melan|c5255.graph_c0 Melan|c53044.graph_c1 Melan|c58114.graph_c0 Melan|c58233.graph_c1 Melan|c76034.graph_c0 Melan|c78842.graph_c0
Melan|c75779.graph_c0 Melan|c22622.graph_c0 Melan|c40864.graph_c0 Melan|c69870.graph_c0 Melan|c82536.graph_c0 Melan|c34133.graph_c0 Melan|c1236.graph_c0 Melan|c81513.graph_c0 Melan|c63034.graph_c0
Dendroctonus_ponderosae|ENN77777 Dendroctonus_ponderosae|ENN70785 Tribolium_castaneum|TC005107-PA Drosophila_melanogaster|FBpp0073266 Melan|c45016.graph_c0 Drosophila_melanogaster|FBpp0073265 Tribolium_castaneum|TC009312-PA Tribolium_castaneum|TC015778-PA
Dendroctonus_ponderosae|ENN74343 Dendroctonus_ponderosae|ENN71475 Tribolium_castaneum|TC015616-PA Tribolium_castaneum|TC014975-PA Tribolium_castaneum|TC005929-PA Tribolium_castaneum|TC008522-PA Tribolium_castaneum|TC015615-PA Tribolium_castaneum|TC015705-PA
Dendroctonus_ponderosae|ENN76669 Dendroctonus_ponderosae|ENN74713 Dendroctonus_ponderosae|ENN76667 Dendroctonus_ponderosae|ENN76668 Dendroctonus_ponderosae|ENN76670 Dendroctonus_ponderosae|ENN80815 Dendroctonus_ponderosae|ENN81234 Dendroctonus_ponderosae|ENN82424
Dendroctonus_ponderosae|ENN78475 Dendroctonus_ponderosae|ENN79010 Dendroctonus_ponderosae|ENN82349 Dendroctonus_ponderosae|ENN78476 Dendroctonus_ponderosae|ENN79009 Tribolium_castaneum|TC009559-PA Drosophila_melanogaster|FBpp0070425 Melan|c58820.graph_c0
Dendroctonus_ponderosae|ENN83249 Dendroctonus_ponderosae|ENN80138 Dendroctonus_ponderosae|ENN80139 Dendroctonus_ponderosae|ENN80140 Dendroctonus_ponderosae|ENN82068 Dendroctonus_ponderosae|ENN76383 Dendroctonus_ponderosae|ENN77404 Dendroctonus_ponderosae|ENN83265
Dendroctonus_ponderosae|ENN81605 Dendroctonus_ponderosae|ENN81602 Dendroctonus_ponderosae|ENN76124 Drosophila_melanogaster|FBpp0289157 Tribolium_castaneum|TC007184-PA Drosophila_melanogaster|FBpp0079693 Melan|c50309.graph_c0 Melan|c52528.graph_c0
Dendroctonus_ponderosae|ENN71055 Dendroctonus_ponderosae|ENN82596 Dendroctonus_ponderosae|ENN73816 Drosophila_melanogaster|FBpp0072043 Tribolium_castaneum|TC000606-PA Melan|c59359.graph_c0 Tribolium_castaneum|TC007422-PA Drosophila_melanogaster|FBpp0087536
Dendroctonus_ponderosae|ENN74707 Dendroctonus_ponderosae|ENN74708 Dendroctonus_ponderosae|ENN74709 Tribolium_castaneum|TC009665-PA Tribolium_castaneum|TC009666-PA Melan|c52098.graph_c0 Melan|c58258.graph_c0 Melan|c50077.graph_c0
Dendroctonus_ponderosae|ENN80216 Dendroctonus_ponderosae|ENN82186 Dendroctonus_ponderosae|ENN82187 Melan|c26786.graph_c0 Dendroctonus_ponderosae|ENN74447 Tribolium_castaneum|TC004838-PA Tribolium_castaneum|TC004836-PA Drosophila_melanogaster|FBpp0084061
Dendroctonus_ponderosae|ENN82564 Dendroctonus_ponderosae|ENN82562 Dendroctonus_ponderosae|ENN77545 Dendroctonus_ponderosae|ENN82561 Melan|c57946.graph_c0 Drosophila_melanogaster|FBpp0087716 Tribolium_castaneum|TC003361-PA Drosophila_melanogaster|FBpp0086544
Dendroctonus_ponderosae|ENN83313 Dendroctonus_ponderosae|ENN72604 Dendroctonus_ponderosae|ENN79626 Drosophila_melanogaster|FBpp0083125 Tribolium_castaneum|TC001352-PA Melan|c60120.graph_c0 Melan|c44335.graph_c0 Melan|c51120.graph_c0
Dendroctonus_ponderosae|ENN80430 Dendroctonus_ponderosae|ENN70547 Dendroctonus_ponderosae|ENN70548 Dendroctonus_ponderosae|ENN70549 Dendroctonus_ponderosae|ENN78361 Dendroctonus_ponderosae|ENN80431 Dendroctonus_ponderosae|ENN80432 Dendroctonus_ponderosae|ENN82048
Dendroctonus_ponderosae|ENN73045 Dendroctonus_ponderosae|ENN80012 Tribolium_castaneum|TC004508-PA Tribolium_castaneum|TC002152-PA Tribolium_castaneum|TC012948-PA Tribolium_castaneum|TC000006-PA Tribolium_castaneum|TC002153-PA Melan|c53981.graph_c0
Dendroctonus_ponderosae|ENN73762 Dendroctonus_ponderosae|ENN74454 Dendroctonus_ponderosae|ENN81910 Tribolium_castaneum|TC010748-PA Melan|c47025.graph_c0 Tribolium_castaneum|TC010751-PA Melan|c55950.graph_c0 Melan|c59392.graph_c0
Dendroctonus_ponderosae|ENN73810 Dendroctonus_ponderosae|ENN71823 Drosophila_melanogaster|FBpp0291443 Drosophila_melanogaster|FBpp0088501 Tribolium_castaneum|TC008620-PA Tribolium_castaneum|TC001253-PA Tribolium_castaneum|TC000305-PA Melan|c51559.graph_c0
Dendroctonus_ponderosae|ENN83124 Dendroctonus_ponderosae|ENN83170 Drosophila_melanogaster|FBpp0074842 Tribolium_castaneum|TC000966-PA Melan|c43516.graph_c0 Tribolium_castaneum|TC000965-PA Drosophila_melanogaster|FBpp0073670 Drosophila_melanogaster|FBpp0111393
Dendroctonus_ponderosae|ENN82617 Dendroctonus_ponderosae|ENN82620 Drosophila_melanogaster|FBpp0081091 Tribolium_castaneum|TC007906-PA Melan|c53082.graph_c0 Tribolium_castaneum|TC002717-PA Melan|c57395.graph_c1 Melan|c55990.graph_c0
Dendroctonus_ponderosae|ENN72556 Dendroctonus_ponderosae|ENN70888 Tribolium_castaneum|TC015400-PA Drosophila_melanogaster|FBpp0297101 Melan|c59980.graph_c0 Drosophila_melanogaster|FBpp0077342 Melan|c58132.graph_c0 Tribolium_castaneum|TC007689-PA
Dendroctonus_ponderosae|ENN81698 Tribolium_castaneum|TC006572-PA Melan|c57961.graph_c0 Tribolium_castaneum|TC006569-PA Tribolium_castaneum|TC006570-PA Tribolium_castaneum|TC006571-PA Tribolium_castaneum|TC012955-PA Tribolium_castaneum|TC002630-PA
Dendroctonus_ponderosae|ENN70250 Drosophila_melanogaster|FBpp0081829 Tribolium_castaneum|TC009869-PA Melan|c47875.graph_c0 Drosophila_melanogaster|FBpp0074992 Tribolium_castaneum|TC006970-PA Tribolium_castaneum|TC001691-PA Tribolium_castaneum|TC005284-PA
Dendroctonus_ponderosae|ENN79946 Tribolium_castaneum|TC010686-PA Dendroctonus_ponderosae|ENN83254 Melan|c59420.graph_c0 Dendroctonus_ponderosae|ENN81897 Tribolium_castaneum|TC010221-PA Tribolium_castaneum|TC010684-PA Tribolium_castaneum|TC010973-PA
Melan|c61800.graph_c0 Dendroctonus_ponderosae|ENN75107 Melan|c52502.graph_c0 Drosophila_melanogaster|FBpp0085226 Tribolium_castaneum|TC015448-PA Tribolium_castaneum|TC015447-PA Tribolium_castaneum|TC015449-PA Tribolium_castaneum|TC015450-PA
Dendroctonus_ponderosae|ENN71808 Tribolium_castaneum|TC008783-PA Melan|c55014.graph_c0 Dendroctonus_ponderosae|ENN76351 Tribolium_castaneum|TC015466-PA Melan|c45258.graph_c0 Drosophila_melanogaster|FBpp0073756 Melan|c55276.graph_c0
Dendroctonus_ponderosae|ENN76138 Drosophila_melanogaster|FBpp0082601 Drosophila_melanogaster|FBpp0075282 Dendroctonus_ponderosae|ENN73865 Tribolium_castaneum|TC016163-PA Melan|c59712.graph_c0 Dendroctonus_ponderosae|ENN82430 Tribolium_castaneum|TC015573-PA
Dendroctonus_ponderosae|ENN74856 Drosophila_melanogaster|FBpp0070359 Tribolium_castaneum|TC000745-PA Melan|c42563.graph_c0 Dendroctonus_ponderosae|ENN79335 Tribolium_castaneum|TC000828-PA Melan|c53834.graph_c0 Melan|c53237.graph_c1
Dendroctonus_ponderosae|ENN73067 Drosophila_melanogaster|FBpp0071328 Tribolium_castaneum|TC013917-PA Melan|c52839.graph_c0 Drosophila_melanogaster|FBpp0080417 Drosophila_melanogaster|FBpp0080418 Drosophila_melanogaster|FBpp0086257 Drosophila_melanogaster|FBpp0080419
Dendroctonus_ponderosae|ENN72713 Tribolium_castaneum|TC015569-PA Melan|c59282.graph_c0 Tribolium_castaneum|TC015570-PA Tribolium_castaneum|TC015571-PA Tribolium_castaneum|TC015572-PA Tribolium_castaneum|TC014153-PA Tribolium_castaneum|TC014154-PA
Dendroctonus_ponderosae|ENN79064 Drosophila_melanogaster|FBpp0073644 Tribolium_castaneum|TC008100-PA Melan|c54560.graph_c0 Melan|c35915.graph_c0 Melan|c52607.graph_c0 Melan|c56461.graph_c0 Melan|c12599.graph_c0
Dendroctonus_ponderosae|ENN71155 Tribolium_castaneum|TC006231-PA Melan|c51607.graph_c0 Dendroctonus_ponderosae|ENN71160 Drosophila_melanogaster|FBpp0080465 Tribolium_castaneum|TC006232-PA Melan|c57924.graph_c0 Drosophila_melanogaster|FBpp0080486
Dendroctonus_ponderosae|ENN72551 Drosophila_melanogaster|FBpp0070874 Tribolium_castaneum|TC002421-PA Melan|c50494.graph_c0 Dendroctonus_ponderosae|ENN78712 Drosophila_melanogaster|FBpp0077396 Tribolium_castaneum|TC013151-PA Melan|c55001.graph_c0
Dendroctonus_ponderosae|ENN77947 Drosophila_melanogaster|FBpp0081538 Tribolium_castaneum|TC006658-PA Melan|c55711.graph_c0 Melan|c46688.graph_c0 Melan|c53959.graph_c0 Drosophila_melanogaster|FBpp0076835 Drosophila_melanogaster|FBpp0087603
Dendroctonus_ponderosae|ENN74552 Tribolium_castaneum|TC010211-PA Melan|c59216.graph_c0 Tribolium_castaneum|TC013275-PA Tribolium_castaneum|TC014530-PA Drosophila_melanogaster|FBpp0271906 Drosophila_melanogaster|FBpp0088545 Tribolium_castaneum|TC013273-PA
Dendroctonus_ponderosae|ENN74861 Drosophila_melanogaster|FBpp0072016 Tribolium_castaneum|TC014278-PA Melan|c48125.graph_c0 Drosophila_melanogaster|FBpp0072011 Drosophila_melanogaster|FBpp0297290 Tribolium_castaneum|TC014279-PA Melan|c55131.graph_c0
Dendroctonus_ponderosae|ENN75463 Drosophila_melanogaster|FBpp0083850 Tribolium_castaneum|TC012454-PA Melan|c59735.graph_c0 Dendroctonus_ponderosae|ENN74941 Drosophila_melanogaster|FBpp0303335 Tribolium_castaneum|TC012780-PA Melan|c59561.graph_c0
Dendroctonus_ponderosae|ENN74599 Tribolium_castaneum|TC009526-PA Dendroctonus_ponderosae|ENN74598 Drosophila_melanogaster|FBpp0271815 Tribolium_castaneum|TC009528-PA Melan|c65205.graph_c0 Tribolium_castaneum|TC009527-PA Tribolium_castaneum|TC009282-PA
Dendroctonus_ponderosae|ENN70577 Drosophila_melanogaster|FBpp0071551 Tribolium_castaneum|TC012282-PA Melan|c56525.graph_c0 Dendroctonus_ponderosae|ENN79993 Tribolium_castaneum|TC012284-PA Drosophila_melanogaster|FBpp0080618 Drosophila_melanogaster|FBpp0081814
Dendroctonus_ponderosae|ENN72262 Tribolium_castaneum|TC003288-PA Melan|c54060.graph_c0 Melan|c54955.graph_c0 Melan|c50889.graph_c0 Melan|c56076.graph_c0 Melan|c55971.graph_c0 Melan|c57824.graph_c0
Dendroctonus_ponderosae|ENN75750 Tribolium_castaneum|TC005978-PA Dendroctonus_ponderosae|ENN77148 Tribolium_castaneum|TC013524-PA Tribolium_castaneum|TC013525-PA Tribolium_castaneum|TC010395-PA Tribolium_castaneum|TC005721-PA Tribolium_castaneum|TC013523-PA
Dendroctonus_ponderosae|ENN73485 Tribolium_castaneum|TC006137-PA Melan|c53030.graph_c0 Tribolium_castaneum|TC004054-PA Tribolium_castaneum|TC005259-PA Melan|c59388.graph_c0 Tribolium_castaneum|TC011576-PA Tribolium_castaneum|TC009409-PA
Dendroctonus_ponderosae|ENN72581 Drosophila_melanogaster|FBpp0088419 Tribolium_castaneum|TC011326-PA Melan|c56459.graph_c0 Drosophila_melanogaster|FBpp0088472 Drosophila_melanogaster|FBpp0088559 Drosophila_melanogaster|FBpp0089014 Drosophila_melanogaster|FBpp0089016
Dendroctonus_ponderosae|ENN77453 Drosophila_melanogaster|FBpp0087100 Drosophila_melanogaster|FBpp0076968 Drosophila_melanogaster|FBpp0085332 Drosophila_melanogaster|FBpp0087117 Drosophila_melanogaster|FBpp0076908 Melan|c46474.graph_c0 Melan|c54920.graph_c0
Dendroctonus_ponderosae|ENN70589 Drosophila_melanogaster|FBpp0088184 Tribolium_castaneum|TC006230-PA Melan|c57068.graph_c0 Drosophila_melanogaster|FBpp0291732 Drosophila_melanogaster|FBpp0071921 Tribolium_castaneum|TC006229-PA Drosophila_melanogaster|FBpp0071920
Dendroctonus_ponderosae|ENN75679 Drosophila_melanogaster|FBpp0082359 Tribolium_castaneum|TC015297-PA Melan|c54201.graph_c0 Drosophila_melanogaster|FBpp0082363 Drosophila_melanogaster|FBpp0082362 Drosophila_melanogaster|FBpp0289635 Melan|c53677.graph_c0
Dendroctonus_ponderosae|ENN78890 Drosophila_melanogaster|FBpp0080359 Melan|c49789.graph_c0 Dendroctonus_ponderosae|ENN75896 Drosophila_melanogaster|FBpp0080364 Tribolium_castaneum|TC002171-PA Melan|c49529.graph_c0 Drosophila_melanogaster|FBpp0080366
Dendroctonus_ponderosae|ENN77264 Drosophila_melanogaster|FBpp0076215 Tribolium_castaneum|TC013759-PA Melan|c45121.graph_c0 Drosophila_melanogaster|FBpp0070242 Drosophila_melanogaster|FBpp0076464 Drosophila_melanogaster|FBpp0076672 Drosophila_melanogaster|FBpp0076424
Dendroctonus_ponderosae|ENN78367 Drosophila_melanogaster|FBpp0084990 Tribolium_castaneum|TC007031-PA Melan|c57631.graph_c0 Tribolium_castaneum|TC007030-PA Tribolium_castaneum|TC007032-PA Drosophila_melanogaster|FBpp0085006 Melan|c52022.graph_c0
Dendroctonus_ponderosae|ENN79175 Drosophila_melanogaster|FBpp0075184 Tribolium_castaneum|TC003872-PA Melan|c52432.graph_c0 Drosophila_melanogaster|FBpp0300159 Drosophila_melanogaster|FBpp0075142 Melan|c54043.graph_c0 Tribolium_castaneum|TC010330-PA
Dendroctonus_ponderosae|ENN72709 Drosophila_melanogaster|FBpp0071223 Tribolium_castaneum|TC014423-PA Drosophila_melanogaster|FBpp0073668 Drosophila_melanogaster|FBpp0112657 Drosophila_melanogaster|FBpp0112865 Drosophila_melanogaster|FBpp0071224 Drosophila_melanogaster|FBpp0071225
Dendroctonus_ponderosae|ENN81508 Drosophila_melanogaster|FBpp0072748 Tribolium_castaneum|TC013817-PA Melan|c61105.graph_c0 Tribolium_castaneum|TC013822-PA Tribolium_castaneum|TC013821-PA Tribolium_castaneum|TC013992-PA Tribolium_castaneum|TC013820-PA
Dendroctonus_ponderosae|ENN80877 Drosophila_melanogaster|FBpp0086675 Tribolium_castaneum|TC001405-PA Melan|c23469.graph_c0 Tribolium_castaneum|TC001734-PA Tribolium_castaneum|TC001735-PA Drosophila_melanogaster|FBpp0086687 Melan|c29254.graph_c0
Dendroctonus_ponderosae|ENN75026 Tribolium_castaneum|TC015047-PA Dendroctonus_ponderosae|ENN75018 Tribolium_castaneum|TC014885-PA Melan|c53800.graph_c0 Melan|c37043.graph_c0 Melan|c52188.graph_c0 Melan|c58385.graph_c0
Dendroctonus_ponderosae|ENN71726 Drosophila_melanogaster|FBpp0083935 Tribolium_castaneum|TC001358-PA Melan|c56178.graph_c0 Tribolium_castaneum|TC009649-PA Melan|c58668.graph_c0 Tribolium_castaneum|TC009648-PA Melan|c56079.graph_c0
Dendroctonus_ponderosae|ENN76037 Tribolium_castaneum|TC002520-PA Tribolium_castaneum|TC003284-PA Tribolium_castaneum|TC013040-PA Tribolium_castaneum|TC002521-PA Melan|c55048.graph_c0 Melan|c56266.graph_c0 Melan|c55548.graph_c0
Dendroctonus_ponderosae|ENN77592 Drosophila_melanogaster|FBpp0072504 Tribolium_castaneum|TC000666-PA Melan|c48305.graph_c0 Drosophila_melanogaster|FBpp0072505 Tribolium_castaneum|TC000664-PA Tribolium_castaneum|TC000665-PA Tribolium_castaneum|TC000887-PA
Dendroctonus_ponderosae|ENN73773 Tribolium_castaneum|TC030191-PA Tribolium_castaneum|TC030192-PA Tribolium_castaneum|TC030193-PA Tribolium_castaneum|TC030195-PA Tribolium_castaneum|TC030197-PA Tribolium_castaneum|TC030194-PA Tribolium_castaneum|TC030196-PA
Dendroctonus_ponderosae|ENN83136 Tribolium_castaneum|TC010216-PA Tribolium_castaneum|TC005079-PA Tribolium_castaneum|TC002443-PA Tribolium_castaneum|TC011573-PA Tribolium_castaneum|TC010215-PA Tribolium_castaneum|TC015883-PA Tribolium_castaneum|TC007025-PA
Drosophila_melanogaster|FBpp0074858 Drosophila_melanogaster|FBpp0083144 Drosophila_melanogaster|FBpp0083145 Drosophila_melanogaster|FBpp0085792 Drosophila_melanogaster|FBpp0088436 Drosophila_melanogaster|FBpp0088437 Drosophila_melanogaster|FBpp0290498 Tribolium_castaneum|TC016365-PA
Drosophila_melanogaster|FBpp0289985 Drosophila_melanogaster|FBpp0080591 Drosophila_melanogaster|FBpp0080602 Drosophila_melanogaster|FBpp0099421 Drosophila_melanogaster|FBpp0077061 Drosophila_melanogaster|FBpp0080601 Tribolium_castaneum|TC003155-PA Melan|c52078.graph_c0
Drosophila_melanogaster|FBpp0086288 Drosophila_melanogaster|FBpp0071385 Drosophila_melanogaster|FBpp0072245 Drosophila_melanogaster|FBpp0073361 Drosophila_melanogaster|FBpp0073362 Drosophila_melanogaster|FBpp0086401 Drosophila_melanogaster|FBpp0071477 Drosophila_melanogaster|FBpp0085790
Drosophila_melanogaster|FBpp0087136 Drosophila_melanogaster|FBpp0288564 Drosophila_melanogaster|FBpp0091031 Drosophila_melanogaster|FBpp0091028 Drosophila_melanogaster|FBpp0091029 Drosophila_melanogaster|FBpp0091030 Drosophila_melanogaster|FBpp0292730 Drosophila_melanogaster|FBpp0292731
Drosophila_melanogaster|FBpp0081106 Drosophila_melanogaster|FBpp0081103 Drosophila_melanogaster|FBpp0081105 Drosophila_melanogaster|FBpp0081107 Drosophila_melanogaster|FBpp0082347 Drosophila_melanogaster|FBpp0084646 Drosophila_melanogaster|FBpp0080581 Drosophila_melanogaster|FBpp0084647
Drosophila_melanogaster|FBpp0084837 Drosophila_melanogaster|FBpp0072838 Drosophila_melanogaster|FBpp0084838 Drosophila_melanogaster|FBpp0085990 Drosophila_melanogaster|FBpp0085991 Drosophila_melanogaster|FBpp0084836 Drosophila_melanogaster|FBpp0085986 Drosophila_melanogaster|FBpp0289453
Drosophila_melanogaster|FBpp0081630 Drosophila_melanogaster|FBpp0081621 Drosophila_melanogaster|FBpp0081622 Drosophila_melanogaster|FBpp0081631 Drosophila_melanogaster|FBpp0081632 Drosophila_melanogaster|FBpp0083878 Drosophila_melanogaster|FBpp0085824 Drosophila_melanogaster|FBpp0085825
Drosophila_melanogaster|FBpp0081535 Drosophila_melanogaster|FBpp0081536 Tribolium_castaneum|TC002785-PA Melan|c51496.graph_c0 Tribolium_castaneum|TC002786-PA Melan|c47499.graph_c0 Melan|c60155.graph_c0 Melan|c54268.graph_c0
Tribolium_castaneum|TC002157-PA Tribolium_castaneum|TC005206-PA Tribolium_castaneum|TC014822-PA Tribolium_castaneum|TC002292-PA Tribolium_castaneum|TC002845-PA Tribolium_castaneum|TC003592-PA Tribolium_castaneum|TC004212-PA Tribolium_castaneum|TC004213-PA
Tribolium_castaneum|TC006972-PA Tribolium_castaneum|TC002194-PA Tribolium_castaneum|TC006971-PA Tribolium_castaneum|TC008573-PA Tribolium_castaneum|TC010275-PA Tribolium_castaneum|TC011274-PA Tribolium_castaneum|TC016149-PA Tribolium_castaneum|TC016150-PA
Tribolium_castaneum|TC000289-PA Tribolium_castaneum|TC000287-PA Tribolium_castaneum|TC000288-PA Tribolium_castaneum|TC000290-PA Tribolium_castaneum|TC000291-PA Tribolium_castaneum|TC000292-PA Tribolium_castaneum|TC000293-PA Tribolium_castaneum|TC006990-PA
Tribolium_castaneum|TC010615-PA Tribolium_castaneum|TC005027-PA Tribolium_castaneum|TC005290-PA Tribolium_castaneum|TC007023-PA Tribolium_castaneum|TC010741-PA Tribolium_castaneum|TC015966-PA Tribolium_castaneum|TC016009-PA Tribolium_castaneum|TC016245-PA
Melan|c51701.graph_c0 Melan|c54242.graph_c0 Melan|c57077.graph_c0 Melan|c39548.graph_c0 Melan|c59767.graph_c0 Melan|c57848.graph_c0 Melan|c51508.graph_c0 Melan|c53175.graph_c0
Melan|c48099.graph_c0 Melan|c19439.graph_c0 Melan|c34720.graph_c0 Melan|c36200.graph_c0 Melan|c69691.graph_c0 Melan|c54402.graph_c0 Melan|c69167.graph_c0 Melan|c64101.graph_c0
Melan|c51314.graph_c0 Melan|c42103.graph_c0 Melan|c51214.graph_c0 Melan|c52722.graph_c0 Melan|c55225.graph_c1 Melan|c44843.graph_c0 Melan|c51296.graph_c1 Melan|c50943.graph_c0
Melan|c60250.graph_c0 Melan|c54034.graph_c0 Melan|c56886.graph_c0 Melan|c48949.graph_c0 Melan|c57324.graph_c0 Melan|c57659.graph_c0 Melan|c57797.graph_c0 Melan|c58607.graph_c1
Melan|c23647.graph_c0 Melan|c39227.graph_c0 Melan|c23669.graph_c0 Melan|c38411.graph_c0 Melan|c45792.graph_c0 Melan|c58085.graph_c0 Melan|c49323.graph_c0 Melan|c44193.graph_c0
Melan|c47081.graph_c0 Melan|c21994.graph_c0 Melan|c48449.graph_c0 Melan|c21542.graph_c0 Melan|c39264.graph_c0 Melan|c39987.graph_c0 Melan|c50007.graph_c0 Melan|c56998.graph_c1
Melan|c56556.graph_c0 Melan|c30605.graph_c0 Melan|c44504.graph_c0 Melan|c28465.graph_c0 Melan|c25358.graph_c1 Melan|c21685.graph_c0 Melan|c57.graph_c0 Melan|c990.graph_c0
Melan|c47993.graph_c0 Melan|c44144.graph_c0 Melan|c46825.graph_c0 Melan|c48170.graph_c0 Melan|c51293.graph_c0 Melan|c55492.graph_c0 Melan|c41088.graph_c0 Melan|c22435.graph_c0
Melan|c38275.graph_c0 Melan|c41956.graph_c0 Melan|c50463.graph_c0 Melan|c54081.graph_c0 Melan|c55887.graph_c0 Melan|c63673.graph_c0 Melan|c35026.graph_c0 Melan|c48720.graph_c0
Melan|c53666.graph_c0 Melan|c707.graph_c0 Melan|c54975.graph_c0 Melan|c57888.graph_c1 Melan|c22484.graph_c0 Melan|c4891.graph_c0 Melan|c32903.graph_c0 Melan|c43020.graph_c0
Melan|c73958.graph_c0 Melan|c307.graph_c0 Melan|c19047.graph_c0 Melan|c26214.graph_c0 Melan|c45981.graph_c0 Melan|c98.graph_c1 Melan|c20980.graph_c0 Melan|c2398.graph_c0
Dendroctonus_ponderosae|ENN80634 Dendroctonus_ponderosae|ENN82700 Dendroctonus_ponderosae|ENN83020 Melan|c54880.graph_c0 Dendroctonus_ponderosae|ENN71179 Drosophila_melanogaster|FBpp0111515 Tribolium_castaneum|TC006305-PA
Dendroctonus_ponderosae|ENN83234 Dendroctonus_ponderosae|ENN78531 Dendroctonus_ponderosae|ENN82447 Tribolium_castaneum|TC008263-PA Dendroctonus_ponderosae|ENN80386 Drosophila_melanogaster|FBpp0072616 Melan|c52791.graph_c0
Dendroctonus_ponderosae|ENN82954 Dendroctonus_ponderosae|ENN70635 Dendroctonus_ponderosae|ENN70682 Drosophila_melanogaster|FBpp0072930 Melan|c52212.graph_c0 Tribolium_castaneum|TC010362-PA Tribolium_castaneum|TC010355-PA
Dendroctonus_ponderosae|ENN80406 Dendroctonus_ponderosae|ENN79047 Dendroctonus_ponderosae|ENN80625 Dendroctonus_ponderosae|ENN82738 Drosophila_melanogaster|FBpp0071560 Tribolium_castaneum|TC007431-PA Melan|c58823.graph_c0
Dendroctonus_ponderosae|ENN79939 Dendroctonus_ponderosae|ENN78508 Dendroctonus_ponderosae|ENN83099 Tribolium_castaneum|TC030619-PA Melan|c58752.graph_c0 Dendroctonus_ponderosae|ENN79938 Drosophila_melanogaster|FBpp0086722
Dendroctonus_ponderosae|ENN82925 Dendroctonus_ponderosae|ENN81788 Dendroctonus_ponderosae|ENN82924 Dendroctonus_ponderosae|ENN82960 Drosophila_melanogaster|FBpp0070267 Tribolium_castaneum|TC007505-PA Melan|c46001.graph_c0
Dendroctonus_ponderosae|ENN78583 Dendroctonus_ponderosae|ENN70553 Dendroctonus_ponderosae|ENN70554 Dendroctonus_ponderosae|ENN73698 Melan|c55677.graph_c0 Drosophila_melanogaster|FBpp0078589 Tribolium_castaneum|TC015990-PA
Dendroctonus_ponderosae|ENN80215 Dendroctonus_ponderosae|ENN83371 Tribolium_castaneum|TC014844-PA Melan|c39646.graph_c0 Tribolium_castaneum|TC012936-PA Tribolium_castaneum|TC005295-PA Melan|c54584.graph_c0
Dendroctonus_ponderosae|ENN81027 Dendroctonus_ponderosae|ENN78853 Dendroctonus_ponderosae|ENN78887 Dendroctonus_ponderosae|ENN73889 Tribolium_castaneum|TC000926-PA Drosophila_melanogaster|FBpp0081194 Melan|c45749.graph_c0
Dendroctonus_ponderosae|ENN79601 Dendroctonus_ponderosae|ENN79599 Dendroctonus_ponderosae|ENN82642 Dendroctonus_ponderosae|ENN79598 Dendroctonus_ponderosae|ENN82641 Tribolium_castaneum|TC005997-PA Drosophila_melanogaster|FBpp0080346
Dendroctonus_ponderosae|ENN80794 Dendroctonus_ponderosae|ENN80793 Drosophila_melanogaster|FBpp0075269 Melan|c47997.graph_c0 Drosophila_melanogaster|FBpp0075271 Drosophila_melanogaster|FBpp0075270 Drosophila_melanogaster|FBpp0075268
Dendroctonus_ponderosae|ENN83476 Dendroctonus_ponderosae|ENN78517 Dendroctonus_ponderosae|ENN78907 Dendroctonus_ponderosae|ENN78908 Dendroctonus_ponderosae|ENN78516 Melan|c49154.graph_c0 Tribolium_castaneum|TC005225-PA
Dendroctonus_ponderosae|ENN82892 Dendroctonus_ponderosae|ENN82883 Dendroctonus_ponderosae|ENN83545 Drosophila_melanogaster|FBpp0079973 Tribolium_castaneum|TC007645-PA Melan|c53253.graph_c0 Drosophila_melanogaster|FBpp0111554
Dendroctonus_ponderosae|ENN80576 Dendroctonus_ponderosae|ENN82608 Dendroctonus_ponderosae|ENN83378 Dendroctonus_ponderosae|ENN83509 Drosophila_melanogaster|FBpp0292134 Tribolium_castaneum|TC004501-PA Melan|c54722.graph_c0
Dendroctonus_ponderosae|ENN77995 Dendroctonus_ponderosae|ENN82384 Drosophila_melanogaster|FBpp0074958 Tribolium_castaneum|TC004564-PA Melan|c60018.graph_c0 Drosophila_melanogaster|FBpp0074952 Drosophila_melanogaster|FBpp0076286
Dendroctonus_ponderosae|ENN82223 Dendroctonus_ponderosae|ENN82190 Dendroctonus_ponderosae|ENN83206 Dendroctonus_ponderosae|ENN83211 Drosophila_melanogaster|FBpp0304876 Tribolium_castaneum|TC008274-PA Melan|c53742.graph_c0
Dendroctonus_ponderosae|ENN83278 Dendroctonus_ponderosae|ENN80958 Dendroctonus_ponderosae|ENN80961 Drosophila_melanogaster|FBpp0078993 Melan|c58481.graph_c0 Tribolium_castaneum|TC007250-PA Drosophila_melanogaster|FBpp0070441
Dendroctonus_ponderosae|ENN80874 Dendroctonus_ponderosae|ENN78610 Dendroctonus_ponderosae|ENN82816 Drosophila_melanogaster|FBpp0072312 Tribolium_castaneum|TC014362-PA Melan|c40451.graph_c0 Tribolium_castaneum|TC004131-PA
Dendroctonus_ponderosae|ENN81617 Dendroctonus_ponderosae|ENN81618 Dendroctonus_ponderosae|ENN81619 Dendroctonus_ponderosae|ENN81620 Tribolium_castaneum|TC003374-PA Tribolium_castaneum|TC003060-PA Melan|c18643.graph_c0
Dendroctonus_ponderosae|ENN82331 Dendroctonus_ponderosae|ENN73681 Dendroctonus_ponderosae|ENN82332 Dendroctonus_ponderosae|ENN82749 Drosophila_melanogaster|FBpp0305042 Tribolium_castaneum|TC000576-PA Melan|c49243.graph_c0
Dendroctonus_ponderosae|ENN83088 Dendroctonus_ponderosae|ENN82179 Tribolium_castaneum|TC002556-PA Melan|c38583.graph_c0 Dendroctonus_ponderosae|ENN73393 Drosophila_melanogaster|FBpp0083211 Melan|c1022.graph_c0
Dendroctonus_ponderosae|ENN83210 Dendroctonus_ponderosae|ENN82191 Dendroctonus_ponderosae|ENN82224 Dendroctonus_ponderosae|ENN83207 Drosophila_melanogaster|FBpp0291066 Tribolium_castaneum|TC007198-PA Melan|c53818.graph_c0
Dendroctonus_ponderosae|ENN78496 Dendroctonus_ponderosae|ENN78494 Dendroctonus_ponderosae|ENN78495 Tribolium_castaneum|TC008139-PA Melan|c58499.graph_c0 Drosophila_melanogaster|FBpp0074569 Tribolium_castaneum|TC008137-PA
Dendroctonus_ponderosae|ENN73263 Dendroctonus_ponderosae|ENN70428 Dendroctonus_ponderosae|ENN73261 Tribolium_castaneum|TC001183-PA Tribolium_castaneum|TC001182-PA Tribolium_castaneum|TC001181-PA Melan|c50468.graph_c0
Dendroctonus_ponderosae|ENN82082 Dendroctonus_ponderosae|ENN78316 Dendroctonus_ponderosae|ENN78317 Dendroctonus_ponderosae|ENN80980 Drosophila_melanogaster|FBpp0290950 Tribolium_castaneum|TC010854-PA Melan|c74509.graph_c0
Dendroctonus_ponderosae|ENN76114 Dendroctonus_ponderosae|ENN79707 Drosophila_melanogaster|FBpp0073352 Tribolium_castaneum|TC007061-PA Melan|c51544.graph_c0 Tribolium_castaneum|TC008058-PA Melan|c56041.graph_c0
Dendroctonus_ponderosae|ENN83504 Dendroctonus_ponderosae|ENN76753 Dendroctonus_ponderosae|ENN83343 Drosophila_melanogaster|FBpp0087407 Tribolium_castaneum|TC003997-PA Melan|c52410.graph_c0 Drosophila_melanogaster|FBpp0081836
Dendroctonus_ponderosae|ENN75703 Dendroctonus_ponderosae|ENN75698 Dendroctonus_ponderosae|ENN75699 Dendroctonus_ponderosae|ENN75700 Dendroctonus_ponderosae|ENN75701 Tribolium_castaneum|TC011149-PA Tribolium_castaneum|TC011148-PA
Dendroctonus_ponderosae|ENN82804 Dendroctonus_ponderosae|ENN79028 Dendroctonus_ponderosae|ENN80391 Dendroctonus_ponderosae|ENN83554 Drosophila_melanogaster|FBpp0080942 Tribolium_castaneum|TC007576-PA Melan|c54492.graph_c0
Dendroctonus_ponderosae|ENN79927 Dendroctonus_ponderosae|ENN78966 Tribolium_castaneum|TC008438-PA Melan|c24958.graph_c0 Drosophila_melanogaster|FBpp0288959 Drosophila_melanogaster|FBpp0111916 Melan|c62225.graph_c0
Dendroctonus_ponderosae|ENN80267 Dendroctonus_ponderosae|ENN80378 Dendroctonus_ponderosae|ENN81184 Dendroctonus_ponderosae|ENN82918 Drosophila_melanogaster|FBpp0084221 Tribolium_castaneum|TC008276-PA Melan|c54545.graph_c0
Dendroctonus_ponderosae|ENN77913 Dendroctonus_ponderosae|ENN70552 Tribolium_castaneum|TC006698-PA Melan|c57565.graph_c0 Tribolium_castaneum|TC006699-PA Melan|c53079.graph_c0 Melan|c52652.graph_c0
Dendroctonus_ponderosae|ENN70863 Dendroctonus_ponderosae|ENN81014 Melan|c45002.graph_c0 Dendroctonus_ponderosae|ENN70864 Drosophila_melanogaster|FBpp0070744 Tribolium_castaneum|TC002917-PA Melan|c38977.graph_c0
Dendroctonus_ponderosae|ENN82169 Dendroctonus_ponderosae|ENN82144 Tribolium_castaneum|TC015010-PA Tribolium_castaneum|TC015006-PA Tribolium_castaneum|TC015009-PA Tribolium_castaneum|TC015008-PA Tribolium_castaneum|TC015007-PA
Dendroctonus_ponderosae|ENN79054 Dendroctonus_ponderosae|ENN82256 Dendroctonus_ponderosae|ENN71225 Drosophila_melanogaster|FBpp0085777 Melan|c55557.graph_c0 Tribolium_castaneum|TC005413-PA Tribolium_castaneum|TC005412-PA
Dendroctonus_ponderosae|ENN78465 Dendroctonus_ponderosae|ENN78467 Dendroctonus_ponderosae|ENN82147 Dendroctonus_ponderosae|ENN82443 Drosophila_melanogaster|FBpp0074049 Melan|c52234.graph_c0 Tribolium_castaneum|TC007710-PA
Dendroctonus_ponderosae|ENN75946 Dendroctonus_ponderosae|ENN71669 Drosophila_melanogaster|FBpp0290209 Tribolium_castaneum|TC015272-PA Melan|c55464.graph_c0 Drosophila_melanogaster|FBpp0291405 Melan|c57106.graph_c0
Dendroctonus_ponderosae|ENN80010 Dendroctonus_ponderosae|ENN74047 Drosophila_melanogaster|FBpp0080129 Tribolium_castaneum|TC011052-PA Melan|c55520.graph_c0 Melan|c58311.graph_c0 Tribolium_castaneum|TC015465-PA
Dendroctonus_ponderosae|ENN74822 Melan|c48055.graph_c0 Drosophila_melanogaster|FBpp0293284 Drosophila_melanogaster|FBpp0112479 Tribolium_castaneum|TC010801-PA Tribolium_castaneum|TC014710-PA Tribolium_castaneum|TC000119-PA
Dendroctonus_ponderosae|ENN78184 Tribolium_castaneum|TC008910-PA Melan|c57782.graph_c0 Dendroctonus_ponderosae|ENN72695 Drosophila_melanogaster|FBpp0083102 Drosophila_melanogaster|FBpp0289065 Melan|c43266.graph_c1
Dendroctonus_ponderosae|ENN79005 Tribolium_castaneum|TC003808-PA Melan|c59699.graph_c0 Dendroctonus_ponderosae|ENN73607 Drosophila_melanogaster|FBpp0301056 Tribolium_castaneum|TC000076-PA Tribolium_castaneum|TC000077-PA
Dendroctonus_ponderosae|ENN80893 Drosophila_melanogaster|FBpp0080894 Tribolium_castaneum|TC014455-PA Melan|c55830.graph_c0 Drosophila_melanogaster|FBpp0291434 Tribolium_castaneum|TC014483-PA Drosophila_melanogaster|FBpp0079657
Dendroctonus_ponderosae|ENN75135 Drosophila_melanogaster|FBpp0081980 Dendroctonus_ponderosae|ENN71677 Tribolium_castaneum|TC014368-PA Melan|c54682.graph_c0 Drosophila_melanogaster|FBpp0081978 Drosophila_melanogaster|FBpp0297636
Dendroctonus_ponderosae|ENN80443 Drosophila_melanogaster|FBpp0088074 Tribolium_castaneum|TC009755-PA Tribolium_castaneum|TC009756-PA Tribolium_castaneum|TC009070-PA Tribolium_castaneum|TC009071-PA Tribolium_castaneum|TC009081-PA
Dendroctonus_ponderosae|ENN75899 Tribolium_castaneum|TC002939-PA Dendroctonus_ponderosae|ENN75901 Tribolium_castaneum|TC002938-PA Melan|c59546.graph_c0 Drosophila_melanogaster|FBpp0083940 Tribolium_castaneum|TC001426-PA
Dendroctonus_ponderosae|ENN70260 Drosophila_melanogaster|FBpp0083729 Tribolium_castaneum|TC008990-PA Melan|c46555.graph_c0 Dendroctonus_ponderosae|ENN70261 Drosophila_melanogaster|FBpp0072000 Melan|c42333.graph_c0
Dendroctonus_ponderosae|ENN73180 Drosophila_melanogaster|FBpp0111291 Tribolium_castaneum|TC002966-PA Melan|c49316.graph_c0 Dendroctonus_ponderosae|ENN70930 Tribolium_castaneum|TC003504-PA Drosophila_melanogaster|FBpp0081092
Melan|c46468.graph_c0 Dendroctonus_ponderosae|ENN75879 Tribolium_castaneum|TC003733-PA Drosophila_melanogaster|FBpp0086650 Drosophila_melanogaster|FBpp0086651 Drosophila_melanogaster|FBpp0086652 Tribolium_castaneum|TC012854-PA
Dendroctonus_ponderosae|ENN80730 Drosophila_melanogaster|FBpp0072171 Tribolium_castaneum|TC006482-PA Melan|c40375.graph_c0 Tribolium_castaneum|TC005641-PA Tribolium_castaneum|TC006483-PA Tribolium_castaneum|TC006484-PA
Dendroctonus_ponderosae|ENN75894 Drosophila_melanogaster|FBpp0083215 Tribolium_castaneum|TC014363-PA Melan|c56849.graph_c0 Dendroctonus_ponderosae|ENN78776 Tribolium_castaneum|TC007305-PA Melan|c58638.graph_c0
Dendroctonus_ponderosae|ENN72068 Tribolium_castaneum|TC030449-PA Melan|c34425.graph_c0 Melan|c41014.graph_c0 Melan|c43703.graph_c0 Melan|c18648.graph_c0 Melan|c53844.graph_c0
Dendroctonus_ponderosae|ENN72444 Drosophila_melanogaster|FBpp0074373 Tribolium_castaneum|TC006825-PA Tribolium_castaneum|TC006826-PA Tribolium_castaneum|TC006827-PA Melan|c56771.graph_c0 Tribolium_castaneum|TC006834-PA
Dendroctonus_ponderosae|ENN74624 Drosophila_melanogaster|FBpp0289452 Tribolium_castaneum|TC010127-PA Melan|c49342.graph_c0 Melan|c47422.graph_c0 Tribolium_castaneum|TC010130-PA Melan|c42664.graph_c0
Dendroctonus_ponderosae|ENN79323 Drosophila_melanogaster|FBpp0301780 Tribolium_castaneum|TC011428-PA Melan|c49009.graph_c0 Tribolium_castaneum|TC030481-PA Drosophila_melanogaster|FBpp0080191 Melan|c35733.graph_c0
Dendroctonus_ponderosae|ENN72343 Tribolium_castaneum|TC001014-PA Dendroctonus_ponderosae|ENN72342 Melan|c57721.graph_c0 Dendroctonus_ponderosae|ENN72344 Drosophila_melanogaster|FBpp0290305 Tribolium_castaneum|TC000558-PA
Dendroctonus_ponderosae|ENN73678 Tribolium_castaneum|TC008761-PA Tribolium_castaneum|TC008760-PA Melan|c55399.graph_c0 Melan|c50676.graph_c0 Melan|c53009.graph_c0 Melan|c56457.graph_c1
Dendroctonus_ponderosae|ENN77522 Drosophila_melanogaster|FBpp0081202 Tribolium_castaneum|TC014172-PA Melan|c51606.graph_c0 Drosophila_melanogaster|FBpp0082016 Drosophila_melanogaster|FBpp0078419 Drosophila_melanogaster|FBpp0082022
Drosophila_melanogaster|FBpp0075673 Dendroctonus_ponderosae|ENN74339 Tribolium_castaneum|TC003228-PA Melan|c55930.graph_c0 Drosophila_melanogaster|FBpp0086060 Melan|c54039.graph_c0 Drosophila_melanogaster|FBpp0088616
Dendroctonus_ponderosae|ENN76511 Tribolium_castaneum|TC006327-PA Dendroctonus_ponderosae|ENN76509 Tribolium_castaneum|TC006328-PA Melan|c51447.graph_c0 Melan|c53288.graph_c0 Drosophila_melanogaster|FBpp0072388
Dendroctonus_ponderosae|ENN73243 Drosophila_melanogaster|FBpp0070115 Tribolium_castaneum|TC006035-PA Dendroctonus_ponderosae|ENN79887 Drosophila_melanogaster|FBpp0071892 Tribolium_castaneum|TC002569-PA Melan|c58712.graph_c0
Dendroctonus_ponderosae|ENN74148 Drosophila_melanogaster|FBpp0085027 Tribolium_castaneum|TC004647-PA Melan|c48793.graph_c0 Drosophila_melanogaster|FBpp0083719 Tribolium_castaneum|TC010885-PA Melan|c32710.graph_c0
Dendroctonus_ponderosae|ENN70660 Tribolium_castaneum|TC015923-PA Dendroctonus_ponderosae|ENN76662 Drosophila_melanogaster|FBpp0081312 Tribolium_castaneum|TC008299-PA Melan|c55109.graph_c0 Tribolium_castaneum|TC008300-PA
Dendroctonus_ponderosae|ENN70740 Drosophila_melanogaster|FBpp0084043 Melan|c39466.graph_c0 Tribolium_castaneum|TC011286-PA Tribolium_castaneum|TC011212-PA Tribolium_castaneum|TC011285-PA Tribolium_castaneum|TC011211-PA
Dendroctonus_ponderosae|ENN80521 Drosophila_melanogaster|FBpp0086475 Tribolium_castaneum|TC015936-PA Melan|c55110.graph_c0 Dendroctonus_ponderosae|ENN78168 Drosophila_melanogaster|FBpp0088431 Melan|c54095.graph_c0
Dendroctonus_ponderosae|ENN78137 Drosophila_melanogaster|FBpp0071140 Tribolium_castaneum|TC014924-PA Melan|c51825.graph_c0 Tribolium_castaneum|TC014921-PA Drosophila_melanogaster|FBpp0077302 Melan|c54993.graph_c0
Dendroctonus_ponderosae|ENN74058 Drosophila_melanogaster|FBpp0111672 Tribolium_castaneum|TC001030-PA Melan|c53362.graph_c0 Drosophila_melanogaster|FBpp0099593 Melan|c18602.graph_c0 Melan|c44958.graph_c0
Dendroctonus_ponderosae|ENN76307 Drosophila_melanogaster|FBpp0085523 Tribolium_castaneum|TC002247-PA Melan|c55272.graph_c1 Melan|c50156.graph_c0 Drosophila_melanogaster|FBpp0085912 Melan|c46477.graph_c0
Dendroctonus_ponderosae|ENN75938 Drosophila_melanogaster|FBpp0084081 Melan|c54323.graph_c0 Dendroctonus_ponderosae|ENN72710 Drosophila_melanogaster|FBpp0075781 Tribolium_castaneum|TC006637-PA Melan|c56415.graph_c0
Dendroctonus_ponderosae|ENN72432 Drosophila_melanogaster|FBpp0071554 Tribolium_castaneum|TC010693-PA Dendroctonus_ponderosae|ENN78454 Drosophila_melanogaster|FBpp0082725 Tribolium_castaneum|TC014039-PA Melan|c56877.graph_c0
Dendroctonus_ponderosae|ENN77074 Drosophila_melanogaster|FBpp0293347 Dendroctonus_ponderosae|ENN77071 Tribolium_castaneum|TC003200-PA Dendroctonus_ponderosae|ENN77073 Tribolium_castaneum|TC003199-PA Melan|c58681.graph_c0
Dendroctonus_ponderosae|ENN71570 Tribolium_castaneum|TC015435-PA Dendroctonus_ponderosae|ENN71569 Melan|c60068.graph_c0 Dendroctonus_ponderosae|ENN71568 Drosophila_melanogaster|FBpp0085431 Tribolium_castaneum|TC015434-PA
Dendroctonus_ponderosae|ENN74338 Drosophila_melanogaster|FBpp0078470 Tribolium_castaneum|TC004966-PA Melan|c53340.graph_c0 Tribolium_castaneum|TC004965-PA Tribolium_castaneum|TC004967-PA Drosophila_melanogaster|FBpp0082055
Dendroctonus_ponderosae|ENN70692 Drosophila_melanogaster|FBpp0112614 Melan|c59948.graph_c0 Dendroctonus_ponderosae|ENN74141 Drosophila_melanogaster|FBpp0271700 Tribolium_castaneum|TC008640-PA Drosophila_melanogaster|FBpp0271744
Dendroctonus_ponderosae|ENN80510 Drosophila_melanogaster|FBpp0083309 Tribolium_castaneum|TC016350-PA Melan|c55111.graph_c0 Melan|c46425.graph_c0 Drosophila_melanogaster|FBpp0083308 Melan|c48633.graph_c0
Dendroctonus_ponderosae|ENN73483 Melan|c44754.graph_c1 Tribolium_castaneum|TC006885-PA Tribolium_castaneum|TC004280-PA Tribolium_castaneum|TC010087-PA Melan|c50037.graph_c0 Melan|c51065.graph_c0
Dendroctonus_ponderosae|ENN79689 Drosophila_melanogaster|FBpp0081800 Tribolium_castaneum|TC001137-PA Melan|c50931.graph_c1 Tribolium_castaneum|TC001136-PA Tribolium_castaneum|TC001138-PA Drosophila_melanogaster|FBpp0081141
Dendroctonus_ponderosae|ENN81138 Drosophila_melanogaster|FBpp0087178 Tribolium_castaneum|TC004741-PA Melan|c42300.graph_c0 Melan|c49751.graph_c0 Drosophila_melanogaster|FBpp0087180 Tribolium_castaneum|TC013653-PA
Dendroctonus_ponderosae|ENN78573 Drosophila_melanogaster|FBpp0071773 Tribolium_castaneum|TC003371-PA Melan|c42472.graph_c0 Melan|c51046.graph_c0 Melan|c54885.graph_c0 Drosophila_melanogaster|FBpp0290485
Dendroctonus_ponderosae|ENN75694 Tribolium_castaneum|TC011340-PA Tribolium_castaneum|TC006836-PA Tribolium_castaneum|TC002206-PA Tribolium_castaneum|TC012935-PA Melan|c25409.graph_c0 Melan|c49589.graph_c0
Dendroctonus_ponderosae|ENN71037 Drosophila_melanogaster|FBpp0080888 Dendroctonus_ponderosae|ENN71036 Melan|c56830.graph_c0 Dendroctonus_ponderosae|ENN71040 Tribolium_castaneum|TC014788-PA Melan|c56830.graph_c4
Dendroctonus_ponderosae|ENN77475 Drosophila_melanogaster|FBpp0074425 Tribolium_castaneum|TC005861-PA Melan|c51459.graph_c1 Melan|c47814.graph_c0 Tribolium_castaneum|TC005860-PA Tribolium_castaneum|TC005848-PA
Dendroctonus_ponderosae|ENN77272 Drosophila_melanogaster|FBpp0085157 Tribolium_castaneum|TC014407-PA Melan|c47354.graph_c0 Drosophila_melanogaster|FBpp0085159 Drosophila_melanogaster|FBpp0112227 Drosophila_melanogaster|FBpp0078952
Dendroctonus_ponderosae|ENN76521 Tribolium_castaneum|TC006563-PA Melan|c42700.graph_c0 Dendroctonus_ponderosae|ENN76523 Drosophila_melanogaster|FBpp0303809 Tribolium_castaneum|TC006564-PA Melan|c52394.graph_c0
Dendroctonus_ponderosae|ENN74389 Drosophila_melanogaster|FBpp0072807 Tribolium_castaneum|TC011134-PA Melan|c49887.graph_c0 Drosophila_melanogaster|FBpp0072806 Melan|c51275.graph_c0 Melan|c54612.graph_c0
Dendroctonus_ponderosae|ENN79733 Tribolium_castaneum|TC002559-PA Melan|c56628.graph_c0 Dendroctonus_ponderosae|ENN83561 Drosophila_melanogaster|FBpp0072288 Tribolium_castaneum|TC009483-PA Tribolium_castaneum|TC002560-PA
Dendroctonus_ponderosae|ENN81449 Drosophila_melanogaster|FBpp0074555 Tribolium_castaneum|TC015049-PA Melan|c59682.graph_c0 Melan|c58474.graph_c0 Drosophila_melanogaster|FBpp0074254 Tribolium_castaneum|TC015300-PA
Dendroctonus_ponderosae|ENN81890 Drosophila_melanogaster|FBpp0086083 Tribolium_castaneum|TC005324-PA Melan|c56090.graph_c0 Melan|c51894.graph_c0 Melan|c57057.graph_c0 Drosophila_melanogaster|FBpp0086082
Dendroctonus_ponderosae|ENN77618 Drosophila_melanogaster|FBpp0081276 Tribolium_castaneum|TC014859-PA Melan|c55121.graph_c0 Tribolium_castaneum|TC015857-PA Drosophila_melanogaster|FBpp0083372 Melan|c53810.graph_c0
Melan|c16819.graph_c0 Melan|c44446.graph_c0 Melan|c52332.graph_c0 Melan|c36849.graph_c0 Melan|c36563.graph_c0 Melan|c45375.graph_c0 Melan|c68268.graph_c0
Dendroctonus_ponderosae|ENN70746 Tribolium_castaneum|TC006867-PA Tribolium_castaneum|TC006868-PA Tribolium_castaneum|TC006870-PA Tribolium_castaneum|TC001837-PA Tribolium_castaneum|TC006871-PA Tribolium_castaneum|TC006869-PA
Drosophila_melanogaster|FBpp0071907 Drosophila_melanogaster|FBpp0073554 Drosophila_melanogaster|FBpp0085284 Drosophila_melanogaster|FBpp0071433 Drosophila_melanogaster|FBpp0082651 Drosophila_melanogaster|FBpp0088689 Drosophila_melanogaster|FBpp0290886
Drosophila_melanogaster|FBpp0301799 Drosophila_melanogaster|FBpp0077556 Drosophila_melanogaster|FBpp0077565 Drosophila_melanogaster|FBpp0077566 Drosophila_melanogaster|FBpp0077568 Drosophila_melanogaster|FBpp0099546 Drosophila_melanogaster|FBpp0081694
Drosophila_melanogaster|FBpp0076044 Drosophila_melanogaster|FBpp0076043 Drosophila_melanogaster|FBpp0082723 Drosophila_melanogaster|FBpp0292839 Drosophila_melanogaster|FBpp0292840 Drosophila_melanogaster|FBpp0271727 Drosophila_melanogaster|FBpp0082721
Drosophila_melanogaster|FBpp0072943 Drosophila_melanogaster|FBpp0072923 Drosophila_melanogaster|FBpp0072924 Drosophila_melanogaster|FBpp0072925 Drosophila_melanogaster|FBpp0072926 Drosophila_melanogaster|FBpp0072935 Drosophila_melanogaster|FBpp0072942
Drosophila_melanogaster|FBpp0073221 Drosophila_melanogaster|FBpp0073202 Drosophila_melanogaster|FBpp0073203 Drosophila_melanogaster|FBpp0073175 Drosophila_melanogaster|FBpp0073220 Drosophila_melanogaster|FBpp0077584 Drosophila_melanogaster|FBpp0111375
Drosophila_melanogaster|FBpp0083738 Drosophila_melanogaster|FBpp0099397 Drosophila_melanogaster|FBpp0099395 Drosophila_melanogaster|FBpp0075593 Drosophila_melanogaster|FBpp0293993 Drosophila_melanogaster|FBpp0292196 Drosophila_melanogaster|FBpp0292195
Drosophila_melanogaster|FBpp0073460 Drosophila_melanogaster|FBpp0081379 Drosophila_melanogaster|FBpp0082413 Drosophila_melanogaster|FBpp0082086 Drosophila_melanogaster|FBpp0082088 Drosophila_melanogaster|FBpp0082136 Drosophila_melanogaster|FBpp0300785
Drosophila_melanogaster|FBpp0084205 Drosophila_melanogaster|FBpp0084199 Drosophila_melanogaster|FBpp0084200 Drosophila_melanogaster|FBpp0084202 Drosophila_melanogaster|FBpp0084203 Drosophila_melanogaster|FBpp0271869 Drosophila_melanogaster|FBpp0288494
Drosophila_melanogaster|FBpp0078882 Drosophila_melanogaster|FBpp0078911 Drosophila_melanogaster|FBpp0085629 Drosophila_melanogaster|FBpp0084832 Drosophila_melanogaster|FBpp0084814 Drosophila_melanogaster|FBpp0084817 Drosophila_melanogaster|FBpp0084815
Drosophila_melanogaster|FBpp0070828 Drosophila_melanogaster|FBpp0070247 Drosophila_melanogaster|FBpp0070826 Drosophila_melanogaster|FBpp0070827 Tribolium_castaneum|TC004418-PA Tribolium_castaneum|TC030062-PA Tribolium_castaneum|TC030061-PA
Drosophila_melanogaster|FBpp0075736 Drosophila_melanogaster|FBpp0075735 Tribolium_castaneum|TC005190-PA Tribolium_castaneum|TC015455-PA Tribolium_castaneum|TC015266-PA Tribolium_castaneum|TC015265-PA Melan|c56793.graph_c0
Drosophila_melanogaster|FBpp0298014 Drosophila_melanogaster|FBpp0085935 Drosophila_melanogaster|FBpp0085937 Drosophila_melanogaster|FBpp0085938 Drosophila_melanogaster|FBpp0085939 Drosophila_melanogaster|FBpp0298013 Drosophila_melanogaster|FBpp0099439
Drosophila_melanogaster|FBpp0085229 Drosophila_melanogaster|FBpp0071801 Drosophila_melanogaster|FBpp0071802 Drosophila_melanogaster|FBpp0071804 Drosophila_melanogaster|FBpp0071805 Drosophila_melanogaster|FBpp0085369 Drosophila_melanogaster|FBpp0291857
Drosophila_melanogaster|FBpp0085512 Drosophila_melanogaster|FBpp0085503 Drosophila_melanogaster|FBpp0085513 Drosophila_melanogaster|FBpp0085509 Drosophila_melanogaster|FBpp0085510 Drosophila_melanogaster|FBpp0085511 Tribolium_castaneum|TC011863-PA
Melan|c48977.graph_c0 Tribolium_castaneum|TC016411-PA Tribolium_castaneum|TC001653-PA Melan|c60081.graph_c0 Melan|c57936.graph_c0 Melan|c59858.graph_c0 Melan|c58966.graph_c0
Drosophila_melanogaster|FBpp0074451 Melan|c53264.graph_c0 Tribolium_castaneum|TC007070-PA Tribolium_castaneum|TC007071-PA Tribolium_castaneum|TC007072-PA Tribolium_castaneum|TC008428-PA Tribolium_castaneum|TC030606-PA
Tribolium_castaneum|TC016330-PA Tribolium_castaneum|TC001860-PA Tribolium_castaneum|TC001994-PA Tribolium_castaneum|TC004052-PA Tribolium_castaneum|TC006832-PA Tribolium_castaneum|TC006835-PA Tribolium_castaneum|TC014919-PA
Tribolium_castaneum|TC016097-PA Tribolium_castaneum|TC008560-PA Tribolium_castaneum|TC010753-PA Tribolium_castaneum|TC006014-PA Tribolium_castaneum|TC006934-PA Tribolium_castaneum|TC006929-PA Tribolium_castaneum|TC004181-PA
Tribolium_castaneum|TC005029-PA Tribolium_castaneum|TC002026-PA Tribolium_castaneum|TC005049-PA Tribolium_castaneum|TC006919-PA Tribolium_castaneum|TC015965-PA Tribolium_castaneum|TC016010-PA Tribolium_castaneum|TC002027-PA
Tribolium_castaneum|TC006905-PA Tribolium_castaneum|TC004179-PA Tribolium_castaneum|TC009273-PA Tribolium_castaneum|TC010393-PA Tribolium_castaneum|TC015253-PA Tribolium_castaneum|TC015454-PA Tribolium_castaneum|TC016230-PA
Tribolium_castaneum|TC003145-PA Tribolium_castaneum|TC003156-PA Tribolium_castaneum|TC015828-PA Tribolium_castaneum|TC005213-PA Tribolium_castaneum|TC010539-PA Tribolium_castaneum|TC012412-PA Melan|c9825.graph_c0
Tribolium_castaneum|TC014829-PA Tribolium_castaneum|TC001480-PA Tribolium_castaneum|TC001495-PA Tribolium_castaneum|TC008336-PA Tribolium_castaneum|TC016152-PA Tribolium_castaneum|TC010703-PA Melan|c43749.graph_c0
Tribolium_castaneum|TC002201-PA Tribolium_castaneum|TC000717-PA Tribolium_castaneum|TC002110-PA Tribolium_castaneum|TC002687-PA Tribolium_castaneum|TC012931-PA Tribolium_castaneum|TC016088-PA Melan|c59788.graph_c0
Tribolium_castaneum|TC007948-PA Tribolium_castaneum|TC007949-PA Tribolium_castaneum|TC007952-PA Tribolium_castaneum|TC007955-PA Tribolium_castaneum|TC014116-PA Tribolium_castaneum|TC006795-PA Tribolium_castaneum|TC007951-PA
Tribolium_castaneum|TC010965-PA Tribolium_castaneum|TC011721-PA Tribolium_castaneum|TC011722-PA Tribolium_castaneum|TC012769-PA Tribolium_castaneum|TC012772-PA Tribolium_castaneum|TC012770-PA Melan|c53053.graph_c0
Tribolium_castaneum|TC014976-PA Tribolium_castaneum|TC005119-PA Tribolium_castaneum|TC011244-PA Tribolium_castaneum|TC014977-PA Tribolium_castaneum|TC015702-PA Tribolium_castaneum|TC015703-PA Tribolium_castaneum|TC015704-PA
Tribolium_castaneum|TC011411-PA Tribolium_castaneum|TC009805-PA Tribolium_castaneum|TC010066-PA Tribolium_castaneum|TC010067-PA Tribolium_castaneum|TC011410-PA Tribolium_castaneum|TC010068-PA Tribolium_castaneum|TC030448-PA
Tribolium_castaneum|TC014188-PA Tribolium_castaneum|TC010821-PA Tribolium_castaneum|TC010822-PA Tribolium_castaneum|TC010823-PA Tribolium_castaneum|TC010826-PA Tribolium_castaneum|TC013610-PA Tribolium_castaneum|TC013611-PA
Tribolium_castaneum|TC002379-PA Melan|c57248.graph_c0 Melan|c59374.graph_c0 Melan|c31250.graph_c0 Melan|c44868.graph_c0 Melan|c78838.graph_c0 Melan|c79123.graph_c0
Melan|c52350.graph_c0 Melan|c34043.graph_c0 Melan|c55991.graph_c0 Melan|c39146.graph_c0 Melan|c56227.graph_c1 Melan|c63651.graph_c0 Melan|c38564.graph_c0
Melan|c21477.graph_c0 Melan|c36388.graph_c0 Melan|c47605.graph_c0 Melan|c49693.graph_c0 Melan|c46071.graph_c0 Melan|c74242.graph_c0 Melan|c50415.graph_c0
Melan|c35004.graph_c0 Melan|c52095.graph_c0 Melan|c77256.graph_c0 Melan|c38444.graph_c0 Melan|c33157.graph_c0 Melan|c72324.graph_c0 Melan|c19632.graph_c0
Melan|c39941.graph_c0 Melan|c25014.graph_c0 Melan|c36481.graph_c0 Melan|c72495.graph_c0 Melan|c62325.graph_c0 Melan|c33111.graph_c0 Melan|c40861.graph_c0
Melan|c54338.graph_c0 Melan|c42525.graph_c0 Melan|c54338.graph_c1 Melan|c54338.graph_c2 Melan|c58850.graph_c0 Melan|c51395.graph_c0 Melan|c39696.graph_c0
Melan|c59981.graph_c0 Melan|c52750.graph_c0 Melan|c57755.graph_c0 Melan|c58484.graph_c2 Melan|c59896.graph_c0 Melan|c1331.graph_c0 Melan|c49831.graph_c0
Melan|c21248.graph_c0 Melan|c42058.graph_c0 Melan|c46078.graph_c0 Melan|c48564.graph_c0 Melan|c51383.graph_c0 Melan|c41951.graph_c0 Melan|c30938.graph_c0
Melan|c25883.graph_c0 Melan|c58907.graph_c0 Melan|c53114.graph_c0 Melan|c21023.graph_c0 Melan|c41613.graph_c0 Melan|c61207.graph_c0 Melan|c69465.graph_c0
Melan|c42006.graph_c0 Melan|c57144.graph_c0 Melan|c48476.graph_c0 Melan|c58042.graph_c0 Melan|c49432.graph_c0 Melan|c55842.graph_c0 Melan|c46136.graph_c0
Melan|c38712.graph_c0 Melan|c40410.graph_c0 Melan|c55420.graph_c0 Melan|c43654.graph_c0 Melan|c67708.graph_c0 Melan|c24554.graph_c0 Melan|c16161.graph_c0
Melan|c77821.graph_c0 Melan|c4607.graph_c0 Melan|c69308.graph_c0 Melan|c773.graph_c0 Melan|c2799.graph_c0 Melan|c62432.graph_c0 Melan|c79046.graph_c0
Melan|c57290.graph_c0 Melan|c43627.graph_c0 Melan|c52337.graph_c0 Melan|c53590.graph_c0 Melan|c53770.graph_c0 Melan|c46081.graph_c0 Melan|c56309.graph_c0
Melan|c53294.graph_c0 Melan|c1138.graph_c0 Melan|c71047.graph_c0 Melan|c57762.graph_c0 Melan|c51367.graph_c0 Melan|c46281.graph_c0 Melan|c81825.graph_c0
Melan|c31528.graph_c0 Melan|c25718.graph_c0 Melan|c1538.graph_c0 Melan|c44838.graph_c0 Melan|c55145.graph_c0 Melan|c41253.graph_c0 Melan|c61338.graph_c0
Melan|c55841.graph_c0 Melan|c55955.graph_c2 Melan|c45322.graph_c0 Melan|c45571.graph_c0 Melan|c50473.graph_c0 Melan|c51936.graph_c0 Melan|c47220.graph_c0
Melan|c18935.graph_c0 Melan|c21296.graph_c0 Melan|c19186.graph_c0 Melan|c20143.graph_c0 Melan|c36689.graph_c1 Melan|c18776.graph_c0 Melan|c45090.graph_c0
Melan|c40732.graph_c0 Melan|c31731.graph_c0 Melan|c53929.graph_c1 Melan|c67487.graph_c0 Melan|c67819.graph_c0 Melan|c49205.graph_c0 Melan|c40235.graph_c0
Melan|c62860.graph_c0 Melan|c1672.graph_c1 Melan|c58779.graph_c1 Melan|c24703.graph_c0 Melan|c48707.graph_c0 Melan|c68385.graph_c0 Melan|c70566.graph_c0
Melan|c51384.graph_c0 Melan|c48521.graph_c0 Melan|c54001.graph_c0 Melan|c56980.graph_c0 Melan|c56091.graph_c0 Melan|c56168.graph_c0 Melan|c40635.graph_c0
Dendroctonus_ponderosae|ENN79380 Dendroctonus_ponderosae|ENN82348 Dendroctonus_ponderosae|ENN82407 Drosophila_melanogaster|FBpp0077522 Tribolium_castaneum|TC007831-PA Melan|c52777.graph_c0
Dendroctonus_ponderosae|ENN83109 Dendroctonus_ponderosae|ENN83186 Dendroctonus_ponderosae|ENN78918 Drosophila_melanogaster|FBpp0088794 Tribolium_castaneum|TC008001-PA Melan|c56643.graph_c0
Dendroctonus_ponderosae|ENN80528 Dendroctonus_ponderosae|ENN78427 Dendroctonus_ponderosae|ENN82934 Melan|c44132.graph_c0 Drosophila_melanogaster|FBpp0290307 Tribolium_castaneum|TC007410-PA
Dendroctonus_ponderosae|ENN82898 Dendroctonus_ponderosae|ENN79027 Dendroctonus_ponderosae|ENN79342 Drosophila_melanogaster|FBpp0070302 Tribolium_castaneum|TC008121-PA Melan|c53825.graph_c0
Dendroctonus_ponderosae|ENN82965 Dendroctonus_ponderosae|ENN76095 Dendroctonus_ponderosae|ENN76096 Dendroctonus_ponderosae|ENN82835 Dendroctonus_ponderosae|ENN83001 Dendroctonus_ponderosae|ENN83363
Dendroctonus_ponderosae|ENN80223 Dendroctonus_ponderosae|ENN79071 Dendroctonus_ponderosae|ENN82797 Drosophila_melanogaster|FBpp0079232 Tribolium_castaneum|TC007463-PA Melan|c59733.graph_c0
Dendroctonus_ponderosae|ENN82458 Dendroctonus_ponderosae|ENN70992 Dendroctonus_ponderosae|ENN70993 Dendroctonus_ponderosae|ENN82457 Tribolium_castaneum|TC000068-PA Melan|c52289.graph_c0
Dendroctonus_ponderosae|ENN83356 Dendroctonus_ponderosae|ENN79097 Dendroctonus_ponderosae|ENN83078 Drosophila_melanogaster|FBpp0080102 Tribolium_castaneum|TC000180-PA Melan|c60091.graph_c0
Dendroctonus_ponderosae|ENN82385 Dendroctonus_ponderosae|ENN80175 Tribolium_castaneum|TC000750-PA Melan|c52654.graph_c0 Drosophila_melanogaster|FBpp0074506 Drosophila_melanogaster|FBpp0081235
Dendroctonus_ponderosae|ENN70352 Dendroctonus_ponderosae|ENN71658 Dendroctonus_ponderosae|ENN74004 Dendroctonus_ponderosae|ENN77643 Drosophila_melanogaster|FBpp0076748 Tribolium_castaneum|TC015780-PA
Dendroctonus_ponderosae|ENN81039 Dendroctonus_ponderosae|ENN74031 Tribolium_castaneum|TC014922-PA Tribolium_castaneum|TC005053-PA Tribolium_castaneum|TC016167-PA Melan|c19033.graph_c0
Dendroctonus_ponderosae|ENN83516 Dendroctonus_ponderosae|ENN79105 Dendroctonus_ponderosae|ENN82205 Drosophila_melanogaster|FBpp0083075 Tribolium_castaneum|TC004378-PA Melan|c51211.graph_c0
Dendroctonus_ponderosae|ENN77553 Dendroctonus_ponderosae|ENN77550 Tribolium_castaneum|TC005527-PA Melan|c45828.graph_c0 Tribolium_castaneum|TC006593-PA Tribolium_castaneum|TC006793-PA
Dendroctonus_ponderosae|ENN73731 Dendroctonus_ponderosae|ENN73732 Dendroctonus_ponderosae|ENN82414 Dendroctonus_ponderosae|ENN82714 Drosophila_melanogaster|FBpp0081882 Tribolium_castaneum|TC001098-PA
Dendroctonus_ponderosae|ENN82554 Dendroctonus_ponderosae|ENN79069 Dendroctonus_ponderosae|ENN82189 Dendroctonus_ponderosae|ENN82555 Tribolium_castaneum|TC007114-PA Melan|c56133.graph_c0
Dendroctonus_ponderosae|ENN83547 Dendroctonus_ponderosae|ENN82885 Dendroctonus_ponderosae|ENN82890 Tribolium_castaneum|TC007233-PA Melan|c51121.graph_c0 Drosophila_melanogaster|FBpp0073576
Dendroctonus_ponderosae|ENN82682 Dendroctonus_ponderosae|ENN80596 Dendroctonus_ponderosae|ENN82678 Dendroctonus_ponderosae|ENN82680 Tribolium_castaneum|TC007996-PA Melan|c51998.graph_c0
Dendroctonus_ponderosae|ENN76222 Dendroctonus_ponderosae|ENN75192 Dendroctonus_ponderosae|ENN76219 Dendroctonus_ponderosae|ENN76224 Dendroctonus_ponderosae|ENN79055 Dendroctonus_ponderosae|ENN83558
Dendroctonus_ponderosae|ENN78321 Dendroctonus_ponderosae|ENN78322 Dendroctonus_ponderosae|ENN83261 Drosophila_melanogaster|FBpp0088644 Tribolium_castaneum|TC003984-PA Melan|c54471.graph_c0
Dendroctonus_ponderosae|ENN83397 Dendroctonus_ponderosae|ENN80631 Dendroctonus_ponderosae|ENN82123 Drosophila_melanogaster|FBpp0074650 Tribolium_castaneum|TC000963-PA Melan|c52691.graph_c0
Dendroctonus_ponderosae|ENN72983 Dendroctonus_ponderosae|ENN80970 Dendroctonus_ponderosae|ENN82908 Drosophila_melanogaster|FBpp0073947 Tribolium_castaneum|TC007510-PA Melan|c52160.graph_c0
Dendroctonus_ponderosae|ENN83447 Dendroctonus_ponderosae|ENN76092 Dendroctonus_ponderosae|ENN83032 Drosophila_melanogaster|FBpp0074480 Tribolium_castaneum|TC008190-PA Melan|c51649.graph_c0
Dendroctonus_ponderosae|ENN82687 Dendroctonus_ponderosae|ENN80556 Dendroctonus_ponderosae|ENN81029 Tribolium_castaneum|TC000711-PA Drosophila_melanogaster|FBpp0112484 Melan|c51297.graph_c0
Dendroctonus_ponderosae|ENN83259 Dendroctonus_ponderosae|ENN74583 Dendroctonus_ponderosae|ENN81815 Melan|c49180.graph_c0 Tribolium_castaneum|TC012187-PA Tribolium_castaneum|TC012188-PA
Dendroctonus_ponderosae|ENN80974 Dendroctonus_ponderosae|ENN80173 Dendroctonus_ponderosae|ENN80956 Drosophila_melanogaster|FBpp0071036 Tribolium_castaneum|TC030764-PA Melan|c57745.graph_c0
Dendroctonus_ponderosae|ENN82370 Dendroctonus_ponderosae|ENN82346 Melan|c52540.graph_c0 Dendroctonus_ponderosae|ENN78546 Drosophila_melanogaster|FBpp0079685 Tribolium_castaneum|TC007563-PA
Dendroctonus_ponderosae|ENN70725 Dendroctonus_ponderosae|ENN70727 Dendroctonus_ponderosae|ENN83468 Drosophila_melanogaster|FBpp0073525 Tribolium_castaneum|TC007093-PA Melan|c51263.graph_c0
Dendroctonus_ponderosae|ENN83239 Dendroctonus_ponderosae|ENN76308 Dendroctonus_ponderosae|ENN83238 Melan|c56640.graph_c0 Tribolium_castaneum|TC002238-PA Drosophila_melanogaster|FBpp0076256
Dendroctonus_ponderosae|ENN80207 Dendroctonus_ponderosae|ENN82859 Dendroctonus_ponderosae|ENN82861 Drosophila_melanogaster|FBpp0074660 Tribolium_castaneum|TC000245-PA Melan|c54707.graph_c0
Dendroctonus_ponderosae|ENN71205 Dendroctonus_ponderosae|ENN83176 Drosophila_melanogaster|FBpp0086801 Tribolium_castaneum|TC006614-PA Melan|c55810.graph_c0 Drosophila_melanogaster|FBpp0086805
Dendroctonus_ponderosae|ENN82899 Dendroctonus_ponderosae|ENN79026 Dendroctonus_ponderosae|ENN79341 Drosophila_melanogaster|FBpp0087861 Tribolium_castaneum|TC007383-PA Melan|c51162.graph_c0
Dendroctonus_ponderosae|ENN82817 Dendroctonus_ponderosae|ENN82369 Dendroctonus_ponderosae|ENN82818 Drosophila_melanogaster|FBpp0077363 Tribolium_castaneum|TC007732-PA Melan|c52467.graph_c0
Dendroctonus_ponderosae|ENN78915 Dendroctonus_ponderosae|ENN78911 Dendroctonus_ponderosae|ENN83080 Drosophila_melanogaster|FBpp0074927 Tribolium_castaneum|TC007560-PA Melan|c55786.graph_c0
Dendroctonus_ponderosae|ENN70937 Dendroctonus_ponderosae|ENN83449 Drosophila_melanogaster|FBpp0083983 Tribolium_castaneum|TC002947-PA Melan|c57916.graph_c0 Drosophila_melanogaster|FBpp0083982
Dendroctonus_ponderosae|ENN82897 Dendroctonus_ponderosae|ENN79343 Drosophila_melanogaster|FBpp0073326 Melan|c39336.graph_c0 Dendroctonus_ponderosae|ENN77176 Tribolium_castaneum|TC007384-PA
Dendroctonus_ponderosae|ENN83431 Dendroctonus_ponderosae|ENN81210 Dendroctonus_ponderosae|ENN82180 Melan|c40759.graph_c0 Tribolium_castaneum|TC007933-PA Drosophila_melanogaster|FBpp0078389
Dendroctonus_ponderosae|ENN82380 Dendroctonus_ponderosae|ENN70777 Dendroctonus_ponderosae|ENN82967 Drosophila_melanogaster|FBpp0087704 Tribolium_castaneum|TC009279-PA Melan|c49871.graph_c0
Dendroctonus_ponderosae|ENN83132 Dendroctonus_ponderosae|ENN83540 Melan|c53071.graph_c0 Dendroctonus_ponderosae|ENN78561 Drosophila_melanogaster|FBpp0087277 Tribolium_castaneum|TC008107-PA
Dendroctonus_ponderosae|ENN83258 Dendroctonus_ponderosae|ENN82225 Tribolium_castaneum|TC000588-PA Melan|c2036.graph_c0 Drosophila_melanogaster|FBpp0083059 Melan|c12881.graph_c0
Dendroctonus_ponderosae|ENN83273 Dendroctonus_ponderosae|ENN82480 Drosophila_melanogaster|FBpp0073336 Dendroctonus_ponderosae|ENN83300 Melan|c53493.graph_c0 Tribolium_castaneum|TC007993-PA
Dendroctonus_ponderosae|ENN82920 Dendroctonus_ponderosae|ENN78507 Dendroctonus_ponderosae|ENN82393 Drosophila_melanogaster|FBpp0083114 Tribolium_castaneum|TC000810-PA Melan|c54335.graph_c0
Dendroctonus_ponderosae|ENN82905 Dendroctonus_ponderosae|ENN74426 Dendroctonus_ponderosae|ENN83322 Drosophila_melanogaster|FBpp0289334 Tribolium_castaneum|TC000766-PA Melan|c48479.graph_c0
Dendroctonus_ponderosae|ENN82801 Dendroctonus_ponderosae|ENN79088 Dendroctonus_ponderosae|ENN79093 Drosophila_melanogaster|FBpp0078891 Tribolium_castaneum|TC001210-PA Melan|c47827.graph_c0
Dendroctonus_ponderosae|ENN79117 Dendroctonus_ponderosae|ENN83284 Drosophila_melanogaster|FBpp0079579 Melan|c44221.graph_c0 Dendroctonus_ponderosae|ENN81607 Tribolium_castaneum|TC012546-PA
Dendroctonus_ponderosae|ENN83448 Dendroctonus_ponderosae|ENN76090 Dendroctonus_ponderosae|ENN83031 Drosophila_melanogaster|FBpp0082104 Tribolium_castaneum|TC008189-PA Melan|c53598.graph_c0
Dendroctonus_ponderosae|ENN78913 Dendroctonus_ponderosae|ENN73984 Dendroctonus_ponderosae|ENN82657 Drosophila_melanogaster|FBpp0073516 Tribolium_castaneum|TC007496-PA Melan|c47884.graph_c0
Dendroctonus_ponderosae|ENN83508 Dendroctonus_ponderosae|ENN83507 Dendroctonus_ponderosae|ENN70288 Tribolium_castaneum|TC012001-PA Melan|c54739.graph_c0 Drosophila_melanogaster|FBpp0289123
Dendroctonus_ponderosae|ENN73692 Dendroctonus_ponderosae|ENN73693 Dendroctonus_ponderosae|ENN82759 Drosophila_melanogaster|FBpp0289126 Tribolium_castaneum|TC007583-PA Melan|c410.graph_c0
Dendroctonus_ponderosae|ENN79086 Dendroctonus_ponderosae|ENN78412 Dendroctonus_ponderosae|ENN79049 Dendroctonus_ponderosae|ENN82756 Drosophila_melanogaster|FBpp0080311 Tribolium_castaneum|TC007226-PA
Dendroctonus_ponderosae|ENN82268 Dendroctonus_ponderosae|ENN82473 Dendroctonus_ponderosae|ENN82588 Drosophila_melanogaster|FBpp0070713 Tribolium_castaneum|TC007591-PA Melan|c59911.graph_c0
Dendroctonus_ponderosae|ENN83491 Dendroctonus_ponderosae|ENN79810 Dendroctonus_ponderosae|ENN82793 Drosophila_melanogaster|FBpp0304518 Tribolium_castaneum|TC007055-PA Melan|c49332.graph_c0
Dendroctonus_ponderosae|ENN76498 Dendroctonus_ponderosae|ENN76474 Dendroctonus_ponderosae|ENN76495 Dendroctonus_ponderosae|ENN76496 Dendroctonus_ponderosae|ENN76499 Dendroctonus_ponderosae|ENN76476
Dendroctonus_ponderosae|ENN82483 Dendroctonus_ponderosae|ENN80560 Dendroctonus_ponderosae|ENN82568 Dendroctonus_ponderosae|ENN83116 Drosophila_melanogaster|FBpp0289224 Tribolium_castaneum|TC007516-PA
Dendroctonus_ponderosae|ENN81274 Dendroctonus_ponderosae|ENN72118 Drosophila_melanogaster|FBpp0081587 Tribolium_castaneum|TC004964-PA Melan|c50988.graph_c0 Drosophila_melanogaster|FBpp0081589
Dendroctonus_ponderosae|ENN71759 Dendroctonus_ponderosae|ENN71745 Drosophila_melanogaster|FBpp0290997 Tribolium_castaneum|TC014895-PA Melan|c44483.graph_c0 Drosophila_melanogaster|FBpp0087782
Dendroctonus_ponderosae|ENN77459 Dendroctonus_ponderosae|ENN82846 Dendroctonus_ponderosae|ENN82843 Melan|c11964.graph_c0 Tribolium_castaneum|TC007490-PA Drosophila_melanogaster|FBpp0099562
Dendroctonus_ponderosae|ENN79501 Dendroctonus_ponderosae|ENN80536 Dendroctonus_ponderosae|ENN82388 Drosophila_melanogaster|FBpp0088416 Tribolium_castaneum|TC008320-PA Melan|c47390.graph_c0
Dendroctonus_ponderosae|ENN80581 Dendroctonus_ponderosae|ENN82343 Drosophila_melanogaster|FBpp0074500 Tribolium_castaneum|TC007928-PA Melan|c42357.graph_c0 Drosophila_melanogaster|FBpp0084564
Dendroctonus_ponderosae|ENN78490 Dendroctonus_ponderosae|ENN80541 Dendroctonus_ponderosae|ENN81090 Melan|c59085.graph_c0 Drosophila_melanogaster|FBpp0086053 Tribolium_castaneum|TC011099-PA
Dendroctonus_ponderosae|ENN72717 Dendroctonus_ponderosae|ENN72718 Dendroctonus_ponderosae|ENN72719 Dendroctonus_ponderosae|ENN72715 Melan|c35307.graph_c0 Melan|c45766.graph_c0
Dendroctonus_ponderosae|ENN80661 Dendroctonus_ponderosae|ENN72881 Dendroctonus_ponderosae|ENN73751 Dendroctonus_ponderosae|ENN79408 Dendroctonus_ponderosae|ENN81285 Dendroctonus_ponderosae|ENN82391
Dendroctonus_ponderosae|ENN82389 Dendroctonus_ponderosae|ENN79500 Dendroctonus_ponderosae|ENN80537 Drosophila_melanogaster|FBpp0085658 Tribolium_castaneum|TC007846-PA Melan|c56021.graph_c0
Dendroctonus_ponderosae|ENN82155 Dendroctonus_ponderosae|ENN80393 Dendroctonus_ponderosae|ENN82159 Drosophila_melanogaster|FBpp0071548 Tribolium_castaneum|TC007089-PA Melan|c54008.graph_c0
Dendroctonus_ponderosae|ENN74633 Dendroctonus_ponderosae|ENN74634 Dendroctonus_ponderosae|ENN75740 Dendroctonus_ponderosae|ENN83242 Tribolium_castaneum|TC005674-PA Melan|c58375.graph_c0
Dendroctonus_ponderosae|ENN83411 Dendroctonus_ponderosae|ENN70734 Dendroctonus_ponderosae|ENN80590 Drosophila_melanogaster|FBpp0077449 Tribolium_castaneum|TC008459-PA Melan|c61381.graph_c0
Dendroctonus_ponderosae|ENN82814 Dendroctonus_ponderosae|ENN79691 Dendroctonus_ponderosae|ENN80079 Drosophila_melanogaster|FBpp0083275 Tribolium_castaneum|TC000431-PA Melan|c37289.graph_c0
Dendroctonus_ponderosae|ENN82142 Dendroctonus_ponderosae|ENN82137 Dendroctonus_ponderosae|ENN82145 Drosophila_melanogaster|FBpp0086858 Tribolium_castaneum|TC007135-PA Melan|c39699.graph_c0
Dendroctonus_ponderosae|ENN77772 Dendroctonus_ponderosae|ENN77773 Tribolium_castaneum|TC001392-PA Drosophila_melanogaster|FBpp0084614 Melan|c54990.graph_c0 Melan|c54990.graph_c1
Dendroctonus_ponderosae|ENN82296 Dendroctonus_ponderosae|ENN73688 Dendroctonus_ponderosae|ENN82297 Melan|c42862.graph_c0 Tribolium_castaneum|TC011057-PA Drosophila_melanogaster|FBpp0079310
Dendroctonus_ponderosae|ENN83415 Dendroctonus_ponderosae|ENN78474 Dendroctonus_ponderosae|ENN82427 Drosophila_melanogaster|FBpp0099911 Tribolium_castaneum|TC007654-PA Drosophila_melanogaster|FBpp0070747
Dendroctonus_ponderosae|ENN70737 Dendroctonus_ponderosae|ENN70736 Dendroctonus_ponderosae|ENN82064 Dendroctonus_ponderosae|ENN82193 Drosophila_melanogaster|FBpp0297922 Tribolium_castaneum|TC007042-PA
Dendroctonus_ponderosae|ENN74597 Dendroctonus_ponderosae|ENN80546 Dendroctonus_ponderosae|ENN82517 Tribolium_castaneum|TC008010-PA Drosophila_melanogaster|FBpp0271953 Melan|c10991.graph_c0
Dendroctonus_ponderosae|ENN78502 Dendroctonus_ponderosae|ENN78498 Dendroctonus_ponderosae|ENN81020 Drosophila_melanogaster|FBpp0077331 Tribolium_castaneum|TC007625-PA Melan|c53552.graph_c0
Dendroctonus_ponderosae|ENN80566 Dendroctonus_ponderosae|ENN82165 Drosophila_melanogaster|FBpp0080389 Tribolium_castaneum|TC007975-PA Tribolium_castaneum|TC007974-PA Tribolium_castaneum|TC003029-PA
Dendroctonus_ponderosae|ENN83437 Dendroctonus_ponderosae|ENN74386 Dendroctonus_ponderosae|ENN79974 Drosophila_melanogaster|FBpp0080135 Melan|c47979.graph_c0 Melan|c36462.graph_c0
Dendroctonus_ponderosae|ENN72116 Dendroctonus_ponderosae|ENN81276 Drosophila_melanogaster|FBpp0075733 Tribolium_castaneum|TC000621-PA Melan|c50990.graph_c0 Drosophila_melanogaster|FBpp0076589
Dendroctonus_ponderosae|ENN82922 Dendroctonus_ponderosae|ENN80671 Dendroctonus_ponderosae|ENN82921 Drosophila_melanogaster|FBpp0071048 Tribolium_castaneum|TC007060-PA Melan|c58220.graph_c0
Dendroctonus_ponderosae|ENN83232 Dendroctonus_ponderosae|ENN81301 Drosophila_melanogaster|FBpp0070210 Tribolium_castaneum|TC009068-PA Melan|c41972.graph_c0 Melan|c57521.graph_c0
Dendroctonus_ponderosae|ENN83368 Dendroctonus_ponderosae|ENN80362 Drosophila_melanogaster|FBpp0074462 Tribolium_castaneum|TC014610-PA Melan|c50685.graph_c0 Drosophila_melanogaster|FBpp0075663
Dendroctonus_ponderosae|ENN83005 Dendroctonus_ponderosae|ENN73833 Drosophila_melanogaster|FBpp0083799 Melan|c53757.graph_c0 Tribolium_castaneum|TC003719-PA Melan|c45197.graph_c0
Dendroctonus_ponderosae|ENN81023 Dendroctonus_ponderosae|ENN78500 Dendroctonus_ponderosae|ENN78504 Drosophila_melanogaster|FBpp0087705 Tribolium_castaneum|TC007626-PA Melan|c48295.graph_c0
Dendroctonus_ponderosae|ENN80724 Dendroctonus_ponderosae|ENN79398 Dendroctonus_ponderosae|ENN82985 Tribolium_castaneum|TC007050-PA Melan|c54824.graph_c0 Drosophila_melanogaster|FBpp0080524
Dendroctonus_ponderosae|ENN80506 Dendroctonus_ponderosae|ENN80471 Dendroctonus_ponderosae|ENN82129 Drosophila_melanogaster|FBpp0074790 Tribolium_castaneum|TC007767-PA Melan|c55455.graph_c0
Dendroctonus_ponderosae|ENN80760 Dendroctonus_ponderosae|ENN82527 Drosophila_melanogaster|FBpp0289797 Tribolium_castaneum|TC015506-PA Melan|c54219.graph_c0 Drosophila_melanogaster|FBpp0074184
Dendroctonus_ponderosae|ENN82907 Dendroctonus_ponderosae|ENN80664 Dendroctonus_ponderosae|ENN83281 Drosophila_melanogaster|FBpp0290458 Tribolium_castaneum|TC007120-PA Melan|c54520.graph_c0
Dendroctonus_ponderosae|ENN70728 Dendroctonus_ponderosae|ENN70726 Dendroctonus_ponderosae|ENN83466 Drosophila_melanogaster|FBpp0076667 Tribolium_castaneum|TC007913-PA Melan|c50689.graph_c0
Dendroctonus_ponderosae|ENN76093 Dendroctonus_ponderosae|ENN83033 Dendroctonus_ponderosae|ENN83446 Drosophila_melanogaster|FBpp0074123 Melan|c34463.graph_c0 Tribolium_castaneum|TC007300-PA
Dendroctonus_ponderosae|ENN83127 Dendroctonus_ponderosae|ENN80824 Dendroctonus_ponderosae|ENN83018 Drosophila_melanogaster|FBpp0079448 Tribolium_castaneum|TC005012-PA Melan|c51141.graph_c0
Dendroctonus_ponderosae|ENN78897 Dendroctonus_ponderosae|ENN81055 Tribolium_castaneum|TC008042-PA Melan|c34570.graph_c0 Drosophila_melanogaster|FBpp0079186 Melan|c63825.graph_c0
Dendroctonus_ponderosae|ENN82416 Dendroctonus_ponderosae|ENN74374 Dendroctonus_ponderosae|ENN82417 Drosophila_melanogaster|FBpp0076401 Tribolium_castaneum|TC007715-PA Melan|c80106.graph_c0
Dendroctonus_ponderosae|ENN83201 Dendroctonus_ponderosae|ENN82863 Dendroctonus_ponderosae|ENN83075 Drosophila_melanogaster|FBpp0084387 Tribolium_castaneum|TC001302-PA Melan|c59084.graph_c0
Dendroctonus_ponderosae|ENN75607 Dendroctonus_ponderosae|ENN79468 Dendroctonus_ponderosae|ENN76885 Drosophila_melanogaster|FBpp0081149 Melan|c22499.graph_c0 Tribolium_castaneum|TC015955-PA
Dendroctonus_ponderosae|ENN78413 Dendroctonus_ponderosae|ENN81167 Dendroctonus_ponderosae|ENN82121 Drosophila_melanogaster|FBpp0071170 Tribolium_castaneum|TC011538-PA Melan|c53429.graph_c0
Dendroctonus_ponderosae|ENN73532 Dendroctonus_ponderosae|ENN73540 Melan|c43417.graph_c0 Melan|c18165.graph_c0 Melan|c18722.graph_c0 Melan|c32028.graph_c0
Dendroctonus_ponderosae|ENN82381 Dendroctonus_ponderosae|ENN70778 Dendroctonus_ponderosae|ENN82966 Drosophila_melanogaster|FBpp0079490 Tribolium_castaneum|TC009278-PA Melan|c42249.graph_c0
Dendroctonus_ponderosae|ENN82926 Dendroctonus_ponderosae|ENN80455 Dendroctonus_ponderosae|ENN81727 Dendroctonus_ponderosae|ENN82646 Drosophila_melanogaster|FBpp0084309 Tribolium_castaneum|TC015430-PA
Dendroctonus_ponderosae|ENN82974 Dendroctonus_ponderosae|ENN78606 Dendroctonus_ponderosae|ENN78008 Tribolium_castaneum|TC000235-PA Drosophila_melanogaster|FBpp0074385 Melan|c50707.graph_c0
Dendroctonus_ponderosae|ENN83524 Dendroctonus_ponderosae|ENN80136 Tribolium_castaneum|TC012723-PA Dendroctonus_ponderosae|ENN80135 Melan|c50296.graph_c0 Drosophila_melanogaster|FBpp0072705
Dendroctonus_ponderosae|ENN78865 Dendroctonus_ponderosae|ENN70770 Tribolium_castaneum|TC007288-PA Drosophila_melanogaster|FBpp0070998 Tribolium_castaneum|TC007289-PA Melan|c53691.graph_c0
Dendroctonus_ponderosae|ENN73866 Dendroctonus_ponderosae|ENN82837 Drosophila_melanogaster|FBpp0082546 Tribolium_castaneum|TC011207-PA Melan|c54127.graph_c1 Melan|c54127.graph_c0
Dendroctonus_ponderosae|ENN76607 Dendroctonus_ponderosae|ENN76608 Dendroctonus_ponderosae|ENN76606 Tribolium_castaneum|TC006716-PA Drosophila_melanogaster|FBpp0079750 Tribolium_castaneum|TC006717-PA
Dendroctonus_ponderosae|ENN73431 Dendroctonus_ponderosae|ENN81876 Drosophila_melanogaster|FBpp0076719 Tribolium_castaneum|TC003797-PA Melan|c58900.graph_c0 Drosophila_melanogaster|FBpp0086666
Dendroctonus_ponderosae|ENN70771 Dendroctonus_ponderosae|ENN78864 Tribolium_castaneum|TC008197-PA Melan|c46728.graph_c0 Drosophila_melanogaster|FBpp0293053 Melan|c37718.graph_c0
Dendroctonus_ponderosae|ENN82569 Dendroctonus_ponderosae|ENN82229 Dendroctonus_ponderosae|ENN79497 Tribolium_castaneum|TC007295-PA Melan|c52801.graph_c0 Drosophila_melanogaster|FBpp0073495
Dendroctonus_ponderosae|ENN78411 Dendroctonus_ponderosae|ENN79805 Dendroctonus_ponderosae|ENN82459 Drosophila_melanogaster|FBpp0087367 Tribolium_castaneum|TC004722-PA Melan|c48361.graph_c0
Dendroctonus_ponderosae|ENN73496 Dendroctonus_ponderosae|ENN83095 Dendroctonus_ponderosae|ENN73497 Drosophila_melanogaster|FBpp0075945 Melan|c58631.graph_c0 Tribolium_castaneum|TC002906-PA
Dendroctonus_ponderosae|ENN77594 Drosophila_melanogaster|FBpp0072765 Melan|c61545.graph_c0 Dendroctonus_ponderosae|ENN79186 Tribolium_castaneum|TC010505-PA Drosophila_melanogaster|FBpp0303390
Dendroctonus_ponderosae|ENN77798 Drosophila_melanogaster|FBpp0077066 Drosophila_melanogaster|FBpp0070054 Drosophila_melanogaster|FBpp0070051 Tribolium_castaneum|TC005319-PA Melan|c55349.graph_c0
Dendroctonus_ponderosae|ENN80323 Tribolium_castaneum|TC001879-PA Dendroctonus_ponderosae|ENN80321 Drosophila_melanogaster|FBpp0075410 Dendroctonus_ponderosae|ENN80322 Melan|c55510.graph_c0
Dendroctonus_ponderosae|ENN76974 Drosophila_melanogaster|FBpp0088202 Tribolium_castaneum|TC002242-PA Melan|c48227.graph_c0 Dendroctonus_ponderosae|ENN76973 Tribolium_castaneum|TC016011-PA
Dendroctonus_ponderosae|ENN81937 Drosophila_melanogaster|FBpp0111371 Tribolium_castaneum|TC000039-PA Melan|c52327.graph_c0 Drosophila_melanogaster|FBpp0077967 Drosophila_melanogaster|FBpp0077972
Dendroctonus_ponderosae|ENN81950 Drosophila_melanogaster|FBpp0083511 Tribolium_castaneum|TC030617-PA Melan|c57268.graph_c0 Drosophila_melanogaster|FBpp0088454 Tribolium_castaneum|TC012354-PA
Dendroctonus_ponderosae|ENN74026 Tribolium_castaneum|TC015637-PA Dendroctonus_ponderosae|ENN74020 Drosophila_melanogaster|FBpp0293466 Tribolium_castaneum|TC015636-PA Melan|c60074.graph_c0
Dendroctonus_ponderosae|ENN74344 Tribolium_castaneum|TC011529-PA Melan|c54949.graph_c0 Drosophila_melanogaster|FBpp0074861 Melan|c56746.graph_c0 Melan|c50467.graph_c0
Dendroctonus_ponderosae|ENN73328 Tribolium_castaneum|TC011986-PA Dendroctonus_ponderosae|ENN73331 Drosophila_melanogaster|FBpp0293671 Dendroctonus_ponderosae|ENN73330 Melan|c59864.graph_c0
Dendroctonus_ponderosae|ENN71525 Drosophila_melanogaster|FBpp0099795 Tribolium_castaneum|TC009083-PA Melan|c54379.graph_c0 Tribolium_castaneum|TC009084-PA Drosophila_melanogaster|FBpp0077417
Dendroctonus_ponderosae|ENN80094 Tribolium_castaneum|TC008606-PA Dendroctonus_ponderosae|ENN79759 Drosophila_melanogaster|FBpp0079400 Tribolium_castaneum|TC003794-PA Melan|c57275.graph_c0
Dendroctonus_ponderosae|ENN78289 Drosophila_melanogaster|FBpp0077002 Tribolium_castaneum|TC006215-PA Melan|c46767.graph_c0 Drosophila_melanogaster|FBpp0087548 Drosophila_melanogaster|FBpp0087549
Dendroctonus_ponderosae|ENN77900 Drosophila_melanogaster|FBpp0070787 Tribolium_castaneum|TC006296-PA Melan|c45650.graph_c0 Drosophila_melanogaster|FBpp0082253 Tribolium_castaneum|TC003326-PA
Dendroctonus_ponderosae|ENN72513 Tribolium_castaneum|TC014949-PA Melan|c59999.graph_c0 Dendroctonus_ponderosae|ENN72514 Drosophila_melanogaster|FBpp0076343 Tribolium_castaneum|TC014948-PA
Dendroctonus_ponderosae|ENN74674 Tribolium_castaneum|TC030073-PA Melan|c3110.graph_c0 Drosophila_melanogaster|FBpp0087875 Drosophila_melanogaster|FBpp0087874 Tribolium_castaneum|TC030072-PA
Dendroctonus_ponderosae|ENN79120 Drosophila_melanogaster|FBpp0291686 Tribolium_castaneum|TC011944-PA Melan|c62747.graph_c0 Melan|c75080.graph_c0 Drosophila_melanogaster|FBpp0291685
Dendroctonus_ponderosae|ENN73746 Tribolium_castaneum|TC000714-PA Melan|c46438.graph_c0 Dendroctonus_ponderosae|ENN73749 Drosophila_melanogaster|FBpp0088009 Tribolium_castaneum|TC000715-PA
Drosophila_melanogaster|FBpp0082228 Dendroctonus_ponderosae|ENN80218 Tribolium_castaneum|TC000174-PA Melan|c53611.graph_c1 Melan|c52063.graph_c0 Melan|c18519.graph_c0
Dendroctonus_ponderosae|ENN73162 Drosophila_melanogaster|FBpp0075950 Melan|c34437.graph_c0 Dendroctonus_ponderosae|ENN73163 Tribolium_castaneum|TC002369-PA Melan|c60517.graph_c0
Dendroctonus_ponderosae|ENN70298 Tribolium_castaneum|TC001412-PA Dendroctonus_ponderosae|ENN77928 Drosophila_melanogaster|FBpp0078291 Tribolium_castaneum|TC006666-PA Melan|c56829.graph_c0
Dendroctonus_ponderosae|ENN71209 Drosophila_melanogaster|FBpp0086191 Tribolium_castaneum|TC006254-PA Melan|c51282.graph_c0 Melan|c51794.graph_c0 Melan|c51087.graph_c0
Dendroctonus_ponderosae|ENN77909 Drosophila_melanogaster|FBpp0077738 Tribolium_castaneum|TC006692-PA Melan|c50211.graph_c0 Melan|c51063.graph_c0 Tribolium_castaneum|TC006370-PA
Dendroctonus_ponderosae|ENN71453 Drosophila_melanogaster|FBpp0076143 Tribolium_castaneum|TC015730-PA Melan|c54963.graph_c0 Drosophila_melanogaster|FBpp0112243 Tribolium_castaneum|TC012542-PA
Dendroctonus_ponderosae|ENN70784 Drosophila_melanogaster|FBpp0073214 Melan|c58732.graph_c1 Dendroctonus_ponderosae|ENN78098 Drosophila_melanogaster|FBpp0084893 Tribolium_castaneum|TC009123-PA
Dendroctonus_ponderosae|ENN81086 Drosophila_melanogaster|FBpp0084326 Tribolium_castaneum|TC004757-PA Tribolium_castaneum|TC004756-PA Dendroctonus_ponderosae|ENN81085 Melan|c59074.graph_c0
Dendroctonus_ponderosae|ENN72008 Drosophila_melanogaster|FBpp0087917 Tribolium_castaneum|TC030545-PA Melan|c55818.graph_c0 Drosophila_melanogaster|FBpp0088442 Drosophila_melanogaster|FBpp0087914
Dendroctonus_ponderosae|ENN76719 Drosophila_melanogaster|FBpp0075533 Tribolium_castaneum|TC003947-PA Drosophila_melanogaster|FBpp0078521 Tribolium_castaneum|TC013711-PA Melan|c59027.graph_c0
Dendroctonus_ponderosae|ENN71241 Drosophila_melanogaster|FBpp0303141 Tribolium_castaneum|TC008567-PA Melan|c41062.graph_c1 Dendroctonus_ponderosae|ENN71242 Melan|c55503.graph_c0
Dendroctonus_ponderosae|ENN81724 Tribolium_castaneum|TC006022-PA Melan|c59100.graph_c0 Dendroctonus_ponderosae|ENN81722 Drosophila_melanogaster|FBpp0305906 Tribolium_castaneum|TC006021-PA
Dendroctonus_ponderosae|ENN81604 Drosophila_melanogaster|FBpp0084507 Tribolium_castaneum|TC001054-PA Melan|c41507.graph_c0 Melan|c48285.graph_c0 Tribolium_castaneum|TC016006-PA
Dendroctonus_ponderosae|ENN74765 Tribolium_castaneum|TC010383-PA Melan|c42411.graph_c0 Dendroctonus_ponderosae|ENN81608 Drosophila_melanogaster|FBpp0112408 Tribolium_castaneum|TC012547-PA
Dendroctonus_ponderosae|ENN76972 Drosophila_melanogaster|FBpp0082683 Tribolium_castaneum|TC015279-PA Dendroctonus_ponderosae|ENN76971 Tribolium_castaneum|TC015277-PA Melan|c59664.graph_c0
Dendroctonus_ponderosae|ENN70975 Drosophila_melanogaster|FBpp0271793 Dendroctonus_ponderosae|ENN71006 Tribolium_castaneum|TC002482-PA Melan|c50250.graph_c0 Tribolium_castaneum|TC003976-PA
Dendroctonus_ponderosae|ENN81045 Melan|c74105.graph_c0 Dendroctonus_ponderosae|ENN81046 Drosophila_melanogaster|FBpp0086605 Tribolium_castaneum|TC000461-PA Melan|c79265.graph_c0
Dendroctonus_ponderosae|ENN72861 Drosophila_melanogaster|FBpp0076884 Tribolium_castaneum|TC010592-PA Melan|c54485.graph_c0 Melan|c33018.graph_c0 Drosophila_melanogaster|FBpp0288927
Dendroctonus_ponderosae|ENN77790 Drosophila_melanogaster|FBpp0070595 Tribolium_castaneum|TC009198-PA Dendroctonus_ponderosae|ENN79189 Melan|c55053.graph_c0 Drosophila_melanogaster|FBpp0081620
Dendroctonus_ponderosae|ENN79953 Tribolium_castaneum|TC014703-PA Dendroctonus_ponderosae|ENN79952 Drosophila_melanogaster|FBpp0111946 Tribolium_castaneum|TC014704-PA Melan|c52116.graph_c0
Dendroctonus_ponderosae|ENN76402 Tribolium_castaneum|TC004451-PA Dendroctonus_ponderosae|ENN76405 Drosophila_melanogaster|FBpp0087984 Tribolium_castaneum|TC004440-PA Melan|c59759.graph_c0
Dendroctonus_ponderosae|ENN79883 Drosophila_melanogaster|FBpp0087310 Tribolium_castaneum|TC000976-PA Melan|c39779.graph_c0 Drosophila_melanogaster|FBpp0071446 Drosophila_melanogaster|FBpp0071443
Dendroctonus_ponderosae|ENN80900 Drosophila_melanogaster|FBpp0088674 Tribolium_castaneum|TC012392-PA Dendroctonus_ponderosae|ENN80902 Dendroctonus_ponderosae|ENN80899 Melan|c59462.graph_c0
Dendroctonus_ponderosae|ENN79737 Melan|c33409.graph_c0 Dendroctonus_ponderosae|ENN79738 Tribolium_castaneum|TC007763-PA Drosophila_melanogaster|FBpp0290900 Drosophila_melanogaster|FBpp0083706
Dendroctonus_ponderosae|ENN76139 Drosophila_melanogaster|FBpp0297993 Tribolium_castaneum|TC012225-PA Melan|c2833.graph_c0 Tribolium_castaneum|TC001411-PA Melan|c42633.graph_c0
Dendroctonus_ponderosae|ENN72803 Drosophila_melanogaster|FBpp0070303 Tribolium_castaneum|TC008973-PA Melan|c59422.graph_c0 Dendroctonus_ponderosae|ENN72806 Tribolium_castaneum|TC008972-PA
Dendroctonus_ponderosae|ENN77448 Drosophila_melanogaster|FBpp0084925 Tribolium_castaneum|TC014295-PA Melan|c51597.graph_c0 Tribolium_castaneum|TC002720-PA Tribolium_castaneum|TC013460-PA
Dendroctonus_ponderosae|ENN80073 Tribolium_castaneum|TC009677-PA Dendroctonus_ponderosae|ENN80070 Drosophila_melanogaster|FBpp0083649 Tribolium_castaneum|TC009676-PA Melan|c58641.graph_c0
Dendroctonus_ponderosae|ENN73834 Drosophila_melanogaster|FBpp0085642 Tribolium_castaneum|TC011448-PA Melan|c59415.graph_c0 Tribolium_castaneum|TC014156-PA Tribolium_castaneum|TC014155-PA
Dendroctonus_ponderosae|ENN73720 Drosophila_melanogaster|FBpp0084336 Tribolium_castaneum|TC001206-PA Dendroctonus_ponderosae|ENN79098 Tribolium_castaneum|TC001371-PA Melan|c54209.graph_c0
Dendroctonus_ponderosae|ENN70981 Drosophila_melanogaster|FBpp0078895 Tribolium_castaneum|TC011071-PA Melan|c10085.graph_c0 Tribolium_castaneum|TC011070-PA Melan|c72867.graph_c0
Dendroctonus_ponderosae|ENN77910 Drosophila_melanogaster|FBpp0079844 Tribolium_castaneum|TC006693-PA Drosophila_melanogaster|FBpp0082061 Melan|c58932.graph_c0 Melan|c57054.graph_c0
Dendroctonus_ponderosae|ENN78460 Tribolium_castaneum|TC013028-PA Dendroctonus_ponderosae|ENN78461 Drosophila_melanogaster|FBpp0070386 Dendroctonus_ponderosae|ENN78459 Melan|c58870.graph_c0
Dendroctonus_ponderosae|ENN76531 Drosophila_melanogaster|FBpp0075793 Melan|c50277.graph_c0 Dendroctonus_ponderosae|ENN76628 Drosophila_melanogaster|FBpp0111769 Tribolium_castaneum|TC002175-PA
Dendroctonus_ponderosae|ENN71447 Drosophila_melanogaster|FBpp0073791 Tribolium_castaneum|TC015712-PA Melan|c55762.graph_c0 Drosophila_melanogaster|FBpp0073802 Tribolium_castaneum|TC015719-PA
Dendroctonus_ponderosae|ENN72559 Drosophila_melanogaster|FBpp0070143 Tribolium_castaneum|TC015654-PA Melan|c45378.graph_c0 Drosophila_melanogaster|FBpp0071958 Melan|c47549.graph_c0
Dendroctonus_ponderosae|ENN70194 Drosophila_melanogaster|FBpp0071061 Tribolium_castaneum|TC013706-PA Melan|c57629.graph_c0 Dendroctonus_ponderosae|ENN70392 Tribolium_castaneum|TC011707-PA
Dendroctonus_ponderosae|ENN72992 Drosophila_melanogaster|FBpp0081594 Tribolium_castaneum|TC005005-PA Melan|c47952.graph_c0 Drosophila_melanogaster|FBpp0070328 Tribolium_castaneum|TC008244-PA
Dendroctonus_ponderosae|ENN77377 Drosophila_melanogaster|FBpp0079163 Tribolium_castaneum|TC014697-PA Tribolium_castaneum|TC014696-PA Melan|c59821.graph_c0 Tribolium_castaneum|TC014698-PA
Dendroctonus_ponderosae|ENN80641 Drosophila_melanogaster|FBpp0074848 Tribolium_castaneum|TC015325-PA Melan|c57685.graph_c0 Drosophila_melanogaster|FBpp0290032 Drosophila_melanogaster|FBpp0099666
Dendroctonus_ponderosae|ENN74571 Tribolium_castaneum|TC009959-PA Tribolium_castaneum|TC009955-PA Tribolium_castaneum|TC009956-PA Tribolium_castaneum|TC009957-PA Melan|c60092.graph_c0
Dendroctonus_ponderosae|ENN78227 Tribolium_castaneum|TC009310-PA Dendroctonus_ponderosae|ENN81139 Drosophila_melanogaster|FBpp0080274 Tribolium_castaneum|TC004740-PA Melan|c45996.graph_c0
Dendroctonus_ponderosae|ENN79209 Tribolium_castaneum|TC011803-PA Melan|c46539.graph_c0 Dendroctonus_ponderosae|ENN79210 Drosophila_melanogaster|FBpp0087243 Melan|c35179.graph_c0
Dendroctonus_ponderosae|ENN70743 Drosophila_melanogaster|FBpp0074688 Tribolium_castaneum|TC012115-PA Dendroctonus_ponderosae|ENN70744 Melan|c59722.graph_c0 Drosophila_melanogaster|FBpp0074766
Dendroctonus_ponderosae|ENN75378 Tribolium_castaneum|TC006967-PA Melan|c55946.graph_c0 Dendroctonus_ponderosae|ENN75379 Drosophila_melanogaster|FBpp0292044 Tribolium_castaneum|TC006824-PA
Dendroctonus_ponderosae|ENN81135 Drosophila_melanogaster|FBpp0083842 Tribolium_castaneum|TC014159-PA Melan|c52403.graph_c0 Dendroctonus_ponderosae|ENN77771 Tribolium_castaneum|TC009557-PA
Dendroctonus_ponderosae|ENN74611 Tribolium_castaneum|TC003124-PA Melan|c56808.graph_c0 Tribolium_castaneum|TC000444-PA Tribolium_castaneum|TC003122-PA Tribolium_castaneum|TC003123-PA
Dendroctonus_ponderosae|ENN70801 Melan|c51491.graph_c0 Dendroctonus_ponderosae|ENN72871 Tribolium_castaneum|TC013091-PA Dendroctonus_ponderosae|ENN77305 Drosophila_melanogaster|FBpp0291183
Dendroctonus_ponderosae|ENN78884 Drosophila_melanogaster|FBpp0087533 Tribolium_castaneum|TC015379-PA Melan|c55579.graph_c0 Tribolium_castaneum|TC015335-PA Melan|c56323.graph_c0
Dendroctonus_ponderosae|ENN70689 Tribolium_castaneum|TC010191-PA Dendroctonus_ponderosae|ENN71796 Drosophila_melanogaster|FBpp0289450 Tribolium_castaneum|TC010192-PA Melan|c60108.graph_c0
Dendroctonus_ponderosae|ENN80829 Drosophila_melanogaster|FBpp0073166 Tribolium_castaneum|TC006904-PA Melan|c58208.graph_c0 Tribolium_castaneum|TC003969-PA Tribolium_castaneum|TC003970-PA
Dendroctonus_ponderosae|ENN77388 Tribolium_castaneum|TC013502-PA Melan|c58268.graph_c0 Dendroctonus_ponderosae|ENN77390 Drosophila_melanogaster|FBpp0077582 Tribolium_castaneum|TC013503-PA
Dendroctonus_ponderosae|ENN76184 Drosophila_melanogaster|FBpp0078672 Tribolium_castaneum|TC013472-PA Dendroctonus_ponderosae|ENN76182 Tribolium_castaneum|TC014326-PA Melan|c57978.graph_c0
Dendroctonus_ponderosae|ENN77948 Tribolium_castaneum|TC006656-PA Melan|c51846.graph_c0 Dendroctonus_ponderosae|ENN81329 Drosophila_melanogaster|FBpp0087109 Tribolium_castaneum|TC001251-PA
Dendroctonus_ponderosae|ENN81113 Melan|c56902.graph_c0 Dendroctonus_ponderosae|ENN81112 Tribolium_castaneum|TC004713-PA Drosophila_melanogaster|FBpp0075520 Drosophila_melanogaster|FBpp0082970
Dendroctonus_ponderosae|ENN79566 Tribolium_castaneum|TC013968-PA Tribolium_castaneum|TC006157-PA Tribolium_castaneum|TC006158-PA Tribolium_castaneum|TC013967-PA Tribolium_castaneum|TC013969-PA
Dendroctonus_ponderosae|ENN71574 Melan|c56532.graph_c1 Dendroctonus_ponderosae|ENN71573 Drosophila_melanogaster|FBpp0072075 Tribolium_castaneum|TC030575-PA Melan|c56532.graph_c0
Drosophila_melanogaster|FBpp0084951 Drosophila_melanogaster|FBpp0084952 Drosophila_melanogaster|FBpp0082365 Drosophila_melanogaster|FBpp0082366 Drosophila_melanogaster|FBpp0082368 Drosophila_melanogaster|FBpp0082355
Dendroctonus_ponderosae|ENN73668 Drosophila_melanogaster|FBpp0073137 Tribolium_castaneum|TC007437-PA Dendroctonus_ponderosae|ENN80357 Melan|c50313.graph_c0 Drosophila_melanogaster|FBpp0079701
Dendroctonus_ponderosae|ENN80472 Melan|c59077.graph_c0 Dendroctonus_ponderosae|ENN82105 Drosophila_melanogaster|FBpp0073931 Tribolium_castaneum|TC007146-PA Dendroctonus_ponderosae|ENN83472
Dendroctonus_ponderosae|ENN80065 Drosophila_melanogaster|FBpp0291478 Tribolium_castaneum|TC011527-PA Dendroctonus_ponderosae|ENN80066 Drosophila_melanogaster|FBpp0291477 Melan|c53111.graph_c0
Dendroctonus_ponderosae|ENN73334 Drosophila_melanogaster|FBpp0081387 Tribolium_castaneum|TC011849-PA Melan|c57504.graph_c0 Melan|c53398.graph_c0 Tribolium_castaneum|TC011982-PA
Dendroctonus_ponderosae|ENN81597 Drosophila_melanogaster|FBpp0071221 Tribolium_castaneum|TC015268-PA Melan|c48981.graph_c0 Dendroctonus_ponderosae|ENN80416 Melan|c56382.graph_c0
Dendroctonus_ponderosae|ENN79536 Drosophila_melanogaster|FBpp0078442 Tribolium_castaneum|TC012163-PA Melan|c55798.graph_c0 Tribolium_castaneum|TC014634-PA Melan|c57010.graph_c0
Dendroctonus_ponderosae|ENN72930 Melan|c55539.graph_c0 Tribolium_castaneum|TC004331-PA Tribolium_castaneum|TC006873-PA Tribolium_castaneum|TC010698-PA Melan|c59775.graph_c0
Dendroctonus_ponderosae|ENN76268 Drosophila_melanogaster|FBpp0080383 Melan|c53840.graph_c0 Dendroctonus_ponderosae|ENN76269 Tribolium_castaneum|TC014787-PA Melan|c58927.graph_c1
Dendroctonus_ponderosae|ENN74804 Drosophila_melanogaster|FBpp0078714 Tribolium_castaneum|TC001919-PA Dendroctonus_ponderosae|ENN77497 Melan|c57035.graph_c0 Drosophila_melanogaster|FBpp0111267
Dendroctonus_ponderosae|ENN71988 Drosophila_melanogaster|FBpp0084441 Tribolium_castaneum|TC008835-PA Melan|c59903.graph_c0 Dendroctonus_ponderosae|ENN71986 Tribolium_castaneum|TC008836-PA
Dendroctonus_ponderosae|ENN76158 Drosophila_melanogaster|FBpp0088273 Tribolium_castaneum|TC015805-PA Melan|c53630.graph_c0 Tribolium_castaneum|TC015808-PA Drosophila_melanogaster|FBpp0088161
Dendroctonus_ponderosae|ENN72196 Drosophila_melanogaster|FBpp0081004 Tribolium_castaneum|TC011513-PA Melan|c47428.graph_c0 Drosophila_melanogaster|FBpp0076199 Melan|c53703.graph_c0
Dendroctonus_ponderosae|ENN78775 Drosophila_melanogaster|FBpp0291024 Tribolium_castaneum|TC007304-PA Melan|c44938.graph_c0 Dendroctonus_ponderosae|ENN78774 Melan|c44806.graph_c0
Dendroctonus_ponderosae|ENN81556 Tribolium_castaneum|TC030784-PA Dendroctonus_ponderosae|ENN77244 Drosophila_melanogaster|FBpp0070365 Tribolium_castaneum|TC002688-PA Melan|c53290.graph_c0
Dendroctonus_ponderosae|ENN81313 Drosophila_melanogaster|FBpp0070933 Tribolium_castaneum|TC003128-PA Melan|c59842.graph_c0 Dendroctonus_ponderosae|ENN81315 Tribolium_castaneum|TC003129-PA
Dendroctonus_ponderosae|ENN71035 Tribolium_castaneum|TC001813-PA Dendroctonus_ponderosae|ENN80502 Melan|c36022.graph_c0 Tribolium_castaneum|TC002170-PA Tribolium_castaneum|TC008572-PA
Dendroctonus_ponderosae|ENN77826 Drosophila_melanogaster|FBpp0088066 Tribolium_castaneum|TC015978-PA Melan|c57858.graph_c0 Melan|c55966.graph_c0 Tribolium_castaneum|TC015979-PA
Dendroctonus_ponderosae|ENN74868 Tribolium_castaneum|TC013693-PA Melan|c47954.graph_c0 Dendroctonus_ponderosae|ENN74869 Drosophila_melanogaster|FBpp0077893 Tribolium_castaneum|TC013694-PA
Dendroctonus_ponderosae|ENN72462 Drosophila_melanogaster|FBpp0111475 Tribolium_castaneum|TC002847-PA Dendroctonus_ponderosae|ENN77992 Tribolium_castaneum|TC006432-PA Melan|c56448.graph_c0
Dendroctonus_ponderosae|ENN75412 Drosophila_melanogaster|FBpp0080672 Tribolium_castaneum|TC012009-PA Melan|c59032.graph_c0 Dendroctonus_ponderosae|ENN75413 Tribolium_castaneum|TC012010-PA
Dendroctonus_ponderosae|ENN74311 Tribolium_castaneum|TC004799-PA Melan|c47303.graph_c0 Dendroctonus_ponderosae|ENN71534 Drosophila_melanogaster|FBpp0077637 Tribolium_castaneum|TC013905-PA
Dendroctonus_ponderosae|ENN71680 Tribolium_castaneum|TC004389-PA Dendroctonus_ponderosae|ENN74236 Drosophila_melanogaster|FBpp0085915 Tribolium_castaneum|TC005185-PA Melan|c55409.graph_c0
Dendroctonus_ponderosae|ENN82411 Tribolium_castaneum|TC007194-PA Melan|c21577.graph_c1 Dendroctonus_ponderosae|ENN78842 Drosophila_melanogaster|FBpp0075712 Drosophila_melanogaster|FBpp0075711
Dendroctonus_ponderosae|ENN79196 Drosophila_melanogaster|FBpp0099384 Tribolium_castaneum|TC012512-PA Melan|c57570.graph_c0 Melan|c55032.graph_c0 Melan|c58143.graph_c0
Dendroctonus_ponderosae|ENN73630 Drosophila_melanogaster|FBpp0288889 Tribolium_castaneum|TC003910-PA Dendroctonus_ponderosae|ENN73628 Tribolium_castaneum|TC003911-PA Melan|c58585.graph_c0
Dendroctonus_ponderosae|ENN80844 Drosophila_melanogaster|FBpp0305804 Tribolium_castaneum|TC010376-PA Dendroctonus_ponderosae|ENN80843 Tribolium_castaneum|TC010375-PA Melan|c83567.graph_c0
Dendroctonus_ponderosae|ENN76988 Drosophila_melanogaster|FBpp0086530 Tribolium_castaneum|TC000318-PA Melan|c50557.graph_c0 Drosophila_melanogaster|FBpp0071296 Tribolium_castaneum|TC000319-PA
Dendroctonus_ponderosae|ENN73864 Drosophila_melanogaster|FBpp0288673 Tribolium_castaneum|TC001194-PA Melan|c55332.graph_c0 Melan|c32301.graph_c0 Drosophila_melanogaster|FBpp0079295
Dendroctonus_ponderosae|ENN77138 Tribolium_castaneum|TC009401-PA Melan|c59652.graph_c0 Tribolium_castaneum|TC009400-PA Tribolium_castaneum|TC009402-PA Tribolium_castaneum|TC009403-PA
Dendroctonus_ponderosae|ENN72793 Tribolium_castaneum|TC008706-PA Dendroctonus_ponderosae|ENN81002 Drosophila_melanogaster|FBpp0083214 Tribolium_castaneum|TC009074-PA Melan|c41475.graph_c0
Dendroctonus_ponderosae|ENN78484 Drosophila_melanogaster|FBpp0083608 Tribolium_castaneum|TC001745-PA Dendroctonus_ponderosae|ENN81200 Drosophila_melanogaster|FBpp0110178 Melan|c24799.graph_c0
Dendroctonus_ponderosae|ENN76767 Melan|c54433.graph_c0 Dendroctonus_ponderosae|ENN76770 Drosophila_melanogaster|FBpp0292877 Tribolium_castaneum|TC004643-PA Melan|c59540.graph_c0
Dendroctonus_ponderosae|ENN72003 Tribolium_castaneum|TC012580-PA Tribolium_castaneum|TC012579-PA Drosophila_melanogaster|FBpp0076076 Melan|c58491.graph_c0 Melan|c57889.graph_c0
Dendroctonus_ponderosae|ENN82943 Tribolium_castaneum|TC012929-PA Melan|c47268.graph_c0 Tribolium_castaneum|TC010214-PA Melan|c872.graph_c0 Melan|c25260.graph_c0
Dendroctonus_ponderosae|ENN70302 Drosophila_melanogaster|FBpp0080746 Tribolium_castaneum|TC010635-PA Melan|c59766.graph_c0 Drosophila_melanogaster|FBpp0290742 Tribolium_castaneum|TC012415-PA
Dendroctonus_ponderosae|ENN73046 Drosophila_melanogaster|FBpp0084894 Tribolium_castaneum|TC004086-PA Melan|c51111.graph_c0 Dendroctonus_ponderosae|ENN73052 Tribolium_castaneum|TC002674-PA
Dendroctonus_ponderosae|ENN79629 Drosophila_melanogaster|FBpp0084767 Tribolium_castaneum|TC004557-PA Melan|c58483.graph_c0 Drosophila_melanogaster|FBpp0084770 Drosophila_melanogaster|FBpp0084772
Dendroctonus_ponderosae|ENN81998 Drosophila_melanogaster|FBpp0088554 Dendroctonus_ponderosae|ENN81388 Tribolium_castaneum|TC009795-PA Melan|c48534.graph_c0 Drosophila_melanogaster|FBpp0087220
Dendroctonus_ponderosae|ENN79149 Drosophila_melanogaster|FBpp0080483 Tribolium_castaneum|TC012152-PA Melan|c3114.graph_c0 Tribolium_castaneum|TC016333-PA Melan|c19956.graph_c0
Dendroctonus_ponderosae|ENN75748 Drosophila_melanogaster|FBpp0290558 Tribolium_castaneum|TC016228-PA Melan|c60079.graph_c0 Dendroctonus_ponderosae|ENN74897 Tribolium_castaneum|TC000971-PA
Dendroctonus_ponderosae|ENN76505 Drosophila_melanogaster|FBpp0074983 Tribolium_castaneum|TC006393-PA Drosophila_melanogaster|FBpp0070689 Drosophila_melanogaster|FBpp0085128 Tribolium_castaneum|TC006392-PA
Dendroctonus_ponderosae|ENN74931 Drosophila_melanogaster|FBpp0085330 Tribolium_castaneum|TC014046-PA Melan|c51798.graph_c0 Drosophila_melanogaster|FBpp0082765 Tribolium_castaneum|TC016288-PA
Dendroctonus_ponderosae|ENN71502 Drosophila_melanogaster|FBpp0072656 Tribolium_castaneum|TC009604-PA Dendroctonus_ponderosae|ENN71501 Tribolium_castaneum|TC009603-PA Melan|c53898.graph_c0
Dendroctonus_ponderosae|ENN71293 Drosophila_melanogaster|FBpp0288878 Tribolium_castaneum|TC006536-PA Drosophila_melanogaster|FBpp0300389 Tribolium_castaneum|TC005566-PA Melan|c7764.graph_c0
Dendroctonus_ponderosae|ENN82004 Melan|c83589.graph_c0 Tribolium_castaneum|TC000553-PA Drosophila_melanogaster|FBpp0291588 Tribolium_castaneum|TC000554-PA Tribolium_castaneum|TC000555-PA
Dendroctonus_ponderosae|ENN80355 Drosophila_melanogaster|FBpp0087744 Tribolium_castaneum|TC014907-PA Melan|c52594.graph_c0 Tribolium_castaneum|TC000325-PA Drosophila_melanogaster|FBpp0291496
Dendroctonus_ponderosae|ENN76735 Tribolium_castaneum|TC002841-PA Melan|c52772.graph_c0 Tribolium_castaneum|TC003599-PA Tribolium_castaneum|TC006262-PA Melan|c25400.graph_c0
Dendroctonus_ponderosae|ENN80412 Drosophila_melanogaster|FBpp0081454 Tribolium_castaneum|TC012467-PA Melan|c44442.graph_c0 Tribolium_castaneum|TC012015-PA Melan|c33974.graph_c0
Dendroctonus_ponderosae|ENN78358 Drosophila_melanogaster|FBpp0088037 Tribolium_castaneum|TC002836-PA Melan|c76003.graph_c0 Dendroctonus_ponderosae|ENN78359 Tribolium_castaneum|TC002837-PA
Dendroctonus_ponderosae|ENN76240 Tribolium_castaneum|TC006454-PA Dendroctonus_ponderosae|ENN73415 Drosophila_melanogaster|FBpp0079620 Tribolium_castaneum|TC002464-PA Melan|c56950.graph_c0
Dendroctonus_ponderosae|ENN74440 Tribolium_castaneum|TC007297-PA Tribolium_castaneum|TC008149-PA Tribolium_castaneum|TC008150-PA Drosophila_melanogaster|FBpp0086994 Melan|c54399.graph_c0
Dendroctonus_ponderosae|ENN74230 Drosophila_melanogaster|FBpp0079198 Tribolium_castaneum|TC014213-PA Melan|c51739.graph_c0 Drosophila_melanogaster|FBpp0079197 Tribolium_castaneum|TC016222-PA
Dendroctonus_ponderosae|ENN82002 Drosophila_melanogaster|FBpp0081904 Tribolium_castaneum|TC001016-PA Melan|c78208.graph_c0 Drosophila_melanogaster|FBpp0111642 Drosophila_melanogaster|FBpp0111641
Dendroctonus_ponderosae|ENN75310 Drosophila_melanogaster|FBpp0088712 Tribolium_castaneum|TC011720-PA Melan|c33898.graph_c0 Dendroctonus_ponderosae|ENN75309 Melan|c37082.graph_c1
Dendroctonus_ponderosae|ENN74582 Drosophila_melanogaster|FBpp0084803 Tribolium_castaneum|TC007397-PA Melan|c55237.graph_c0 Drosophila_melanogaster|FBpp0073467 Drosophila_melanogaster|FBpp0074074
Dendroctonus_ponderosae|ENN73175 Drosophila_melanogaster|FBpp0070276 Tribolium_castaneum|TC003802-PA Melan|c74525.graph_c0 Dendroctonus_ponderosae|ENN83045 Melan|c73419.graph_c0
Dendroctonus_ponderosae|ENN77959 Drosophila_melanogaster|FBpp0290962 Tribolium_castaneum|TC005949-PA Dendroctonus_ponderosae|ENN77962 Tribolium_castaneum|TC005948-PA Melan|c58665.graph_c0
Dendroctonus_ponderosae|ENN77474 Tribolium_castaneum|TC014547-PA Melan|c85245.graph_c0 Drosophila_melanogaster|FBpp0291938 Drosophila_melanogaster|FBpp0081757 Melan|c52007.graph_c0
Dendroctonus_ponderosae|ENN71266 Drosophila_melanogaster|FBpp0080090 Tribolium_castaneum|TC006632-PA Melan|c57400.graph_c0 Drosophila_melanogaster|FBpp0079876 Melan|c49826.graph_c0
Dendroctonus_ponderosae|ENN75077 Melan|c56293.graph_c0 Dendroctonus_ponderosae|ENN73240 Drosophila_melanogaster|FBpp0075763 Tribolium_castaneum|TC006115-PA Melan|c54406.graph_c0
Dendroctonus_ponderosae|ENN78257 Drosophila_melanogaster|FBpp0071474 Tribolium_castaneum|TC009944-PA Tribolium_castaneum|TC003395-PA Drosophila_melanogaster|FBpp0078769 Melan|c56244.graph_c0
Dendroctonus_ponderosae|ENN77426 Tribolium_castaneum|TC014096-PA Melan|c47315.graph_c0 Melan|c11902.graph_c0 Melan|c41998.graph_c0 Melan|c42225.graph_c0
Dendroctonus_ponderosae|ENN72799 Drosophila_melanogaster|FBpp0073313 Tribolium_castaneum|TC008648-PA Dendroctonus_ponderosae|ENN72801 Tribolium_castaneum|TC008647-PA Melan|c44505.graph_c1
Dendroctonus_ponderosae|ENN70945 Drosophila_melanogaster|FBpp0082720 Tribolium_castaneum|TC002942-PA Tribolium_castaneum|TC002941-PA Drosophila_melanogaster|FBpp0085472 Drosophila_melanogaster|FBpp0297714
Dendroctonus_ponderosae|ENN80112 Drosophila_melanogaster|FBpp0081907 Tribolium_castaneum|TC013806-PA Melan|c49460.graph_c0 Drosophila_melanogaster|FBpp0072298 Tribolium_castaneum|TC008970-PA
Dendroctonus_ponderosae|ENN74984 Drosophila_melanogaster|FBpp0070172 Tribolium_castaneum|TC011877-PA Drosophila_melanogaster|FBpp0074016 Melan|c59375.graph_c1 Drosophila_melanogaster|FBpp0070190
Dendroctonus_ponderosae|ENN77703 Drosophila_melanogaster|FBpp0082699 Tribolium_castaneum|TC006803-PA Melan|c46567.graph_c0 Tribolium_castaneum|TC006804-PA Melan|c51535.graph_c1
Dendroctonus_ponderosae|ENN83400 Melan|c57610.graph_c0 Melan|c51804.graph_c0 Melan|c52240.graph_c0 Melan|c44249.graph_c0 Melan|c59866.graph_c0
Dendroctonus_ponderosae|ENN72620 Drosophila_melanogaster|FBpp0083071 Tribolium_castaneum|TC004949-PA Melan|c56101.graph_c0 Drosophila_melanogaster|FBpp0079839 Drosophila_melanogaster|FBpp0083073
Dendroctonus_ponderosae|ENN80721 Drosophila_melanogaster|FBpp0085814 Melan|c48681.graph_c0 Dendroctonus_ponderosae|ENN77733 Tribolium_castaneum|TC005865-PA Tribolium_castaneum|TC005436-PA
Dendroctonus_ponderosae|ENN82005 Drosophila_melanogaster|FBpp0084004 Tribolium_castaneum|TC000552-PA Melan|c18838.graph_c0 Tribolium_castaneum|TC000551-PA Drosophila_melanogaster|FBpp0084002
Dendroctonus_ponderosae|ENN79227 Drosophila_melanogaster|FBpp0078257 Dendroctonus_ponderosae|ENN79228 Tribolium_castaneum|TC012679-PA Melan|c62179.graph_c0 Tribolium_castaneum|TC012680-PA
Dendroctonus_ponderosae|ENN76553 Drosophila_melanogaster|FBpp0301613 Tribolium_castaneum|TC005919-PA Tribolium_castaneum|TC005915-PA Tribolium_castaneum|TC005916-PA Tribolium_castaneum|TC005920-PA
Dendroctonus_ponderosae|ENN83008 Drosophila_melanogaster|FBpp0076532 Tribolium_castaneum|TC006067-PA Melan|c45902.graph_c0 Melan|c54741.graph_c0 Melan|c48457.graph_c0
Dendroctonus_ponderosae|ENN74711 Drosophila_melanogaster|FBpp0084630 Tribolium_castaneum|TC009035-PA Melan|c41380.graph_c0 Drosophila_melanogaster|FBpp0085720 Tribolium_castaneum|TC009589-PA
Dendroctonus_ponderosae|ENN71378 Drosophila_melanogaster|FBpp0080790 Tribolium_castaneum|TC009517-PA Melan|c51466.graph_c0 Drosophila_melanogaster|FBpp0074829 Melan|c48389.graph_c0
Dendroctonus_ponderosae|ENN70936 Drosophila_melanogaster|FBpp0081031 Tribolium_castaneum|TC003490-PA Melan|c57316.graph_c1 Melan|c57316.graph_c0 Tribolium_castaneum|TC003491-PA
Dendroctonus_ponderosae|ENN71763 Drosophila_melanogaster|FBpp0074109 Tribolium_castaneum|TC002095-PA Melan|c48918.graph_c0 Drosophila_melanogaster|FBpp0071741 Drosophila_melanogaster|FBpp0293869
Dendroctonus_ponderosae|ENN70708 Tribolium_castaneum|TC008719-PA Melan|c35377.graph_c0 Dendroctonus_ponderosae|ENN70709 Drosophila_melanogaster|FBpp0071981 Tribolium_castaneum|TC008720-PA
Dendroctonus_ponderosae|ENN77440 Drosophila_melanogaster|FBpp0079090 Tribolium_castaneum|TC013464-PA Melan|c53140.graph_c0 Melan|c46796.graph_c0 Tribolium_castaneum|TC013465-PA
Dendroctonus_ponderosae|ENN74017 Drosophila_melanogaster|FBpp0075651 Melan|c57000.graph_c0 Dendroctonus_ponderosae|ENN74016 Tribolium_castaneum|TC002375-PA Melan|c55806.graph_c0
Dendroctonus_ponderosae|ENN78950 Melan|c53260.graph_c0 Drosophila_melanogaster|FBpp0074909 Drosophila_melanogaster|FBpp0300164 Drosophila_melanogaster|FBpp0074908 Tribolium_castaneum|TC008439-PA
Dendroctonus_ponderosae|ENN76217 Drosophila_melanogaster|FBpp0075023 Drosophila_melanogaster|FBpp0072635 Tribolium_castaneum|TC030624-PA Tribolium_castaneum|TC012622-PA Melan|c55537.graph_c0
Dendroctonus_ponderosae|ENN76162 Drosophila_melanogaster|FBpp0078206 Tribolium_castaneum|TC001941-PA Melan|c53258.graph_c0 Drosophila_melanogaster|FBpp0099766 Melan|c54197.graph_c0
Dendroctonus_ponderosae|ENN73776 Drosophila_melanogaster|FBpp0288476 Tribolium_castaneum|TC016254-PA Melan|c56360.graph_c0 Drosophila_melanogaster|FBpp0082208 Drosophila_melanogaster|FBpp0082210
Dendroctonus_ponderosae|ENN70807 Drosophila_melanogaster|FBpp0082539 Tribolium_castaneum|TC013277-PA Melan|c50306.graph_c0 Drosophila_melanogaster|FBpp0078543 Melan|c50602.graph_c0
Dendroctonus_ponderosae|ENN71632 Drosophila_melanogaster|FBpp0079641 Tribolium_castaneum|TC014946-PA Melan|c52326.graph_c0 Tribolium_castaneum|TC030613-PA Drosophila_melanogaster|FBpp0110565
Dendroctonus_ponderosae|ENN81946 Drosophila_melanogaster|FBpp0084076 Tribolium_castaneum|TC015092-PA Drosophila_melanogaster|FBpp0111383 Drosophila_melanogaster|FBpp0111406 Drosophila_melanogaster|FBpp0082652
Dendroctonus_ponderosae|ENN70292 Drosophila_melanogaster|FBpp0087855 Tribolium_castaneum|TC012857-PA Drosophila_melanogaster|FBpp0085319 Drosophila_melanogaster|FBpp0087856 Drosophila_melanogaster|FBpp0087857
Dendroctonus_ponderosae|ENN76047 Drosophila_melanogaster|FBpp0070055 Tribolium_castaneum|TC003160-PA Melan|c36224.graph_c0 Drosophila_melanogaster|FBpp0070049 Drosophila_melanogaster|FBpp0070052
Dendroctonus_ponderosae|ENN79537 Drosophila_melanogaster|FBpp0080480 Tribolium_castaneum|TC014627-PA Melan|c55956.graph_c0 Drosophila_melanogaster|FBpp0080479 Drosophila_melanogaster|FBpp0112326
Dendroctonus_ponderosae|ENN81511 Drosophila_melanogaster|FBpp0078494 Tribolium_castaneum|TC013979-PA Melan|c68648.graph_c0 Dendroctonus_ponderosae|ENN81510 Melan|c70311.graph_c0
Dendroctonus_ponderosae|ENN73943 Drosophila_melanogaster|FBpp0086872 Tribolium_castaneum|TC005347-PA Melan|c57261.graph_c0 Drosophila_melanogaster|FBpp0086674 Tribolium_castaneum|TC000373-PA
Dendroctonus_ponderosae|ENN81523 Melan|c55232.graph_c0 Dendroctonus_ponderosae|ENN81522 Drosophila_melanogaster|FBpp0075060 Tribolium_castaneum|TC016313-PA Melan|c24214.graph_c0
Dendroctonus_ponderosae|ENN80129 Drosophila_melanogaster|FBpp0078415 Tribolium_castaneum|TC015512-PA Melan|c40567.graph_c0 Drosophila_melanogaster|FBpp0087738 Tribolium_castaneum|TC015621-PA
Dendroctonus_ponderosae|ENN70525 Drosophila_melanogaster|FBpp0080946 Tribolium_castaneum|TC006532-PA Melan|c54770.graph_c0 Drosophila_melanogaster|FBpp0080951 Drosophila_melanogaster|FBpp0080952
Dendroctonus_ponderosae|ENN72643 Drosophila_melanogaster|FBpp0290244 Tribolium_castaneum|TC000303-PA Melan|c33245.graph_c0 Drosophila_melanogaster|FBpp0112301 Tribolium_castaneum|TC000302-PA
Dendroctonus_ponderosae|ENN71597 Drosophila_melanogaster|FBpp0085393 Tribolium_castaneum|TC003006-PA Melan|c50335.graph_c0 Tribolium_castaneum|TC006380-PA Melan|c57398.graph_c0
Dendroctonus_ponderosae|ENN77432 Drosophila_melanogaster|FBpp0075687 Tribolium_castaneum|TC014486-PA Melan|c34471.graph_c0 Melan|c70034.graph_c0 Tribolium_castaneum|TC013323-PA
Dendroctonus_ponderosae|ENN78638 Tribolium_castaneum|TC007247-PA Drosophila_melanogaster|FBpp0080585 Drosophila_melanogaster|FBpp0077747 Drosophila_melanogaster|FBpp0080584 Melan|c56587.graph_c0
Dendroctonus_ponderosae|ENN73370 Drosophila_melanogaster|FBpp0078060 Melan|c58835.graph_c0 Melan|c54617.graph_c0 Drosophila_melanogaster|FBpp0077995 Tribolium_castaneum|TC002894-PA
Dendroctonus_ponderosae|ENN78568 Drosophila_melanogaster|FBpp0082200 Tribolium_castaneum|TC011866-PA Drosophila_melanogaster|FBpp0078752 Drosophila_melanogaster|FBpp0077460 Drosophila_melanogaster|FBpp0078737
Dendroctonus_ponderosae|ENN78671 Tribolium_castaneum|TC013210-PA Melan|c54317.graph_c1 Drosophila_melanogaster|FBpp0081919 Drosophila_melanogaster|FBpp0289959 Tribolium_castaneum|TC003948-PA
Dendroctonus_ponderosae|ENN75144 Drosophila_melanogaster|FBpp0076167 Tribolium_castaneum|TC002790-PA Melan|c55093.graph_c0 Drosophila_melanogaster|FBpp0088491 Melan|c47589.graph_c0
Drosophila_melanogaster|FBpp0077249 Drosophila_melanogaster|FBpp0077155 Drosophila_melanogaster|FBpp0077156 Drosophila_melanogaster|FBpp0087112 Tribolium_castaneum|TC015640-PA Melan|c57174.graph_c0
Drosophila_melanogaster|FBpp0079087 Drosophila_melanogaster|FBpp0079086 Tribolium_castaneum|TC030243-PA Tribolium_castaneum|TC030216-PA Tribolium_castaneum|TC030242-PA Melan|c55461.graph_c0
Drosophila_melanogaster|FBpp0080316 Drosophila_melanogaster|FBpp0073064 Drosophila_melanogaster|FBpp0080318 Drosophila_melanogaster|FBpp0080557 Drosophila_melanogaster|FBpp0289585 Drosophila_melanogaster|FBpp0290124
Drosophila_melanogaster|FBpp0070758 Drosophila_melanogaster|FBpp0087046 Drosophila_melanogaster|FBpp0289246 Drosophila_melanogaster|FBpp0078665 Drosophila_melanogaster|FBpp0078885 Drosophila_melanogaster|FBpp0080422
Drosophila_melanogaster|FBpp0075327 Drosophila_melanogaster|FBpp0075324 Drosophila_melanogaster|FBpp0075326 Drosophila_melanogaster|FBpp0075328 Drosophila_melanogaster|FBpp0075339 Drosophila_melanogaster|FBpp0293507
Drosophila_melanogaster|FBpp0085845 Drosophila_melanogaster|FBpp0085843 Drosophila_melanogaster|FBpp0085844 Drosophila_melanogaster|FBpp0085848 Drosophila_melanogaster|FBpp0085906 Drosophila_melanogaster|FBpp0085846
Drosophila_melanogaster|FBpp0293603 Drosophila_melanogaster|FBpp0072264 Drosophila_melanogaster|FBpp0076159 Drosophila_melanogaster|FBpp0070268 Drosophila_melanogaster|FBpp0071791 Drosophila_melanogaster|FBpp0074838
Drosophila_melanogaster|FBpp0071396 Drosophila_melanogaster|FBpp0084657 Drosophila_melanogaster|FBpp0087212 Drosophila_melanogaster|FBpp0087587 Drosophila_melanogaster|FBpp0078616 Drosophila_melanogaster|FBpp0070069
Drosophila_melanogaster|FBpp0078701 Drosophila_melanogaster|FBpp0078703 Drosophila_melanogaster|FBpp0087672 Drosophila_melanogaster|FBpp0087673 Drosophila_melanogaster|FBpp0087674 Drosophila_melanogaster|FBpp0289683
Drosophila_melanogaster|FBpp0082411 Drosophila_melanogaster|FBpp0081348 Drosophila_melanogaster|FBpp0082410 Drosophila_melanogaster|FBpp0084279 Drosophila_melanogaster|FBpp0111677 Tribolium_castaneum|TC008401-PA
Drosophila_melanogaster|FBpp0290488 Drosophila_melanogaster|FBpp0111382 Drosophila_melanogaster|FBpp0082414 Drosophila_melanogaster|FBpp0082415 Drosophila_melanogaster|FBpp0082442 Drosophila_melanogaster|FBpp0303186
Drosophila_melanogaster|FBpp0291611 Drosophila_melanogaster|FBpp0291606 Drosophila_melanogaster|FBpp0291607 Drosophila_melanogaster|FBpp0291608 Drosophila_melanogaster|FBpp0291609 Drosophila_melanogaster|FBpp0291610
Drosophila_melanogaster|FBpp0071434 Drosophila_melanogaster|FBpp0071383 Drosophila_melanogaster|FBpp0071419 Drosophila_melanogaster|FBpp0071436 Drosophila_melanogaster|FBpp0073257 Drosophila_melanogaster|FBpp0073258
Drosophila_melanogaster|FBpp0289515 Drosophila_melanogaster|FBpp0076639 Drosophila_melanogaster|FBpp0087452 Drosophila_melanogaster|FBpp0099441 Drosophila_melanogaster|FBpp0290548 Drosophila_melanogaster|FBpp0304184
Drosophila_melanogaster|FBpp0084298 Drosophila_melanogaster|FBpp0075095 Drosophila_melanogaster|FBpp0084294 Drosophila_melanogaster|FBpp0084295 Drosophila_melanogaster|FBpp0084296 Drosophila_melanogaster|FBpp0288643
Drosophila_melanogaster|FBpp0077275 Drosophila_melanogaster|FBpp0077268 Drosophila_melanogaster|FBpp0077274 Drosophila_melanogaster|FBpp0081119 Drosophila_melanogaster|FBpp0081121 Drosophila_melanogaster|FBpp0112370
Drosophila_melanogaster|FBpp0083169 Drosophila_melanogaster|FBpp0083170 Drosophila_melanogaster|FBpp0083171 Melan|c52799.graph_c0 Melan|c47281.graph_c0 Melan|c58116.graph_c0
Drosophila_melanogaster|FBpp0084718 Drosophila_melanogaster|FBpp0083710 Drosophila_melanogaster|FBpp0084697 Drosophila_melanogaster|FBpp0084698 Drosophila_melanogaster|FBpp0084699 Drosophila_melanogaster|FBpp0291157
Drosophila_melanogaster|FBpp0082779 Drosophila_melanogaster|FBpp0079296 Drosophila_melanogaster|FBpp0082073 Drosophila_melanogaster|FBpp0082780 Drosophila_melanogaster|FBpp0290087 Drosophila_melanogaster|FBpp0099965
Drosophila_melanogaster|FBpp0073731 Drosophila_melanogaster|FBpp0073732 Drosophila_melanogaster|FBpp0073735 Drosophila_melanogaster|FBpp0073736 Drosophila_melanogaster|FBpp0088324 Drosophila_melanogaster|FBpp0070699
Drosophila_melanogaster|FBpp0079964 Drosophila_melanogaster|FBpp0073643 Drosophila_melanogaster|FBpp0073677 Tribolium_castaneum|TC014082-PA Melan|c50831.graph_c0 Melan|c50804.graph_c1
Drosophila_melanogaster|FBpp0079139 Drosophila_melanogaster|FBpp0079138 Drosophila_melanogaster|FBpp0079464 Melan|c53673.graph_c0 Tribolium_castaneum|TC015782-PA Tribolium_castaneum|TC015783-PA
Drosophila_melanogaster|FBpp0074957 Drosophila_melanogaster|FBpp0074955 Drosophila_melanogaster|FBpp0086611 Tribolium_castaneum|TC003279-PA Melan|c54425.graph_c0 Melan|c55380.graph_c0
Drosophila_melanogaster|FBpp0072148 Tribolium_castaneum|TC012760-PA Melan|c53337.graph_c0 Melan|c57036.graph_c0 Melan|c58343.graph_c2 Melan|c52180.graph_c0
Melan|c58092.graph_c0 Melan|c56432.graph_c0 Melan|c47337.graph_c0 Melan|c58781.graph_c0 Melan|c81784.graph_c0 Melan|c74950.graph_c0
Drosophila_melanogaster|FBpp0077898 Tribolium_castaneum|TC006154-PA Tribolium_castaneum|TC013427-PA Tribolium_castaneum|TC006153-PA Tribolium_castaneum|TC004562-PA Tribolium_castaneum|TC013428-PA
Drosophila_melanogaster|FBpp0077362 Tribolium_castaneum|TC009405-PA Melan|c55119.graph_c0 Tribolium_castaneum|TC004177-PA Tribolium_castaneum|TC009305-PA Tribolium_castaneum|TC002129-PA
Tribolium_castaneum|TC010488-PA Tribolium_castaneum|TC002182-PA Tribolium_castaneum|TC005275-PA Tribolium_castaneum|TC008599-PA Tribolium_castaneum|TC004251-PA Tribolium_castaneum|TC002586-PA
Tribolium_castaneum|TC005743-PA Tribolium_castaneum|TC005744-PA Tribolium_castaneum|TC005746-PA Tribolium_castaneum|TC005747-PA Tribolium_castaneum|TC030079-PA Tribolium_castaneum|TC030080-PA
Tribolium_castaneum|TC005264-PA Tribolium_castaneum|TC004207-PA Tribolium_castaneum|TC004205-PA Tribolium_castaneum|TC005037-PA Tribolium_castaneum|TC008592-PA Tribolium_castaneum|TC010982-PA
Tribolium_castaneum|TC016128-PA Tribolium_castaneum|TC016136-PA Tribolium_castaneum|TC005302-PA Tribolium_castaneum|TC012970-PA Tribolium_castaneum|TC001388-PA Melan|c68825.graph_c0
Tribolium_castaneum|TC011484-PA Tribolium_castaneum|TC001993-PA Tribolium_castaneum|TC005241-PA Tribolium_castaneum|TC006072-PA Tribolium_castaneum|TC006075-PA Tribolium_castaneum|TC016169-PA
Tribolium_castaneum|TC014828-PA Tribolium_castaneum|TC000014-PA Tribolium_castaneum|TC000015-PA Tribolium_castaneum|TC001585-PA Tribolium_castaneum|TC014825-PA Tribolium_castaneum|TC014826-PA
Tribolium_castaneum|TC003734-PA Tribolium_castaneum|TC010016-PA Tribolium_castaneum|TC010755-PA Tribolium_castaneum|TC012173-PA Tribolium_castaneum|TC002159-PA Tribolium_castaneum|TC016114-PA
Tribolium_castaneum|TC030171-PA Tribolium_castaneum|TC030170-PA Tribolium_castaneum|TC030172-PA Tribolium_castaneum|TC030173-PA Tribolium_castaneum|TC030174-PA Tribolium_castaneum|TC030175-PA
Tribolium_castaneum|TC004072-PA Tribolium_castaneum|TC004057-PA Tribolium_castaneum|TC004067-PA Tribolium_castaneum|TC004073-PA Tribolium_castaneum|TC004074-PA Tribolium_castaneum|TC004075-PA
Tribolium_castaneum|TC001949-PA Tribolium_castaneum|TC002226-PA Tribolium_castaneum|TC002700-PA Tribolium_castaneum|TC004905-PA Tribolium_castaneum|TC004997-PA Tribolium_castaneum|TC014838-PA
Tribolium_castaneum|TC006916-PA Tribolium_castaneum|TC001587-PA Tribolium_castaneum|TC006915-PA Tribolium_castaneum|TC010299-PA Tribolium_castaneum|TC015887-PA Tribolium_castaneum|TC010716-PA
Tribolium_castaneum|TC001657-PA Tribolium_castaneum|TC001660-PA Tribolium_castaneum|TC000314-PA Tribolium_castaneum|TC001658-PA Tribolium_castaneum|TC001845-PA Melan|c50208.graph_c0
Tribolium_castaneum|TC004087-PA Tribolium_castaneum|TC001649-PA Tribolium_castaneum|TC004748-PA Tribolium_castaneum|TC001721-PA Tribolium_castaneum|TC004783-PA Tribolium_castaneum|TC001988-PA
Tribolium_castaneum|TC002160-PA Tribolium_castaneum|TC002234-PA Tribolium_castaneum|TC002320-PA Tribolium_castaneum|TC001404-PA Tribolium_castaneum|TC008544-PA Tribolium_castaneum|TC010574-PA
Tribolium_castaneum|TC010298-PA Tribolium_castaneum|TC016187-PA Tribolium_castaneum|TC001591-PA Tribolium_castaneum|TC010735-PA Tribolium_castaneum|TC006921-PA Tribolium_castaneum|TC016147-PA
Melan|c1693.graph_c0 Melan|c47738.graph_c0 Melan|c50734.graph_c0 Melan|c63319.graph_c0 Melan|c65048.graph_c0 Melan|c59672.graph_c0
Tribolium_castaneum|TC003053-PA Melan|c42774.graph_c0 Melan|c44698.graph_c0 Melan|c18595.graph_c0 Melan|c39657.graph_c0 Melan|c46175.graph_c0
Melan|c33856.graph_c0 Melan|c20402.graph_c0 Melan|c51220.graph_c0 Melan|c25216.graph_c0 Melan|c43529.graph_c0 Melan|c45386.graph_c0
Melan|c58615.graph_c0 Melan|c43403.graph_c0 Melan|c64830.graph_c0 Melan|c66766.graph_c0 Melan|c51705.graph_c0 Melan|c53060.graph_c0
Melan|c60490.graph_c0 Melan|c20388.graph_c0 Melan|c39564.graph_c0 Melan|c69441.graph_c0 Melan|c74098.graph_c0 Melan|c61203.graph_c0
Melan|c84301.graph_c0 Melan|c23040.graph_c0 Melan|c46631.graph_c0 Melan|c54872.graph_c1 Melan|c44477.graph_c0 Melan|c54872.graph_c0
Melan|c77857.graph_c0 Melan|c46818.graph_c0 Melan|c40796.graph_c0 Melan|c19791.graph_c0 Melan|c42152.graph_c0 Melan|c50215.graph_c0
Melan|c56404.graph_c0 Melan|c58794.graph_c1 Melan|c59805.graph_c0 Melan|c58247.graph_c0 Melan|c48210.graph_c0 Melan|c56279.graph_c0
Melan|c48135.graph_c0 Melan|c42935.graph_c0 Melan|c45709.graph_c0 Melan|c53130.graph_c0 Melan|c43274.graph_c0 Melan|c18625.graph_c0
Melan|c60885.graph_c0 Melan|c35574.graph_c0 Melan|c40831.graph_c0 Melan|c48812.graph_c0 Melan|c41786.graph_c0 Melan|c60320.graph_c0
Melan|c9543.graph_c0 Melan|c72219.graph_c0 Melan|c61539.graph_c0 Melan|c80040.graph_c0 Melan|c38491.graph_c0 Melan|c23650.graph_c0
Melan|c668.graph_c0 Melan|c36786.graph_c0 Melan|c59347.graph_c0 Melan|c78429.graph_c0 Melan|c85064.graph_c0 Melan|c81057.graph_c0
Melan|c56780.graph_c0 Melan|c54695.graph_c0 Melan|c64831.graph_c0 Melan|c41753.graph_c0 Melan|c75283.graph_c0 Melan|c44683.graph_c1
Melan|c46822.graph_c0 Melan|c33873.graph_c0 Melan|c52820.graph_c0 Melan|c78603.graph_c0 Melan|c23483.graph_c0 Melan|c51029.graph_c0
Melan|c49360.graph_c0 Melan|c51144.graph_c0 Melan|c43538.graph_c0 Melan|c18942.graph_c0 Melan|c50963.graph_c1 Melan|c45072.graph_c0
Melan|c40490.graph_c0 Melan|c46234.graph_c0 Melan|c60202.graph_c0 Melan|c40047.graph_c0 Melan|c51368.graph_c0 Melan|c52425.graph_c0
Melan|c70603.graph_c0 Melan|c50213.graph_c0 Melan|c55959.graph_c0 Melan|c66439.graph_c0 Melan|c47891.graph_c0 Melan|c11718.graph_c0
Melan|c56100.graph_c1 Melan|c18790.graph_c0 Melan|c25538.graph_c0 Melan|c33147.graph_c0 Melan|c82496.graph_c0 Melan|c2283.graph_c0
Melan|c48733.graph_c0 Melan|c42201.graph_c0 Melan|c54037.graph_c0 Melan|c54183.graph_c1 Melan|c45268.graph_c0 Melan|c52631.graph_c0
Melan|c57109.graph_c0 Melan|c52991.graph_c0 Melan|c57780.graph_c2 Melan|c59271.graph_c0 Melan|c55870.graph_c0 Melan|c57780.graph_c1
Melan|c44086.graph_c0 Melan|c29629.graph_c0 Melan|c38241.graph_c0 Melan|c58682.graph_c1 Melan|c61520.graph_c0 Melan|c37905.graph_c0
Melan|c60123.graph_c0 Melan|c55965.graph_c0 Melan|c46720.graph_c0 Melan|c56524.graph_c0 Melan|c46762.graph_c0 Melan|c42228.graph_c0
Melan|c40023.graph_c0 Melan|c58175.graph_c0 Melan|c59337.graph_c5 Melan|c59337.graph_c2 Melan|c47794.graph_c0 Melan|c34896.graph_c0
Melan|c64182.graph_c0 Melan|c70418.graph_c0 Melan|c75850.graph_c0 Melan|c49597.graph_c0 Melan|c72211.graph_c0 Melan|c75800.graph_c0
Melan|c46778.graph_c0 Melan|c41151.graph_c0 Melan|c48964.graph_c0 Melan|c40775.graph_c0 Melan|c24274.graph_c0 Melan|c44048.graph_c0
Melan|c81861.graph_c0 Melan|c52460.graph_c0 Melan|c56129.graph_c0 Melan|c24719.graph_c0 Melan|c65322.graph_c0 Melan|c39722.graph_c0
Dendroctonus_ponderosae|ENN83082 Dendroctonus_ponderosae|ENN79267 Drosophila_melanogaster|FBpp0072893 Tribolium_castaneum|TC030549-PA Melan|c53641.graph_c0
Dendroctonus_ponderosae|ENN80977 Dendroctonus_ponderosae|ENN74045 Drosophila_melanogaster|FBpp0111565 Tribolium_castaneum|TC011389-PA Melan|c59211.graph_c0
Dendroctonus_ponderosae|ENN79389 Dendroctonus_ponderosae|ENN82444 Drosophila_melanogaster|FBpp0074903 Tribolium_castaneum|TC007092-PA Melan|c48991.graph_c0
Dendroctonus_ponderosae|ENN79363 Dendroctonus_ponderosae|ENN76658 Drosophila_melanogaster|FBpp0100055 Tribolium_castaneum|TC007499-PA Melan|c53132.graph_c0
Dendroctonus_ponderosae|ENN82106 Dendroctonus_ponderosae|ENN78848 Drosophila_melanogaster|FBpp0086942 Tribolium_castaneum|TC000634-PA Drosophila_melanogaster|FBpp0291583
Dendroctonus_ponderosae|ENN82571 Dendroctonus_ponderosae|ENN82570 Drosophila_melanogaster|FBpp0080532 Tribolium_castaneum|TC007045-PA Melan|c53251.graph_c0
Dendroctonus_ponderosae|ENN82686 Dendroctonus_ponderosae|ENN83406 Drosophila_melanogaster|FBpp0080723 Tribolium_castaneum|TC001524-PA Melan|c46487.graph_c1
Dendroctonus_ponderosae|ENN83199 Dendroctonus_ponderosae|ENN71831 Dendroctonus_ponderosae|ENN78919 Drosophila_melanogaster|FBpp0070659 Tribolium_castaneum|TC007725-PA
Dendroctonus_ponderosae|ENN72837 Dendroctonus_ponderosae|ENN82735 Dendroctonus_ponderosae|ENN82991 Drosophila_melanogaster|FBpp0099679 Melan|c46046.graph_c0
Dendroctonus_ponderosae|ENN79015 Dendroctonus_ponderosae|ENN82720 Drosophila_melanogaster|FBpp0078624 Tribolium_castaneum|TC006411-PA Melan|c54679.graph_c0
Dendroctonus_ponderosae|ENN80761 Dendroctonus_ponderosae|ENN74723 Dendroctonus_ponderosae|ENN83077 Tribolium_castaneum|TC007076-PA Drosophila_melanogaster|FBpp0070999
Dendroctonus_ponderosae|ENN80143 Dendroctonus_ponderosae|ENN80145 Drosophila_melanogaster|FBpp0070353 Tribolium_castaneum|TC012902-PA Melan|c41350.graph_c0
Dendroctonus_ponderosae|ENN80231 Dendroctonus_ponderosae|ENN73739 Dendroctonus_ponderosae|ENN82976 Dendroctonus_ponderosae|ENN82977 Tribolium_castaneum|TC007334-PA
Dendroctonus_ponderosae|ENN82887 Dendroctonus_ponderosae|ENN82218 Drosophila_melanogaster|FBpp0075272 Tribolium_castaneum|TC008443-PA Melan|c50151.graph_c0
Dendroctonus_ponderosae|ENN82597 Dendroctonus_ponderosae|ENN82600 Tribolium_castaneum|TC008057-PA Melan|c48486.graph_c0 Drosophila_melanogaster|FBpp0073784
Dendroctonus_ponderosae|ENN82983 Dendroctonus_ponderosae|ENN79942 Drosophila_melanogaster|FBpp0076648 Tribolium_castaneum|TC011450-PA Melan|c51728.graph_c0
Dendroctonus_ponderosae|ENN78309 Dendroctonus_ponderosae|ENN78311 Dendroctonus_ponderosae|ENN82075 Tribolium_castaneum|TC007172-PA Drosophila_melanogaster|FBpp0077148
Dendroctonus_ponderosae|ENN83350 Dendroctonus_ponderosae|ENN71015 Drosophila_melanogaster|FBpp0076716 Tribolium_castaneum|TC003922-PA Melan|c52637.graph_c0
Dendroctonus_ponderosae|ENN79619 Dendroctonus_ponderosae|ENN81050 Tribolium_castaneum|TC000459-PA Drosophila_melanogaster|FBpp0086661 Melan|c57463.graph_c0
Dendroctonus_ponderosae|ENN82175 Dendroctonus_ponderosae|ENN82176 Drosophila_melanogaster|FBpp0078508 Tribolium_castaneum|TC000801-PA Melan|c51665.graph_c0
Dendroctonus_ponderosae|ENN83066 Dendroctonus_ponderosae|ENN72182 Drosophila_melanogaster|FBpp0083846 Tribolium_castaneum|TC001324-PA Melan|c48475.graph_c0
Dendroctonus_ponderosae|ENN82271 Dendroctonus_ponderosae|ENN82410 Drosophila_melanogaster|FBpp0077598 Tribolium_castaneum|TC013336-PA Melan|c23329.graph_c0
Dendroctonus_ponderosae|ENN80226 Dendroctonus_ponderosae|ENN82422 Drosophila_melanogaster|FBpp0078734 Tribolium_castaneum|TC007627-PA Melan|c54916.graph_c0
Dendroctonus_ponderosae|ENN82638 Dendroctonus_ponderosae|ENN79372 Drosophila_melanogaster|FBpp0082626 Tribolium_castaneum|TC007210-PA Melan|c52736.graph_c0
Dendroctonus_ponderosae|ENN82263 Dendroctonus_ponderosae|ENN82260 Drosophila_melanogaster|FBpp0073675 Tribolium_castaneum|TC007403-PA Melan|c58067.graph_c0
Dendroctonus_ponderosae|ENN81768 Dendroctonus_ponderosae|ENN82987 Drosophila_melanogaster|FBpp0075964 Tribolium_castaneum|TC003805-PA Melan|c14803.graph_c0
Dendroctonus_ponderosae|ENN83553 Dendroctonus_ponderosae|ENN83119 Drosophila_melanogaster|FBpp0071095 Tribolium_castaneum|TC000365-PA Melan|c57905.graph_c0
Dendroctonus_ponderosae|ENN79292 Dendroctonus_ponderosae|ENN80162 Drosophila_melanogaster|FBpp0079453 Tribolium_castaneum|TC014680-PA Melan|c54803.graph_c0
Dendroctonus_ponderosae|ENN73728 Dendroctonus_ponderosae|ENN78895 Dendroctonus_ponderosae|ENN80632 Drosophila_melanogaster|FBpp0306007 Tribolium_castaneum|TC006888-PA
Dendroctonus_ponderosae|ENN82158 Dendroctonus_ponderosae|ENN80392 Dendroctonus_ponderosae|ENN82154 Drosophila_melanogaster|FBpp0077856 Melan|c48472.graph_c0
Dendroctonus_ponderosae|ENN73768 Dendroctonus_ponderosae|ENN73766 Dendroctonus_ponderosae|ENN80979 Tribolium_castaneum|TC008509-PA Melan|c49378.graph_c0
Dendroctonus_ponderosae|ENN71754 Dendroctonus_ponderosae|ENN71750 Drosophila_melanogaster|FBpp0081355 Tribolium_castaneum|TC006038-PA Melan|c57668.graph_c0
Dendroctonus_ponderosae|ENN82903 Dendroctonus_ponderosae|ENN82855 Drosophila_melanogaster|FBpp0070228 Tribolium_castaneum|TC007080-PA Melan|c55681.graph_c0
Dendroctonus_ponderosae|ENN82692 Dendroctonus_ponderosae|ENN78987 Drosophila_melanogaster|FBpp0086494 Tribolium_castaneum|TC003798-PA Melan|c51059.graph_c0
Dendroctonus_ponderosae|ENN74962 Dendroctonus_ponderosae|ENN72328 Drosophila_melanogaster|FBpp0078132 Tribolium_castaneum|TC004545-PA Melan|c50680.graph_c0
Dendroctonus_ponderosae|ENN70633 Dendroctonus_ponderosae|ENN82952 Tribolium_castaneum|TC009251-PA Melan|c57296.graph_c0 Drosophila_melanogaster|FBpp0084847
Dendroctonus_ponderosae|ENN83469 Dendroctonus_ponderosae|ENN79349 Tribolium_castaneum|TC008070-PA Melan|c52847.graph_c0 Drosophila_melanogaster|FBpp0085182
Dendroctonus_ponderosae|ENN72066 Dendroctonus_ponderosae|ENN72067 Drosophila_melanogaster|FBpp0080866 Tribolium_castaneum|TC013668-PA Melan|c53100.graph_c0
Dendroctonus_ponderosae|ENN82421 Dendroctonus_ponderosae|ENN80225 Drosophila_melanogaster|FBpp0084761 Tribolium_castaneum|TC007229-PA Melan|c48890.graph_c0
Dendroctonus_ponderosae|ENN80513 Dendroctonus_ponderosae|ENN82184 Drosophila_melanogaster|FBpp0074388 Tribolium_castaneum|TC007381-PA Melan|c54434.graph_c0
Dendroctonus_ponderosae|ENN79373 Dendroctonus_ponderosae|ENN82637 Tribolium_castaneum|TC030546-PA Melan|c53618.graph_c0 Drosophila_melanogaster|FBpp0082962
Dendroctonus_ponderosae|ENN83149 Dendroctonus_ponderosae|ENN71058 Drosophila_melanogaster|FBpp0077501 Tribolium_castaneum|TC008246-PA Melan|c53481.graph_c0
Dendroctonus_ponderosae|ENN78513 Dendroctonus_ponderosae|ENN78514 Dendroctonus_ponderosae|ENN82792 Melan|c48293.graph_c0 Tribolium_castaneum|TC000501-PA
Dendroctonus_ponderosae|ENN83398 Dendroctonus_ponderosae|ENN78839 Drosophila_melanogaster|FBpp0074411 Tribolium_castaneum|TC007448-PA Melan|c47819.graph_c0
Dendroctonus_ponderosae|ENN72856 Dendroctonus_ponderosae|ENN82355 Drosophila_melanogaster|FBpp0070750 Tribolium_castaneum|TC009490-PA Melan|c53958.graph_c0
Dendroctonus_ponderosae|ENN79271 Dendroctonus_ponderosae|ENN82852 Drosophila_melanogaster|FBpp0071211 Tribolium_castaneum|TC012334-PA Drosophila_melanogaster|FBpp0082627
Dendroctonus_ponderosae|ENN74057 Dendroctonus_ponderosae|ENN83214 Drosophila_melanogaster|FBpp0291232 Tribolium_castaneum|TC004567-PA Melan|c59280.graph_c0
Dendroctonus_ponderosae|ENN83228 Dendroctonus_ponderosae|ENN79814 Drosophila_melanogaster|FBpp0075929 Tribolium_castaneum|TC002616-PA Melan|c54051.graph_c0
Dendroctonus_ponderosae|ENN74775 Dendroctonus_ponderosae|ENN82079 Drosophila_melanogaster|FBpp0082984 Tribolium_castaneum|TC011042-PA Melan|c48274.graph_c0
Dendroctonus_ponderosae|ENN80682 Dendroctonus_ponderosae|ENN82151 Drosophila_melanogaster|FBpp0086717 Tribolium_castaneum|TC011003-PA Melan|c53156.graph_c0
Dendroctonus_ponderosae|ENN82167 Dendroctonus_ponderosae|ENN78934 Drosophila_melanogaster|FBpp0083166 Tribolium_castaneum|TC004384-PA Melan|c56936.graph_c0
Dendroctonus_ponderosae|ENN82635 Dendroctonus_ponderosae|ENN79375 Drosophila_melanogaster|FBpp0083195 Tribolium_castaneum|TC008264-PA Melan|c55025.graph_c0
Dendroctonus_ponderosae|ENN74360 Dendroctonus_ponderosae|ENN81160 Drosophila_melanogaster|FBpp0078950 Tribolium_castaneum|TC030076-PA Melan|c49401.graph_c0
Dendroctonus_ponderosae|ENN72319 Dendroctonus_ponderosae|ENN71832 Melan|c49984.graph_c0 Drosophila_melanogaster|FBpp0086555 Tribolium_castaneum|TC015112-PA
Dendroctonus_ponderosae|ENN83144 Dendroctonus_ponderosae|ENN76429 Drosophila_melanogaster|FBpp0082028 Tribolium_castaneum|TC004935-PA Melan|c38634.graph_c0
Dendroctonus_ponderosae|ENN81273 Dendroctonus_ponderosae|ENN72119 Drosophila_melanogaster|FBpp0083889 Tribolium_castaneum|TC004060-PA Melan|c53578.graph_c0
Dendroctonus_ponderosae|ENN82604 Dendroctonus_ponderosae|ENN78762 Drosophila_melanogaster|FBpp0289296 Dendroctonus_ponderosae|ENN78763 Tribolium_castaneum|TC008308-PA
Dendroctonus_ponderosae|ENN81161 Dendroctonus_ponderosae|ENN74359 Drosophila_melanogaster|FBpp0077607 Tribolium_castaneum|TC010813-PA Melan|c60325.graph_c0
Dendroctonus_ponderosae|ENN82415 Dendroctonus_ponderosae|ENN80991 Dendroctonus_ponderosae|ENN82070 Tribolium_castaneum|TC008206-PA Melan|c33756.graph_c0
Dendroctonus_ponderosae|ENN82719 Dendroctonus_ponderosae|ENN79014 Drosophila_melanogaster|FBpp0077878 Tribolium_castaneum|TC008296-PA Melan|c50939.graph_c0
Dendroctonus_ponderosae|ENN71751 Dendroctonus_ponderosae|ENN71753 Drosophila_melanogaster|FBpp0070175 Tribolium_castaneum|TC015858-PA Melan|c56375.graph_c0
Dendroctonus_ponderosae|ENN76428 Dendroctonus_ponderosae|ENN83143 Drosophila_melanogaster|FBpp0076312 Tribolium_castaneum|TC013713-PA Melan|c57089.graph_c0
Dendroctonus_ponderosae|ENN72286 Dendroctonus_ponderosae|ENN82580 Tribolium_castaneum|TC008118-PA Drosophila_melanogaster|FBpp0073955 Melan|c56192.graph_c0
Dendroctonus_ponderosae|ENN70223 Dendroctonus_ponderosae|ENN71995 Dendroctonus_ponderosae|ENN71994 Melan|c46697.graph_c0 Drosophila_melanogaster|FBpp0077904
Dendroctonus_ponderosae|ENN82734 Dendroctonus_ponderosae|ENN83336 Drosophila_melanogaster|FBpp0074004 Tribolium_castaneum|TC008975-PA Melan|c49567.graph_c0
Dendroctonus_ponderosae|ENN83042 Dendroctonus_ponderosae|ENN80584 Drosophila_melanogaster|FBpp0075466 Tribolium_castaneum|TC004080-PA Melan|c42039.graph_c0
Dendroctonus_ponderosae|ENN82825 Dendroctonus_ponderosae|ENN82823 Tribolium_castaneum|TC000243-PA Melan|c57619.graph_c0 Drosophila_melanogaster|FBpp0088820
Dendroctonus_ponderosae|ENN82659 Dendroctonus_ponderosae|ENN82660 Drosophila_melanogaster|FBpp0075559 Tribolium_castaneum|TC007676-PA Melan|c56533.graph_c0
Dendroctonus_ponderosae|ENN80668 Dendroctonus_ponderosae|ENN80667 Drosophila_melanogaster|FBpp0306093 Tribolium_castaneum|TC007059-PA Melan|c50654.graph_c0
Dendroctonus_ponderosae|ENN82842 Dendroctonus_ponderosae|ENN82840 Dendroctonus_ponderosae|ENN83255 Drosophila_melanogaster|FBpp0077710 Melan|c56990.graph_c0
Dendroctonus_ponderosae|ENN82521 Dendroctonus_ponderosae|ENN82522 Drosophila_melanogaster|FBpp0070262 Tribolium_castaneum|TC014783-PA Melan|c50560.graph_c0
Dendroctonus_ponderosae|ENN81344 Dendroctonus_ponderosae|ENN79422 Dendroctonus_ponderosae|ENN79419 Melan|c42868.graph_c0 Tribolium_castaneum|TC008855-PA
Dendroctonus_ponderosae|ENN76582 Dendroctonus_ponderosae|ENN83098 Melan|c50666.graph_c0 Drosophila_melanogaster|FBpp0293413 Melan|c51212.graph_c0
Dendroctonus_ponderosae|ENN83306 Dendroctonus_ponderosae|ENN72934 Dendroctonus_ponderosae|ENN80396 Dendroctonus_ponderosae|ENN82474 Dendroctonus_ponderosae|ENN83482
Dendroctonus_ponderosae|ENN80363 Dendroctonus_ponderosae|ENN83367 Drosophila_melanogaster|FBpp0073337 Tribolium_castaneum|TC014629-PA Melan|c57971.graph_c0
Dendroctonus_ponderosae|ENN79762 Dendroctonus_ponderosae|ENN79776 Tribolium_castaneum|TC003790-PA Melan|c32877.graph_c0 Drosophila_melanogaster|FBpp0078984
Dendroctonus_ponderosae|ENN76426 Dendroctonus_ponderosae|ENN83141 Drosophila_melanogaster|FBpp0082121 Tribolium_castaneum|TC030579-PA Melan|c54523.graph_c0
Dendroctonus_ponderosae|ENN72289 Dendroctonus_ponderosae|ENN82577 Tribolium_castaneum|TC011524-PA Melan|c53776.graph_c0 Drosophila_melanogaster|FBpp0078187
Dendroctonus_ponderosae|ENN82912 Dendroctonus_ponderosae|ENN82539 Tribolium_castaneum|TC007420-PA Drosophila_melanogaster|FBpp0079549 Melan|c57307.graph_c0
Dendroctonus_ponderosae|ENN83386 Dendroctonus_ponderosae|ENN83383 Tribolium_castaneum|TC001372-PA Dendroctonus_ponderosae|ENN83382 Melan|c59751.graph_c0
Dendroctonus_ponderosae|ENN81902 Dendroctonus_ponderosae|ENN82709 Drosophila_melanogaster|FBpp0087190 Tribolium_castaneum|TC013252-PA Melan|c45527.graph_c0
Dendroctonus_ponderosae|ENN83052 Dendroctonus_ponderosae|ENN83058 Drosophila_melanogaster|FBpp0076471 Tribolium_castaneum|TC012666-PA Melan|c55243.graph_c0
Dendroctonus_ponderosae|ENN77848 Dendroctonus_ponderosae|ENN73823 Drosophila_melanogaster|FBpp0070965 Tribolium_castaneum|TC011417-PA Melan|c44584.graph_c0
Dendroctonus_ponderosae|ENN82572 Dendroctonus_ponderosae|ENN79623 Melan|c73268.graph_c0 Drosophila_melanogaster|FBpp0074617 Tribolium_castaneum|TC005238-PA
Dendroctonus_ponderosae|ENN79118 Dendroctonus_ponderosae|ENN83285 Drosophila_melanogaster|FBpp0077719 Tribolium_castaneum|TC012545-PA Melan|c50683.graph_c0
Dendroctonus_ponderosae|ENN72858 Dendroctonus_ponderosae|ENN82357 Drosophila_melanogaster|FBpp0289938 Tribolium_castaneum|TC008615-PA Melan|c57867.graph_c0
Dendroctonus_ponderosae|ENN76430 Dendroctonus_ponderosae|ENN83145 Drosophila_melanogaster|FBpp0078333 Melan|c56656.graph_c0 Tribolium_castaneum|TC030741-PA
Dendroctonus_ponderosae|ENN80618 Dendroctonus_ponderosae|ENN82315 Drosophila_melanogaster|FBpp0079577 Tribolium_castaneum|TC008217-PA Melan|c24883.graph_c0
Dendroctonus_ponderosae|ENN82493 Dendroctonus_ponderosae|ENN73806 Dendroctonus_ponderosae|ENN82492 Drosophila_melanogaster|FBpp0086001 Tribolium_castaneum|TC030635-PA
Dendroctonus_ponderosae|ENN70192 Dendroctonus_ponderosae|ENN82880 Tribolium_castaneum|TC014727-PA Melan|c57502.graph_c0 Drosophila_melanogaster|FBpp0297739
Dendroctonus_ponderosae|ENN82764 Dendroctonus_ponderosae|ENN80626 Drosophila_melanogaster|FBpp0070204 Tribolium_castaneum|TC007430-PA Melan|c46669.graph_c0
Dendroctonus_ponderosae|ENN82092 Dendroctonus_ponderosae|ENN81811 Drosophila_melanogaster|FBpp0078326 Tribolium_castaneum|TC004382-PA Melan|c55964.graph_c2
Dendroctonus_ponderosae|ENN80456 Dendroctonus_ponderosae|ENN81728 Dendroctonus_ponderosae|ENN82647 Dendroctonus_ponderosae|ENN82927 Tribolium_castaneum|TC015298-PA
Dendroctonus_ponderosae|ENN82487 Dendroctonus_ponderosae|ENN74382 Drosophila_melanogaster|FBpp0074267 Tribolium_castaneum|TC007176-PA Melan|c59646.graph_c0
Dendroctonus_ponderosae|ENN79112 Dendroctonus_ponderosae|ENN82676 Drosophila_melanogaster|FBpp0083949 Tribolium_castaneum|TC008077-PA Melan|c42594.graph_c0
Dendroctonus_ponderosae|ENN78806 Dendroctonus_ponderosae|ENN78965 Drosophila_melanogaster|FBpp0073242 Tribolium_castaneum|TC008028-PA Melan|c49366.graph_c0
Dendroctonus_ponderosae|ENN82266 Dendroctonus_ponderosae|ENN78948 Tribolium_castaneum|TC007765-PA Melan|c57742.graph_c0 Drosophila_melanogaster|FBpp0077399
Dendroctonus_ponderosae|ENN80364 Dendroctonus_ponderosae|ENN83366 Drosophila_melanogaster|FBpp0080475 Tribolium_castaneum|TC013060-PA Melan|c58350.graph_c0
Dendroctonus_ponderosae|ENN83416 Dendroctonus_ponderosae|ENN74395 Drosophila_melanogaster|FBpp0294054 Tribolium_castaneum|TC007705-PA Melan|c59521.graph_c0
Dendroctonus_ponderosae|ENN81814 Dendroctonus_ponderosae|ENN82089 Drosophila_melanogaster|FBpp0075996 Tribolium_castaneum|TC000880-PA Melan|c53977.graph_c0
Dendroctonus_ponderosae|ENN82537 Dendroctonus_ponderosae|ENN82913 Drosophila_melanogaster|FBpp0088312 Tribolium_castaneum|TC007419-PA Melan|c55629.graph_c0
Dendroctonus_ponderosae|ENN82650 Dendroctonus_ponderosae|ENN82763 Drosophila_melanogaster|FBpp0070885 Tribolium_castaneum|TC000355-PA Melan|c50704.graph_c0
Dendroctonus_ponderosae|ENN80862 Dendroctonus_ponderosae|ENN82594 Drosophila_melanogaster|FBpp0071994 Tribolium_castaneum|TC008061-PA Melan|c51118.graph_c0
Dendroctonus_ponderosae|ENN82781 Dendroctonus_ponderosae|ENN82341 Drosophila_melanogaster|FBpp0086345 Tribolium_castaneum|TC008022-PA Melan|c57210.graph_c0
Dendroctonus_ponderosae|ENN72977 Dendroctonus_ponderosae|ENN82352 Drosophila_melanogaster|FBpp0070472 Tribolium_castaneum|TC007439-PA Melan|c55496.graph_c0
Dendroctonus_ponderosae|ENN79995 Dendroctonus_ponderosae|ENN82107 Drosophila_melanogaster|FBpp0079642 Tribolium_castaneum|TC005188-PA Melan|c49959.graph_c0
Dendroctonus_ponderosae|ENN72117 Dendroctonus_ponderosae|ENN81275 Drosophila_melanogaster|FBpp0070883 Tribolium_castaneum|TC011181-PA Melan|c41445.graph_c0
Dendroctonus_ponderosae|ENN82860 Dendroctonus_ponderosae|ENN80208 Drosophila_melanogaster|FBpp0087037 Tribolium_castaneum|TC001347-PA Melan|c54156.graph_c0
Dendroctonus_ponderosae|ENN70636 Dendroctonus_ponderosae|ENN82955 Drosophila_melanogaster|FBpp0070749 Tribolium_castaneum|TC008661-PA Melan|c44642.graph_c0
Dendroctonus_ponderosae|ENN80978 Dendroctonus_ponderosae|ENN73767 Drosophila_melanogaster|FBpp0088528 Tribolium_castaneum|TC008514-PA Melan|c55026.graph_c0
Dendroctonus_ponderosae|ENN82152 Dendroctonus_ponderosae|ENN80683 Melan|c47091.graph_c0 Drosophila_melanogaster|FBpp0084938 Tribolium_castaneum|TC016399-PA
Dendroctonus_ponderosae|ENN71917 Dendroctonus_ponderosae|ENN82906 Tribolium_castaneum|TC011677-PA Melan|c51114.graph_c0 Melan|c53796.graph_c0
Dendroctonus_ponderosae|ENN82783 Dendroctonus_ponderosae|ENN80728 Drosophila_melanogaster|FBpp0074529 Tribolium_castaneum|TC008318-PA Melan|c57301.graph_c0
Dendroctonus_ponderosae|ENN83034 Dendroctonus_ponderosae|ENN79493 Drosophila_melanogaster|FBpp0077451 Tribolium_castaneum|TC008466-PA Melan|c51999.graph_c0
Dendroctonus_ponderosae|ENN82071 Dendroctonus_ponderosae|ENN78310 Drosophila_melanogaster|FBpp0077263 Tribolium_castaneum|TC001393-PA Melan|c56859.graph_c0
Dendroctonus_ponderosae|ENN73719 Dendroctonus_ponderosae|ENN82753 Drosophila_melanogaster|FBpp0088160 Tribolium_castaneum|TC001207-PA Melan|c49459.graph_c0
Dendroctonus_ponderosae|ENN78371 Dendroctonus_ponderosae|ENN76131 Dendroctonus_ponderosae|ENN78374 Dendroctonus_ponderosae|ENN78375 Dendroctonus_ponderosae|ENN83541
Dendroctonus_ponderosae|ENN74197 Dendroctonus_ponderosae|ENN76863 Drosophila_melanogaster|FBpp0082692 Tribolium_castaneum|TC012356-PA Melan|c55546.graph_c0
Dendroctonus_ponderosae|ENN78789 Dendroctonus_ponderosae|ENN83244 Drosophila_melanogaster|FBpp0087095 Tribolium_castaneum|TC007744-PA Melan|c51923.graph_c0
Dendroctonus_ponderosae|ENN82150 Dendroctonus_ponderosae|ENN70705 Drosophila_melanogaster|FBpp0081451 Tribolium_castaneum|TC010107-PA Melan|c52560.graph_c0
Dendroctonus_ponderosae|ENN72327 Dendroctonus_ponderosae|ENN72326 Drosophila_melanogaster|FBpp0076608 Tribolium_castaneum|TC003450-PA Melan|c54714.graph_c0
Dendroctonus_ponderosae|ENN82452 Dendroctonus_ponderosae|ENN73679 Dendroctonus_ponderosae|ENN82400 Drosophila_melanogaster|FBpp0086334 Tribolium_castaneum|TC004495-PA
Dendroctonus_ponderosae|ENN73759 Dendroctonus_ponderosae|ENN83162 Tribolium_castaneum|TC004515-PA Dendroctonus_ponderosae|ENN83335 Drosophila_melanogaster|FBpp0303301
Dendroctonus_ponderosae|ENN79811 Dendroctonus_ponderosae|ENN82767 Dendroctonus_ponderosae|ENN82768 Tribolium_castaneum|TC009748-PA Melan|c30830.graph_c0
Dendroctonus_ponderosae|ENN78554 Dendroctonus_ponderosae|ENN81054 Dendroctonus_ponderosae|ENN82544 Drosophila_melanogaster|FBpp0074453 Tribolium_castaneum|TC008430-PA
Dendroctonus_ponderosae|ENN82551 Dendroctonus_ponderosae|ENN79302 Dendroctonus_ponderosae|ENN83253 Drosophila_melanogaster|FBpp0077073 Tribolium_castaneum|TC010403-PA
Dendroctonus_ponderosae|ENN79944 Dendroctonus_ponderosae|ENN82981 Drosophila_melanogaster|FBpp0304067 Tribolium_castaneum|TC004063-PA Melan|c57011.graph_c0
Dendroctonus_ponderosae|ENN71914 Dendroctonus_ponderosae|ENN74514 Drosophila_melanogaster|FBpp0080432 Tribolium_castaneum|TC007637-PA Melan|c49077.graph_c0
Dendroctonus_ponderosae|ENN82420 Dendroctonus_ponderosae|ENN83262 Tribolium_castaneum|TC004376-PA Melan|c53637.graph_c0 Drosophila_melanogaster|FBpp0071222
Dendroctonus_ponderosae|ENN79804 Dendroctonus_ponderosae|ENN78549 Drosophila_melanogaster|FBpp0081644 Tribolium_castaneum|TC001200-PA Melan|c58025.graph_c0
Dendroctonus_ponderosae|ENN82717 Dendroctonus_ponderosae|ENN82718 Drosophila_melanogaster|FBpp0089042 Tribolium_castaneum|TC003282-PA Melan|c22546.graph_c0
Dendroctonus_ponderosae|ENN70634 Dendroctonus_ponderosae|ENN82953 Drosophila_melanogaster|FBpp0082412 Tribolium_castaneum|TC009555-PA Melan|c51217.graph_c0
Dendroctonus_ponderosae|ENN82135 Dendroctonus_ponderosae|ENN80474 Dendroctonus_ponderosae|ENN82241 Drosophila_melanogaster|FBpp0289283 Tribolium_castaneum|TC004504-PA
Dendroctonus_ponderosae|ENN82074 Dendroctonus_ponderosae|ENN74062 Drosophila_melanogaster|FBpp0083854 Tribolium_castaneum|TC008587-PA Melan|c55687.graph_c0
Dendroctonus_ponderosae|ENN83325 Dendroctonus_ponderosae|ENN82103 Dendroctonus_ponderosae|ENN83250 Drosophila_melanogaster|FBpp0290450 Tribolium_castaneum|TC008334-PA
Dendroctonus_ponderosae|ENN83055 Dendroctonus_ponderosae|ENN83049 Drosophila_melanogaster|FBpp0085796 Tribolium_castaneum|TC015660-PA Melan|c51549.graph_c0
Dendroctonus_ponderosae|ENN80361 Dendroctonus_ponderosae|ENN83369 Drosophila_melanogaster|FBpp0099904 Tribolium_castaneum|TC013347-PA Melan|c59997.graph_c0
Dendroctonus_ponderosae|ENN83301 Dendroctonus_ponderosae|ENN79614 Drosophila_melanogaster|FBpp0086531 Tribolium_castaneum|TC008165-PA Melan|c49473.graph_c0
Dendroctonus_ponderosae|ENN82870 Dendroctonus_ponderosae|ENN83221 Drosophila_melanogaster|FBpp0078203 Tribolium_castaneum|TC011859-PA Melan|c45060.graph_c0
Dendroctonus_ponderosae|ENN83353 Dendroctonus_ponderosae|ENN82304 Drosophila_melanogaster|FBpp0071922 Tribolium_castaneum|TC008223-PA Melan|c57388.graph_c0
Dendroctonus_ponderosae|ENN83529 Dendroctonus_ponderosae|ENN81818 Drosophila_melanogaster|FBpp0078930 Tribolium_castaneum|TC012918-PA Melan|c54921.graph_c0
Dendroctonus_ponderosae|ENN83453 Dendroctonus_ponderosae|ENN74376 Drosophila_melanogaster|FBpp0078279 Tribolium_castaneum|TC007171-PA Melan|c56944.graph_c0
Dendroctonus_ponderosae|ENN77462 Dendroctonus_ponderosae|ENN82206 Dendroctonus_ponderosae|ENN82758 Drosophila_melanogaster|FBpp0087351 Tribolium_castaneum|TC003417-PA
Dendroctonus_ponderosae|ENN78836 Dendroctonus_ponderosae|ENN82494 Drosophila_melanogaster|FBpp0290467 Tribolium_castaneum|TC000181-PA Melan|c53623.graph_c0
Dendroctonus_ponderosae|ENN83355 Dendroctonus_ponderosae|ENN80636 Dendroctonus_ponderosae|ENN82222 Drosophila_melanogaster|FBpp0078627 Tribolium_castaneum|TC007333-PA
Dendroctonus_ponderosae|ENN82832 Dendroctonus_ponderosae|ENN80624 Drosophila_melanogaster|FBpp0074601 Tribolium_castaneum|TC007143-PA Melan|c54315.graph_c0
Dendroctonus_ponderosae|ENN78744 Dendroctonus_ponderosae|ENN82080 Drosophila_melanogaster|FBpp0288428 Tribolium_castaneum|TC030640-PA Melan|c39433.graph_c0
Dendroctonus_ponderosae|ENN74724 Dendroctonus_ponderosae|ENN71039 Dendroctonus_ponderosae|ENN79683 Dendroctonus_ponderosae|ENN76613 Dendroctonus_ponderosae|ENN72870
Dendroctonus_ponderosae|ENN78838 Dendroctonus_ponderosae|ENN80854 Drosophila_melanogaster|FBpp0084867 Tribolium_castaneum|TC008051-PA Melan|c41187.graph_c0
Dendroctonus_ponderosae|ENN79268 Dendroctonus_ponderosae|ENN83083 Drosophila_melanogaster|FBpp0085502 Tribolium_castaneum|TC015893-PA Melan|c53351.graph_c0
Dendroctonus_ponderosae|ENN81186 Dendroctonus_ponderosae|ENN78618 Tribolium_castaneum|TC009558-PA Melan|c53344.graph_c0 Drosophila_melanogaster|FBpp0078890
Dendroctonus_ponderosae|ENN82815 Dendroctonus_ponderosae|ENN74063 Drosophila_melanogaster|FBpp0078024 Tribolium_castaneum|TC011476-PA Melan|c51390.graph_c0
Dendroctonus_ponderosae|ENN82968 Dendroctonus_ponderosae|ENN70776 Dendroctonus_ponderosae|ENN82379 Melan|c51618.graph_c0 Drosophila_melanogaster|FBpp0085549
Dendroctonus_ponderosae|ENN80819 Dendroctonus_ponderosae|ENN82501 Drosophila_melanogaster|FBpp0070259 Melan|c59360.graph_c0 Tribolium_castaneum|TC006604-PA
Dendroctonus_ponderosae|ENN80008 Dendroctonus_ponderosae|ENN78524 Dendroctonus_ponderosae|ENN82917 Drosophila_melanogaster|FBpp0078998 Tribolium_castaneum|TC008451-PA
Dendroctonus_ponderosae|ENN82904 Dendroctonus_ponderosae|ENN82854 Drosophila_melanogaster|FBpp0073965 Tribolium_castaneum|TC007521-PA Melan|c55874.graph_c0
Dendroctonus_ponderosae|ENN72910 Dendroctonus_ponderosae|ENN72908 Tribolium_castaneum|TC002243-PA Melan|c43475.graph_c0 Drosophila_melanogaster|FBpp0081558
Dendroctonus_ponderosae|ENN70671 Dendroctonus_ponderosae|ENN83517 Drosophila_melanogaster|FBpp0079681 Tribolium_castaneum|TC009673-PA Melan|c35155.graph_c0
Dendroctonus_ponderosae|ENN76360 Dendroctonus_ponderosae|ENN83165 Drosophila_melanogaster|FBpp0112507 Tribolium_castaneum|TC011145-PA Melan|c49534.graph_c0
Dendroctonus_ponderosae|ENN72203 Dendroctonus_ponderosae|ENN80828 Drosophila_melanogaster|FBpp0076360 Tribolium_castaneum|TC003999-PA Melan|c50592.graph_c0
Dendroctonus_ponderosae|ENN80680 Dendroctonus_ponderosae|ENN82940 Drosophila_melanogaster|FBpp0080407 Tribolium_castaneum|TC007856-PA Melan|c53190.graph_c0
Dendroctonus_ponderosae|ENN79355 Dendroctonus_ponderosae|ENN79350 Drosophila_melanogaster|FBpp0088498 Tribolium_castaneum|TC008059-PA Melan|c53859.graph_c0
Dendroctonus_ponderosae|ENN81193 Dendroctonus_ponderosae|ENN79975 Dendroctonus_ponderosae|ENN81191 Melan|c54553.graph_c0 Tribolium_castaneum|TC007283-PA
Dendroctonus_ponderosae|ENN81805 Dendroctonus_ponderosae|ENN82099 Drosophila_melanogaster|FBpp0070651 Tribolium_castaneum|TC000568-PA Melan|c56690.graph_c0
Dendroctonus_ponderosae|ENN76373 Dendroctonus_ponderosae|ENN82773 Drosophila_melanogaster|FBpp0077860 Tribolium_castaneum|TC007825-PA Melan|c58904.graph_c0
Dendroctonus_ponderosae|ENN78846 Dendroctonus_ponderosae|ENN78847 Drosophila_melanogaster|FBpp0087647 Tribolium_castaneum|TC001197-PA Melan|c56570.graph_c0
Dendroctonus_ponderosae|ENN80880 Dendroctonus_ponderosae|ENN82454 Drosophila_melanogaster|FBpp0074666 Tribolium_castaneum|TC003096-PA Melan|c56634.graph_c0
Dendroctonus_ponderosae|ENN83505 Dendroctonus_ponderosae|ENN73890 Drosophila_melanogaster|FBpp0074037 Tribolium_castaneum|TC010993-PA Drosophila_melanogaster|FBpp0076123
Dendroctonus_ponderosae|ENN81187 Dendroctonus_ponderosae|ENN78617 Drosophila_melanogaster|FBpp0082390 Tribolium_castaneum|TC004872-PA Melan|c23377.graph_c0
Dendroctonus_ponderosae|ENN77195 Dendroctonus_ponderosae|ENN83333 Drosophila_melanogaster|FBpp0071702 Tribolium_castaneum|TC014602-PA Melan|c59276.graph_c0
Dendroctonus_ponderosae|ENN83275 Dendroctonus_ponderosae|ENN72428 Drosophila_melanogaster|FBpp0083397 Tribolium_castaneum|TC014175-PA Melan|c35070.graph_c0
Dendroctonus_ponderosae|ENN73072 Dendroctonus_ponderosae|ENN71795 Tribolium_castaneum|TC006590-PA Melan|c52697.graph_c2 Tribolium_castaneum|TC002128-PA
Dendroctonus_ponderosae|ENN73490 Dendroctonus_ponderosae|ENN83029 Tribolium_castaneum|TC011234-PA Melan|c47998.graph_c0 Drosophila_melanogaster|FBpp0083650
Dendroctonus_ponderosae|ENN78916 Dendroctonus_ponderosae|ENN78912 Dendroctonus_ponderosae|ENN83079 Drosophila_melanogaster|FBpp0079218 Tribolium_castaneum|TC030570-PA
Dendroctonus_ponderosae|ENN82273 Dendroctonus_ponderosae|ENN79977 Drosophila_melanogaster|FBpp0073292 Tribolium_castaneum|TC007999-PA Melan|c53121.graph_c0
Dendroctonus_ponderosae|ENN72833 Dendroctonus_ponderosae|ENN79108 Drosophila_melanogaster|FBpp0084017 Melan|c55249.graph_c0 Tribolium_castaneum|TC007276-PA
Dendroctonus_ponderosae|ENN82382 Dendroctonus_ponderosae|ENN77994 Drosophila_melanogaster|FBpp0087764 Tribolium_castaneum|TC001073-PA Melan|c50766.graph_c0
Dendroctonus_ponderosae|ENN82243 Dendroctonus_ponderosae|ENN79662 Drosophila_melanogaster|FBpp0075586 Tribolium_castaneum|TC007786-PA Melan|c59038.graph_c0
Dendroctonus_ponderosae|ENN80204 Dendroctonus_ponderosae|ENN83198 Drosophila_melanogaster|FBpp0075245 Tribolium_castaneum|TC007845-PA Melan|c49267.graph_c0
Dendroctonus_ponderosae|ENN82345 Dendroctonus_ponderosae|ENN80583 Drosophila_melanogaster|FBpp0084476 Tribolium_castaneum|TC006901-PA Melan|c53422.graph_c0
Dendroctonus_ponderosae|ENN79663 Dendroctonus_ponderosae|ENN82244 Drosophila_melanogaster|FBpp0089041 Tribolium_castaneum|TC008015-PA Melan|c54107.graph_c0
Dendroctonus_ponderosae|ENN83461 Dendroctonus_ponderosae|ENN82628 Drosophila_melanogaster|FBpp0088888 Tribolium_castaneum|TC013569-PA Melan|c51622.graph_c0
Dendroctonus_ponderosae|ENN83010 Dendroctonus_ponderosae|ENN83224 Drosophila_melanogaster|FBpp0080411 Tribolium_castaneum|TC007652-PA Melan|c49491.graph_c0
Dendroctonus_ponderosae|ENN75515 Dendroctonus_ponderosae|ENN83484 Drosophila_melanogaster|FBpp0292144 Tribolium_castaneum|TC011255-PA Melan|c58550.graph_c0
Dendroctonus_ponderosae|ENN82737 Dendroctonus_ponderosae|ENN81932 Drosophila_melanogaster|FBpp0078553 Tribolium_castaneum|TC011912-PA Melan|c47688.graph_c0
Dendroctonus_ponderosae|ENN82894 Dendroctonus_ponderosae|ENN79344 Drosophila_melanogaster|FBpp0077054 Tribolium_castaneum|TC007635-PA Melan|c52826.graph_c0
Dendroctonus_ponderosae|ENN72284 Dendroctonus_ponderosae|ENN82582 Drosophila_melanogaster|FBpp0087323 Tribolium_castaneum|TC007893-PA Melan|c53182.graph_c0
Dendroctonus_ponderosae|ENN75988 Dendroctonus_ponderosae|ENN75462 Drosophila_melanogaster|FBpp0079305 Melan|c57031.graph_c0 Tribolium_castaneum|TC005922-PA
Dendroctonus_ponderosae|ENN82995 Dendroctonus_ponderosae|ENN79936 Drosophila_melanogaster|FBpp0080069 Tribolium_castaneum|TC007651-PA Melan|c58369.graph_c0
Dendroctonus_ponderosae|ENN82945 Dendroctonus_ponderosae|ENN73716 Drosophila_melanogaster|FBpp0077703 Tribolium_castaneum|TC007562-PA Melan|c5425.graph_c0
Dendroctonus_ponderosae|ENN73494 Dendroctonus_ponderosae|ENN83097 Drosophila_melanogaster|FBpp0076294 Tribolium_castaneum|TC002908-PA Melan|c86707.graph_c0
Dendroctonus_ponderosae|ENN77841 Dendroctonus_ponderosae|ENN83270 Drosophila_melanogaster|FBpp0075311 Tribolium_castaneum|TC011118-PA Melan|c56485.graph_c0
Dendroctonus_ponderosae|ENN83012 Dendroctonus_ponderosae|ENN72835 Drosophila_melanogaster|FBpp0077492 Tribolium_castaneum|TC008202-PA Melan|c46126.graph_c0
Dendroctonus_ponderosae|ENN81288 Dendroctonus_ponderosae|ENN82689 Tribolium_castaneum|TC007853-PA Melan|c51610.graph_c0 Melan|c51635.graph_c0
Dendroctonus_ponderosae|ENN83314 Dendroctonus_ponderosae|ENN79625 Drosophila_melanogaster|FBpp0073782 Tribolium_castaneum|TC030572-PA Melan|c36373.graph_c0
Dendroctonus_ponderosae|ENN76120 Dendroctonus_ponderosae|ENN80986 Drosophila_melanogaster|FBpp0084506 Tribolium_castaneum|TC001119-PA Melan|c47464.graph_c0
Dendroctonus_ponderosae|ENN82636 Dendroctonus_ponderosae|ENN79374 Drosophila_melanogaster|FBpp0077149 Tribolium_castaneum|TC008171-PA Melan|c53811.graph_c0
Dendroctonus_ponderosae|ENN82936 Dendroctonus_ponderosae|ENN82938 Drosophila_melanogaster|FBpp0087170 Tribolium_castaneum|TC000470-PA Melan|c50869.graph_c0
Dendroctonus_ponderosae|ENN82684 Dendroctonus_ponderosae|ENN81295 Drosophila_melanogaster|FBpp0077364 Tribolium_castaneum|TC008016-PA Melan|c50444.graph_c0
Dendroctonus_ponderosae|ENN72647 Dendroctonus_ponderosae|ENN80846 Drosophila_melanogaster|FBpp0071087 Tribolium_castaneum|TC010830-PA Melan|c43056.graph_c0
Dendroctonus_ponderosae|ENN76700 Dendroctonus_ponderosae|ENN76701 Melan|c54876.graph_c0 Drosophila_melanogaster|FBpp0084222 Tribolium_castaneum|TC003945-PA
Dendroctonus_ponderosae|ENN79109 Dendroctonus_ponderosae|ENN72832 Dendroctonus_ponderosae|ENN82448 Tribolium_castaneum|TC007642-PA Drosophila_melanogaster|FBpp0100079
Dendroctonus_ponderosae|ENN82771 Dendroctonus_ponderosae|ENN72322 Drosophila_melanogaster|FBpp0111937 Tribolium_castaneum|TC001000-PA Melan|c52515.graph_c0
Dendroctonus_ponderosae|ENN74899 Dendroctonus_ponderosae|ENN72681 Dendroctonus_ponderosae|ENN74898 Tribolium_castaneum|TC004858-PA Melan|c1848.graph_c0
Dendroctonus_ponderosae|ENN82909 Dendroctonus_ponderosae|ENN72984 Dendroctonus_ponderosae|ENN80971 Drosophila_melanogaster|FBpp0075683 Tribolium_castaneum|TC007992-PA
Dendroctonus_ponderosae|ENN82528 Dendroctonus_ponderosae|ENN83337 Melan|c49804.graph_c0 Drosophila_melanogaster|FBpp0082264 Tribolium_castaneum|TC000929-PA
Dendroctonus_ponderosae|ENN83459 Dendroctonus_ponderosae|ENN82630 Drosophila_melanogaster|FBpp0289682 Tribolium_castaneum|TC015879-PA Melan|c11238.graph_c0
Dendroctonus_ponderosae|ENN83274 Dendroctonus_ponderosae|ENN72427 Drosophila_melanogaster|FBpp0081618 Tribolium_castaneum|TC001043-PA Melan|c36233.graph_c0
Dendroctonus_ponderosae|ENN78433 Dendroctonus_ponderosae|ENN83114 Drosophila_melanogaster|FBpp0076438 Tribolium_castaneum|TC014635-PA Melan|c50189.graph_c0
Dendroctonus_ponderosae|ENN82523 Dendroctonus_ponderosae|ENN82525 Drosophila_melanogaster|FBpp0070706 Tribolium_castaneum|TC008099-PA Melan|c55463.graph_c0
Dendroctonus_ponderosae|ENN82436 Dendroctonus_ponderosae|ENN82440 Drosophila_melanogaster|FBpp0078648 Tribolium_castaneum|TC007703-PA Melan|c52112.graph_c0
Dendroctonus_ponderosae|ENN74728 Dendroctonus_ponderosae|ENN83357 Drosophila_melanogaster|FBpp0082219 Tribolium_castaneum|TC000590-PA Melan|c51547.graph_c0
Dendroctonus_ponderosae|ENN73912 Dendroctonus_ponderosae|ENN83215 Tribolium_castaneum|TC004892-PA Melan|c39447.graph_c0 Drosophila_melanogaster|FBpp0083376
Dendroctonus_ponderosae|ENN81185 Dendroctonus_ponderosae|ENN76976 Drosophila_melanogaster|FBpp0087129 Tribolium_castaneum|TC000474-PA Melan|c50012.graph_c0
Dendroctonus_ponderosae|ENN82948 Dendroctonus_ponderosae|ENN79390 Drosophila_melanogaster|FBpp0289000 Tribolium_castaneum|TC008395-PA Melan|c54973.graph_c0
Dendroctonus_ponderosae|ENN82993 Dendroctonus_ponderosae|ENN82994 Drosophila_melanogaster|FBpp0075916 Tribolium_castaneum|TC011206-PA Melan|c51176.graph_c0
Dendroctonus_ponderosae|ENN73915 Dendroctonus_ponderosae|ENN82631 Drosophila_melanogaster|FBpp0074199 Tribolium_castaneum|TC000324-PA Melan|c53482.graph_c0
Dendroctonus_ponderosae|ENN81214 Dendroctonus_ponderosae|ENN82284 Drosophila_melanogaster|FBpp0080702 Tribolium_castaneum|TC008260-PA Melan|c53075.graph_c0
Dendroctonus_ponderosae|ENN82782 Dendroctonus_ponderosae|ENN82339 Drosophila_melanogaster|FBpp0075961 Tribolium_castaneum|TC011121-PA Drosophila_melanogaster|FBpp0112074
Dendroctonus_ponderosae|ENN78445 Dendroctonus_ponderosae|ENN83291 Drosophila_melanogaster|FBpp0081949 Tribolium_castaneum|TC014274-PA Melan|c49565.graph_c0
Dendroctonus_ponderosae|ENN82095 Dendroctonus_ponderosae|ENN81809 Drosophila_melanogaster|FBpp0075186 Tribolium_castaneum|TC011457-PA Melan|c51313.graph_c0
Dendroctonus_ponderosae|ENN82845 Dendroctonus_ponderosae|ENN71739 Drosophila_melanogaster|FBpp0083131 Tribolium_castaneum|TC001041-PA Melan|c52752.graph_c0
Dendroctonus_ponderosae|ENN71316 Dendroctonus_ponderosae|ENN73190 Drosophila_melanogaster|FBpp0078296 Tribolium_castaneum|TC015956-PA Melan|c51210.graph_c0
Dendroctonus_ponderosae|ENN82461 Dendroctonus_ponderosae|ENN80525 Dendroctonus_ponderosae|ENN82462 Tribolium_castaneum|TC007939-PA Melan|c56889.graph_c0
Dendroctonus_ponderosae|ENN82677 Dendroctonus_ponderosae|ENN79111 Drosophila_melanogaster|FBpp0078994 Tribolium_castaneum|TC007423-PA Melan|c54601.graph_c0
Dendroctonus_ponderosae|ENN82747 Dendroctonus_ponderosae|ENN72076 Drosophila_melanogaster|FBpp0084820 Dendroctonus_ponderosae|ENN72075 Tribolium_castaneum|TC010058-PA
Dendroctonus_ponderosae|ENN81806 Dendroctonus_ponderosae|ENN82098 Drosophila_melanogaster|FBpp0072021 Tribolium_castaneum|TC011051-PA Melan|c54230.graph_c0
Dendroctonus_ponderosae|ENN83315 Dendroctonus_ponderosae|ENN79624 Drosophila_melanogaster|FBpp0079892 Tribolium_castaneum|TC000223-PA Melan|c54103.graph_c0
Dendroctonus_ponderosae|ENN82681 Dendroctonus_ponderosae|ENN82679 Melan|c51763.graph_c0 Drosophila_melanogaster|FBpp0077295 Tribolium_castaneum|TC007500-PA
Dendroctonus_ponderosae|ENN78896 Dendroctonus_ponderosae|ENN82534 Drosophila_melanogaster|FBpp0070449 Tribolium_castaneum|TC008141-PA Melan|c54649.graph_c0
Dendroctonus_ponderosae|ENN82146 Dendroctonus_ponderosae|ENN82136 Dendroctonus_ponderosae|ENN82143 Tribolium_castaneum|TC007134-PA Melan|c23585.graph_c0
Dendroctonus_ponderosae|ENN83443 Dendroctonus_ponderosae|ENN81658 Drosophila_melanogaster|FBpp0079356 Tribolium_castaneum|TC011703-PA Melan|c51984.graph_c0
Dendroctonus_ponderosae|ENN79012 Dendroctonus_ponderosae|ENN80168 Drosophila_melanogaster|FBpp0290323 Tribolium_castaneum|TC008422-PA Melan|c53965.graph_c0
Dendroctonus_ponderosae|ENN73071 Dendroctonus_ponderosae|ENN72612 Drosophila_melanogaster|FBpp0070398 Tribolium_castaneum|TC011467-PA Melan|c54945.graph_c0
Dendroctonus_ponderosae|ENN76169 Dendroctonus_ponderosae|ENN82419 Drosophila_melanogaster|FBpp0288850 Tribolium_castaneum|TC008156-PA Melan|c86375.graph_c0
Dendroctonus_ponderosae|ENN70669 Dendroctonus_ponderosae|ENN83519 Drosophila_melanogaster|FBpp0074318 Tribolium_castaneum|TC001452-PA Melan|c57791.graph_c0
Dendroctonus_ponderosae|ENN78816 Dendroctonus_ponderosae|ENN82325 Drosophila_melanogaster|FBpp0077735 Tribolium_castaneum|TC004394-PA Melan|c53722.graph_c0
Dendroctonus_ponderosae|ENN81022 Dendroctonus_ponderosae|ENN78499 Dendroctonus_ponderosae|ENN78503 Tribolium_castaneum|TC007880-PA Melan|c42951.graph_c0
Dendroctonus_ponderosae|ENN82710 Dendroctonus_ponderosae|ENN81901 Drosophila_melanogaster|FBpp0073090 Tribolium_castaneum|TC008709-PA Melan|c50024.graph_c0
Dendroctonus_ponderosae|ENN72171 Dendroctonus_ponderosae|ENN81182 Drosophila_melanogaster|FBpp0075248 Tribolium_castaneum|TC004366-PA Melan|c54116.graph_c0
Dendroctonus_ponderosae|ENN82108 Dendroctonus_ponderosae|ENN79996 Drosophila_melanogaster|FBpp0071373 Tribolium_castaneum|TC013931-PA Melan|c45704.graph_c0
Dendroctonus_ponderosae|ENN73873 Dendroctonus_ponderosae|ENN83473 Drosophila_melanogaster|FBpp0071476 Tribolium_castaneum|TC004876-PA Melan|c50501.graph_c0
Dendroctonus_ponderosae|ENN83138 Dendroctonus_ponderosae|ENN78840 Drosophila_melanogaster|FBpp0083172 Tribolium_castaneum|TC003899-PA Melan|c51055.graph_c0
Dendroctonus_ponderosae|ENN75718 Tribolium_castaneum|TC000169-PA Melan|c51522.graph_c0 Drosophila_melanogaster|FBpp0082810 Drosophila_melanogaster|FBpp0082811
Dendroctonus_ponderosae|ENN70579 Drosophila_melanogaster|FBpp0083269 Dendroctonus_ponderosae|ENN73573 Tribolium_castaneum|TC002692-PA Melan|c57107.graph_c0
Dendroctonus_ponderosae|ENN73303 Drosophila_melanogaster|FBpp0292445 Tribolium_castaneum|TC010669-PA Dendroctonus_ponderosae|ENN73302 Melan|c59974.graph_c0
Dendroctonus_ponderosae|ENN78697 Drosophila_melanogaster|FBpp0079012 Tribolium_castaneum|TC010394-PA Melan|c23503.graph_c0 Tribolium_castaneum|TC015676-PA
Dendroctonus_ponderosae|ENN70959 Tribolium_castaneum|TC003570-PA Dendroctonus_ponderosae|ENN70960 Drosophila_melanogaster|FBpp0088366 Melan|c28428.graph_c0
Dendroctonus_ponderosae|ENN82541 Tribolium_castaneum|TC011033-PA Dendroctonus_ponderosae|ENN82542 Drosophila_melanogaster|FBpp0074851 Melan|c59080.graph_c0
Dendroctonus_ponderosae|ENN77031 Drosophila_melanogaster|FBpp0079944 Tribolium_castaneum|TC008472-PA Dendroctonus_ponderosae|ENN77030 Melan|c51845.graph_c0
Dendroctonus_ponderosae|ENN78876 Drosophila_melanogaster|FBpp0086102 Dendroctonus_ponderosae|ENN78878 Tribolium_castaneum|TC012247-PA Tribolium_castaneum|TC001850-PA
Dendroctonus_ponderosae|ENN77662 Drosophila_melanogaster|FBpp0086842 Tribolium_castaneum|TC015642-PA Melan|c48398.graph_c0 Tribolium_castaneum|TC015643-PA
Dendroctonus_ponderosae|ENN77866 Drosophila_melanogaster|FBpp0081527 Tribolium_castaneum|TC005648-PA Melan|c18599.graph_c0 Drosophila_melanogaster|FBpp0084345
Dendroctonus_ponderosae|ENN77168 Tribolium_castaneum|TC013664-PA Melan|c47636.graph_c0 Melan|c50873.graph_c0 Melan|c51718.graph_c0
Dendroctonus_ponderosae|ENN72875 Tribolium_castaneum|TC014674-PA Melan|c58319.graph_c1 Dendroctonus_ponderosae|ENN72873 Melan|c59938.graph_c0
Dendroctonus_ponderosae|ENN77457 Drosophila_melanogaster|FBpp0079722 Tribolium_castaneum|TC013521-PA Melan|c55695.graph_c1 Drosophila_melanogaster|FBpp0071865
Dendroctonus_ponderosae|ENN77348 Drosophila_melanogaster|FBpp0076375 Tribolium_castaneum|TC030576-PA Dendroctonus_ponderosae|ENN77347 Melan|c53576.graph_c0
Dendroctonus_ponderosae|ENN75559 Drosophila_melanogaster|FBpp0099655 Tribolium_castaneum|TC000070-PA Melan|c48998.graph_c0 Tribolium_castaneum|TC004017-PA
Dendroctonus_ponderosae|ENN78247 Drosophila_melanogaster|FBpp0088360 Tribolium_castaneum|TC008947-PA Dendroctonus_ponderosae|ENN78796 Melan|c62532.graph_c0
Dendroctonus_ponderosae|ENN82028 Drosophila_melanogaster|FBpp0073621 Tribolium_castaneum|TC004361-PA Melan|c57840.graph_c0 Drosophila_melanogaster|FBpp0081752
Dendroctonus_ponderosae|ENN76361 Tribolium_castaneum|TC000614-PA Melan|c48343.graph_c0 Drosophila_melanogaster|FBpp0087968 Drosophila_melanogaster|FBpp0087969
Dendroctonus_ponderosae|ENN70723 Drosophila_melanogaster|FBpp0081765 Tribolium_castaneum|TC012071-PA Melan|c55763.graph_c0 Drosophila_melanogaster|FBpp0070429
Dendroctonus_ponderosae|ENN80896 Drosophila_melanogaster|FBpp0072842 Tribolium_castaneum|TC008338-PA Melan|c54536.graph_c0 Drosophila_melanogaster|FBpp0113016
Dendroctonus_ponderosae|ENN74006 Tribolium_castaneum|TC015307-PA Melan|c42779.graph_c0 Dendroctonus_ponderosae|ENN75096 Drosophila_melanogaster|FBpp0071893
Dendroctonus_ponderosae|ENN72831 Drosophila_melanogaster|FBpp0112317 Tribolium_castaneum|TC008779-PA Melan|c47373.graph_c0 Drosophila_melanogaster|FBpp0083833
Dendroctonus_ponderosae|ENN83439 Melan|c50119.graph_c0 Dendroctonus_ponderosae|ENN78983 Drosophila_melanogaster|FBpp0081401 Tribolium_castaneum|TC005004-PA
Dendroctonus_ponderosae|ENN72140 Drosophila_melanogaster|FBpp0082730 Tribolium_castaneum|TC001230-PA Melan|c58367.graph_c0 Tribolium_castaneum|TC001229-PA
Dendroctonus_ponderosae|ENN71947 Drosophila_melanogaster|FBpp0081881 Melan|c53369.graph_c0 Drosophila_melanogaster|FBpp0071015 Tribolium_castaneum|TC013174-PA
Dendroctonus_ponderosae|ENN74815 Tribolium_castaneum|TC008960-PA Tribolium_castaneum|TC008702-PA Tribolium_castaneum|TC008703-PA Tribolium_castaneum|TC010124-PA
Dendroctonus_ponderosae|ENN74422 Drosophila_melanogaster|FBpp0080969 Tribolium_castaneum|TC014024-PA Dendroctonus_ponderosae|ENN74421 Melan|c59702.graph_c0
Dendroctonus_ponderosae|ENN81270 Drosophila_melanogaster|FBpp0077251 Tribolium_castaneum|TC008372-PA Melan|c59088.graph_c1 Melan|c59088.graph_c0
Dendroctonus_ponderosae|ENN71397 Drosophila_melanogaster|FBpp0074086 Tribolium_castaneum|TC030674-PA Melan|c44027.graph_c0 Drosophila_melanogaster|FBpp0083905
Dendroctonus_ponderosae|ENN77316 Drosophila_melanogaster|FBpp0076635 Tribolium_castaneum|TC011005-PA Melan|c52231.graph_c0 Tribolium_castaneum|TC015252-PA
Dendroctonus_ponderosae|ENN71483 Drosophila_melanogaster|FBpp0070396 Tribolium_castaneum|TC030776-PA Dendroctonus_ponderosae|ENN71482 Melan|c53783.graph_c0
Dendroctonus_ponderosae|ENN74680 Tribolium_castaneum|TC009077-PA Melan|c59976.graph_c0 Dendroctonus_ponderosae|ENN74678 Drosophila_melanogaster|FBpp0086742
Dendroctonus_ponderosae|ENN74904 Drosophila_melanogaster|FBpp0087092 Tribolium_castaneum|TC004824-PA Dendroctonus_ponderosae|ENN74906 Melan|c57653.graph_c0
Dendroctonus_ponderosae|ENN71344 Tribolium_castaneum|TC012592-PA Melan|c45747.graph_c0 Dendroctonus_ponderosae|ENN71345 Melan|c44816.graph_c0
Dendroctonus_ponderosae|ENN80354 Drosophila_melanogaster|FBpp0070410 Melan|c56728.graph_c0 Drosophila_melanogaster|FBpp0070371 Tribolium_castaneum|TC010423-PA
Dendroctonus_ponderosae|ENN75625 Drosophila_melanogaster|FBpp0075562 Tribolium_castaneum|TC003518-PA Melan|c26013.graph_c0 Melan|c21906.graph_c0
Dendroctonus_ponderosae|ENN80917 Drosophila_melanogaster|FBpp0111466 Dendroctonus_ponderosae|ENN80433 Tribolium_castaneum|TC011137-PA Melan|c53720.graph_c0
Drosophila_melanogaster|FBpp0078861 Drosophila_melanogaster|FBpp0081961 Tribolium_castaneum|TC001367-PA Melan|c57529.graph_c0 Melan|c57277.graph_c1
Dendroctonus_ponderosae|ENN81233 Drosophila_melanogaster|FBpp0088333 Tribolium_castaneum|TC000925-PA Dendroctonus_ponderosae|ENN76600 Melan|c69229.graph_c0
Dendroctonus_ponderosae|ENN76244 Melan|c59167.graph_c0 Dendroctonus_ponderosae|ENN76245 Drosophila_melanogaster|FBpp0086622 Tribolium_castaneum|TC013912-PA
Dendroctonus_ponderosae|ENN82433 Drosophila_melanogaster|FBpp0073259 Melan|c58473.graph_c0 Dendroctonus_ponderosae|ENN82303 Tribolium_castaneum|TC007486-PA
Dendroctonus_ponderosae|ENN74819 Melan|c59293.graph_c1 Dendroctonus_ponderosae|ENN74818 Drosophila_melanogaster|FBpp0073639 Tribolium_castaneum|TC014708-PA
Dendroctonus_ponderosae|ENN80553 Melan|c26180.graph_c1 Dendroctonus_ponderosae|ENN80170 Drosophila_melanogaster|FBpp0099399 Tribolium_castaneum|TC000240-PA
Dendroctonus_ponderosae|ENN75627 Melan|c43302.graph_c0 Dendroctonus_ponderosae|ENN75628 Drosophila_melanogaster|FBpp0072405 Tribolium_castaneum|TC003391-PA
Dendroctonus_ponderosae|ENN71773 Drosophila_melanogaster|FBpp0290191 Drosophila_melanogaster|FBpp0088741 Tribolium_castaneum|TC009391-PA Melan|c56157.graph_c0
Dendroctonus_ponderosae|ENN72391 Drosophila_melanogaster|FBpp0079167 Tribolium_castaneum|TC004400-PA Dendroctonus_ponderosae|ENN72385 Melan|c59862.graph_c0
Dendroctonus_ponderosae|ENN77989 Tribolium_castaneum|TC005691-PA Melan|c76542.graph_c0 Drosophila_melanogaster|FBpp0071810 Tribolium_castaneum|TC003729-PA
Dendroctonus_ponderosae|ENN81286 Drosophila_melanogaster|FBpp0081788 Tribolium_castaneum|TC000818-PA Melan|c59728.graph_c0 Drosophila_melanogaster|FBpp0070178
Dendroctonus_ponderosae|ENN71096 Drosophila_melanogaster|FBpp0073922 Tribolium_castaneum|TC006170-PA Melan|c52457.graph_c0 Drosophila_melanogaster|FBpp0087977
Dendroctonus_ponderosae|ENN71893 Drosophila_melanogaster|FBpp0076942 Tribolium_castaneum|TC007685-PA Melan|c53449.graph_c0 Drosophila_melanogaster|FBpp0084254
Dendroctonus_ponderosae|ENN75841 Drosophila_melanogaster|FBpp0080528 Melan|c51785.graph_c0 Dendroctonus_ponderosae|ENN75839 Tribolium_castaneum|TC011965-PA
Dendroctonus_ponderosae|ENN73658 Drosophila_melanogaster|FBpp0083720 Tribolium_castaneum|TC010417-PA Melan|c59629.graph_c0 Drosophila_melanogaster|FBpp0081736
Dendroctonus_ponderosae|ENN74743 Drosophila_melanogaster|FBpp0077935 Tribolium_castaneum|TC004110-PA Dendroctonus_ponderosae|ENN74742 Melan|c56925.graph_c0
Dendroctonus_ponderosae|ENN77926 Tribolium_castaneum|TC015221-PA Drosophila_melanogaster|FBpp0081019 Drosophila_melanogaster|FBpp0081018 Melan|c48375.graph_c0
Dendroctonus_ponderosae|ENN78726 Drosophila_melanogaster|FBpp0288809 Tribolium_castaneum|TC012610-PA Melan|c10576.graph_c0 Melan|c66181.graph_c0
Dendroctonus_ponderosae|ENN75254 Drosophila_melanogaster|FBpp0070650 Tribolium_castaneum|TC011456-PA Melan|c48175.graph_c0 Tribolium_castaneum|TC015255-PA
Dendroctonus_ponderosae|ENN77517 Tribolium_castaneum|TC010857-PA Melan|c64295.graph_c0 Drosophila_melanogaster|FBpp0304311 Melan|c35976.graph_c0
Dendroctonus_ponderosae|ENN70819 Tribolium_castaneum|TC016351-PA Melan|c50284.graph_c0 Melan|c49067.graph_c0 Drosophila_melanogaster|FBpp0082349
Dendroctonus_ponderosae|ENN77904 Drosophila_melanogaster|FBpp0070861 Tribolium_castaneum|TC005584-PA Melan|c59150.graph_c1 Melan|c59150.graph_c0
Dendroctonus_ponderosae|ENN82820 Drosophila_melanogaster|FBpp0085063 Dendroctonus_ponderosae|ENN79397 Tribolium_castaneum|TC011114-PA Melan|c56493.graph_c0
Dendroctonus_ponderosae|ENN74074 Melan|c57160.graph_c0 Dendroctonus_ponderosae|ENN74075 Drosophila_melanogaster|FBpp0085614 Tribolium_castaneum|TC001965-PA
Dendroctonus_ponderosae|ENN78051 Melan|c59524.graph_c1 Dendroctonus_ponderosae|ENN78052 Drosophila_melanogaster|FBpp0075698 Tribolium_castaneum|TC011919-PA
Dendroctonus_ponderosae|ENN80434 Drosophila_melanogaster|FBpp0291489 Drosophila_melanogaster|FBpp0074720 Tribolium_castaneum|TC005682-PA Melan|c59478.graph_c0
Melan|c58412.graph_c0 Melan|c59199.graph_c0 Melan|c3173.graph_c0 Melan|c59434.graph_c2 Melan|c54738.graph_c0
Dendroctonus_ponderosae|ENN79678 Drosophila_melanogaster|FBpp0071508 Dendroctonus_ponderosae|ENN79681 Tribolium_castaneum|TC003753-PA Melan|c59844.graph_c0
Dendroctonus_ponderosae|ENN74011 Drosophila_melanogaster|FBpp0079599 Tribolium_castaneum|TC015639-PA Dendroctonus_ponderosae|ENN74013 Melan|c52966.graph_c0
Dendroctonus_ponderosae|ENN83457 Drosophila_melanogaster|FBpp0084871 Tribolium_castaneum|TC012491-PA Dendroctonus_ponderosae|ENN83352 Melan|c60030.graph_c0
Dendroctonus_ponderosae|ENN81601 Tribolium_castaneum|TC009683-PA Tribolium_castaneum|TC009681-PA Tribolium_castaneum|TC009682-PA Melan|c52566.graph_c0
Dendroctonus_ponderosae|ENN76740 Drosophila_melanogaster|FBpp0074694 Tribolium_castaneum|TC002551-PA Melan|c53496.graph_c0 Tribolium_castaneum|TC002552-PA
Dendroctonus_ponderosae|ENN80663 Drosophila_melanogaster|FBpp0087086 Tribolium_castaneum|TC000475-PA Melan|c48835.graph_c0 Drosophila_melanogaster|FBpp0087087
Dendroctonus_ponderosae|ENN78431 Drosophila_melanogaster|FBpp0076656 Tribolium_castaneum|TC014371-PA Melan|c47733.graph_c2 Melan|c47733.graph_c1
Dendroctonus_ponderosae|ENN70287 Melan|c56047.graph_c0 Dendroctonus_ponderosae|ENN70248 Drosophila_melanogaster|FBpp0084691 Tribolium_castaneum|TC009607-PA
Dendroctonus_ponderosae|ENN80567 Drosophila_melanogaster|FBpp0074865 Tribolium_castaneum|TC007709-PA Dendroctonus_ponderosae|ENN82164 Melan|c57871.graph_c0
Dendroctonus_ponderosae|ENN73390 Drosophila_melanogaster|FBpp0086873 Tribolium_castaneum|TC006291-PA Tribolium_castaneum|TC002470-PA Tribolium_castaneum|TC002471-PA
Dendroctonus_ponderosae|ENN76695 Drosophila_melanogaster|FBpp0081693 Tribolium_castaneum|TC000066-PA Melan|c49637.graph_c0 Drosophila_melanogaster|FBpp0087951
Dendroctonus_ponderosae|ENN76747 Drosophila_melanogaster|FBpp0071505 Dendroctonus_ponderosae|ENN76746 Tribolium_castaneum|TC010564-PA Melan|c49270.graph_c0
Dendroctonus_ponderosae|ENN77206 Drosophila_melanogaster|FBpp0079112 Tribolium_castaneum|TC008716-PA Melan|c46592.graph_c0 Drosophila_melanogaster|FBpp0293425
Dendroctonus_ponderosae|ENN82015 Tribolium_castaneum|TC011101-PA Melan|c58582.graph_c0 Melan|c53785.graph_c0 Drosophila_melanogaster|FBpp0292311
Dendroctonus_ponderosae|ENN75940 Melan|c58874.graph_c0 Dendroctonus_ponderosae|ENN75941 Tribolium_castaneum|TC005459-PA Drosophila_melanogaster|FBpp0072980
Dendroctonus_ponderosae|ENN79846 Drosophila_melanogaster|FBpp0071031 Tribolium_castaneum|TC003426-PA Melan|c50410.graph_c0 Drosophila_melanogaster|FBpp0085338
Dendroctonus_ponderosae|ENN80085 Drosophila_melanogaster|FBpp0070692 Tribolium_castaneum|TC007672-PA Melan|c59850.graph_c0 Drosophila_melanogaster|FBpp0073369
Dendroctonus_ponderosae|ENN71045 Drosophila_melanogaster|FBpp0080897 Tribolium_castaneum|TC014478-PA Melan|c40493.graph_c0 Drosophila_melanogaster|FBpp0080896
Dendroctonus_ponderosae|ENN72474 Drosophila_melanogaster|FBpp0071196 Dendroctonus_ponderosae|ENN72473 Tribolium_castaneum|TC015324-PA Melan|c57992.graph_c0
Dendroctonus_ponderosae|ENN75282 Drosophila_melanogaster|FBpp0302537 Tribolium_castaneum|TC001103-PA Melan|c54149.graph_c0 Drosophila_melanogaster|FBpp0302536
Dendroctonus_ponderosae|ENN73006 Drosophila_melanogaster|FBpp0077678 Tribolium_castaneum|TC013803-PA Melan|c57506.graph_c0 Melan|c57506.graph_c1
Dendroctonus_ponderosae|ENN71670 Drosophila_melanogaster|FBpp0083505 Tribolium_castaneum|TC011976-PA Dendroctonus_ponderosae|ENN71671 Melan|c58506.graph_c0
Dendroctonus_ponderosae|ENN74821 Drosophila_melanogaster|FBpp0288420 Melan|c45565.graph_c0 Dendroctonus_ponderosae|ENN79658 Tribolium_castaneum|TC007517-PA
Dendroctonus_ponderosae|ENN81923 Melan|c58935.graph_c0 Dendroctonus_ponderosae|ENN81924 Drosophila_melanogaster|FBpp0290940 Tribolium_castaneum|TC002076-PA
Dendroctonus_ponderosae|ENN74949 Drosophila_melanogaster|FBpp0110114 Dendroctonus_ponderosae|ENN82042 Tribolium_castaneum|TC005128-PA Melan|c53728.graph_c0
Dendroctonus_ponderosae|ENN78357 Drosophila_melanogaster|FBpp0079716 Tribolium_castaneum|TC014315-PA Melan|c52125.graph_c0 Drosophila_melanogaster|FBpp0291858
Dendroctonus_ponderosae|ENN75914 Melan|c57674.graph_c1 Drosophila_melanogaster|FBpp0076773 Tribolium_castaneum|TC013527-PA Melan|c54765.graph_c0
Dendroctonus_ponderosae|ENN70238 Drosophila_melanogaster|FBpp0290120 Tribolium_castaneum|TC009087-PA Melan|c39473.graph_c0 Melan|c42027.graph_c0
Dendroctonus_ponderosae|ENN74084 Drosophila_melanogaster|FBpp0079873 Drosophila_melanogaster|FBpp0079871 Tribolium_castaneum|TC000372-PA Melan|c57288.graph_c0
Dendroctonus_ponderosae|ENN81832 Drosophila_melanogaster|FBpp0076111 Tribolium_castaneum|TC010540-PA Dendroctonus_ponderosae|ENN75571 Melan|c59269.graph_c0
Dendroctonus_ponderosae|ENN76929 Drosophila_melanogaster|FBpp0088874 Tribolium_castaneum|TC006566-PA Drosophila_melanogaster|FBpp0079214 Drosophila_melanogaster|FBpp0079215
Dendroctonus_ponderosae|ENN71585 Drosophila_melanogaster|FBpp0289481 Dendroctonus_ponderosae|ENN71587 Tribolium_castaneum|TC004021-PA Melan|c56555.graph_c0
Dendroctonus_ponderosae|ENN82050 Drosophila_melanogaster|FBpp0075035 Tribolium_castaneum|TC010123-PA Melan|c57151.graph_c0 Drosophila_melanogaster|FBpp0073065
Dendroctonus_ponderosae|ENN76335 Tribolium_castaneum|TC013480-PA Drosophila_melanogaster|FBpp0080709 Melan|c55055.graph_c0 Tribolium_castaneum|TC013401-PA
Dendroctonus_ponderosae|ENN76652 Drosophila_melanogaster|FBpp0082514 Tribolium_castaneum|TC002089-PA Dendroctonus_ponderosae|ENN75653 Melan|c55920.graph_c0
Dendroctonus_ponderosae|ENN77277 Drosophila_melanogaster|FBpp0288734 Tribolium_castaneum|TC014438-PA Melan|c59435.graph_c0 Tribolium_castaneum|TC014439-PA
Dendroctonus_ponderosae|ENN75093 Drosophila_melanogaster|FBpp0100064 Tribolium_castaneum|TC002004-PA Melan|c47224.graph_c0 Drosophila_melanogaster|FBpp0099893
Dendroctonus_ponderosae|ENN76991 Drosophila_melanogaster|FBpp0070930 Tribolium_castaneum|TC012368-PA Melan|c65864.graph_c0 Melan|c55180.graph_c0
Dendroctonus_ponderosae|ENN76570 Drosophila_melanogaster|FBpp0079388 Tribolium_castaneum|TC030587-PA Melan|c40024.graph_c0 Drosophila_melanogaster|FBpp0087885
Dendroctonus_ponderosae|ENN70914 Drosophila_melanogaster|FBpp0075443 Melan|c58717.graph_c0 Dendroctonus_ponderosae|ENN70915 Tribolium_castaneum|TC003141-PA
Dendroctonus_ponderosae|ENN72566 Tribolium_castaneum|TC015796-PA Melan|c57571.graph_c0 Drosophila_melanogaster|FBpp0070640 Tribolium_castaneum|TC015795-PA
Dendroctonus_ponderosae|ENN76029 Tribolium_castaneum|TC030706-PA Melan|c51001.graph_c0 Drosophila_melanogaster|FBpp0111558 Tribolium_castaneum|TC030610-PA
Dendroctonus_ponderosae|ENN82664 Melan|c53956.graph_c0 Dendroctonus_ponderosae|ENN82665 Drosophila_melanogaster|FBpp0296969 Tribolium_castaneum|TC000451-PA
Dendroctonus_ponderosae|ENN77343 Drosophila_melanogaster|FBpp0076594 Tribolium_castaneum|TC014393-PA Melan|c58505.graph_c0 Drosophila_melanogaster|FBpp0077077
Dendroctonus_ponderosae|ENN71977 Drosophila_melanogaster|FBpp0083070 Dendroctonus_ponderosae|ENN72002 Tribolium_castaneum|TC013256-PA Melan|c45790.graph_c0
Dendroctonus_ponderosae|ENN74239 Melan|c60132.graph_c0 Drosophila_melanogaster|FBpp0073071 Tribolium_castaneum|TC004770-PA Drosophila_melanogaster|FBpp0073070
Dendroctonus_ponderosae|ENN73437 Drosophila_melanogaster|FBpp0072096 Tribolium_castaneum|TC002405-PA Melan|c56258.graph_c0 Drosophila_melanogaster|FBpp0081673
Dendroctonus_ponderosae|ENN73385 Drosophila_melanogaster|FBpp0076513 Dendroctonus_ponderosae|ENN73387 Tribolium_castaneum|TC004239-PA Melan|c70074.graph_c0
Dendroctonus_ponderosae|ENN71079 Drosophila_melanogaster|FBpp0074830 Tribolium_castaneum|TC006382-PA Melan|c47916.graph_c0 Drosophila_melanogaster|FBpp0071631
Dendroctonus_ponderosae|ENN71110 Drosophila_melanogaster|FBpp0079857 Tribolium_castaneum|TC006371-PA Melan|c45667.graph_c0 Drosophila_melanogaster|FBpp0289538
Dendroctonus_ponderosae|ENN80791 Tribolium_castaneum|TC011073-PA Dendroctonus_ponderosae|ENN80792 Drosophila_melanogaster|FBpp0075278 Melan|c58866.graph_c0
Dendroctonus_ponderosae|ENN78725 Tribolium_castaneum|TC007834-PA Dendroctonus_ponderosae|ENN82587 Drosophila_melanogaster|FBpp0298036 Melan|c59013.graph_c0
Dendroctonus_ponderosae|ENN81078 Drosophila_melanogaster|FBpp0079664 Tribolium_castaneum|TC004698-PA Dendroctonus_ponderosae|ENN81077 Melan|c49092.graph_c0
Dendroctonus_ponderosae|ENN77055 Drosophila_melanogaster|FBpp0099403 Tribolium_castaneum|TC000706-PA Melan|c46070.graph_c0 Drosophila_melanogaster|FBpp0076745
Melan|c48761.graph_c0 Drosophila_melanogaster|FBpp0087406 Drosophila_melanogaster|FBpp0087354 Drosophila_melanogaster|FBpp0087356 Tribolium_castaneum|TC004948-PA
Dendroctonus_ponderosae|ENN75762 Drosophila_melanogaster|FBpp0076231 Tribolium_castaneum|TC001165-PA Melan|c78768.graph_c0 Drosophila_melanogaster|FBpp0290340
Dendroctonus_ponderosae|ENN75092 Tribolium_castaneum|TC015151-PA Melan|c51857.graph_c0 Tribolium_castaneum|TC015152-PA Tribolium_castaneum|TC015567-PA
Dendroctonus_ponderosae|ENN78458 Drosophila_melanogaster|FBpp0074557 Tribolium_castaneum|TC014779-PA Melan|c49884.graph_c0 Melan|c49884.graph_c1
Dendroctonus_ponderosae|ENN70360 Melan|c55624.graph_c0 Dendroctonus_ponderosae|ENN70361 Tribolium_castaneum|TC011884-PA Drosophila_melanogaster|FBpp0086492
Dendroctonus_ponderosae|ENN77360 Drosophila_melanogaster|FBpp0290081 Drosophila_melanogaster|FBpp0074718 Tribolium_castaneum|TC013886-PA Melan|c51300.graph_c0
Dendroctonus_ponderosae|ENN79413 Drosophila_melanogaster|FBpp0083724 Tribolium_castaneum|TC011954-PA Melan|c34450.graph_c0 Melan|c42203.graph_c0
Dendroctonus_ponderosae|ENN74510 Tribolium_castaneum|TC002592-PA Melan|c20189.graph_c0 Tribolium_castaneum|TC001939-PA Tribolium_castaneum|TC008564-PA
Dendroctonus_ponderosae|ENN77092 Drosophila_melanogaster|FBpp0072805 Tribolium_castaneum|TC010473-PA Melan|c74312.graph_c0 Tribolium_castaneum|TC000155-PA
Dendroctonus_ponderosae|ENN75517 Drosophila_melanogaster|FBpp0111652 Tribolium_castaneum|TC004750-PA Tribolium_castaneum|TC012474-PA Melan|c44882.graph_c0
Dendroctonus_ponderosae|ENN76649 Drosophila_melanogaster|FBpp0082056 Tribolium_castaneum|TC004861-PA Melan|c50112.graph_c0 Drosophila_melanogaster|FBpp0076230
Dendroctonus_ponderosae|ENN76999 Drosophila_melanogaster|FBpp0111540 Tribolium_castaneum|TC001001-PA Melan|c52278.graph_c0 Melan|c60022.graph_c0
Dendroctonus_ponderosae|ENN74098 Drosophila_melanogaster|FBpp0073116 Tribolium_castaneum|TC004622-PA Melan|c33207.graph_c0 Melan|c42504.graph_c0
Dendroctonus_ponderosae|ENN81065 Drosophila_melanogaster|FBpp0080535 Tribolium_castaneum|TC004720-PA Melan|c39720.graph_c0 Melan|c45191.graph_c0
Dendroctonus_ponderosae|ENN74969 Melan|c56107.graph_c0 Dendroctonus_ponderosae|ENN74970 Drosophila_melanogaster|FBpp0077925 Tribolium_castaneum|TC011785-PA
Dendroctonus_ponderosae|ENN71644 Drosophila_melanogaster|FBpp0074746 Tribolium_castaneum|TC015566-PA Drosophila_melanogaster|FBpp0074747 Drosophila_melanogaster|FBpp0271925
Dendroctonus_ponderosae|ENN80707 Drosophila_melanogaster|FBpp0085807 Tribolium_castaneum|TC003438-PA Melan|c56881.graph_c0 Drosophila_melanogaster|FBpp0088908
Dendroctonus_ponderosae|ENN72167 Drosophila_melanogaster|FBpp0086570 Tribolium_castaneum|TC002331-PA Melan|c50242.graph_c1 Tribolium_castaneum|TC011482-PA
Dendroctonus_ponderosae|ENN76193 Drosophila_melanogaster|FBpp0073610 Tribolium_castaneum|TC014310-PA Melan|c53764.graph_c2 Melan|c53764.graph_c0
Dendroctonus_ponderosae|ENN82196 Drosophila_melanogaster|FBpp0072156 Tribolium_castaneum|TC007427-PA Melan|c58429.graph_c0 Dendroctonus_ponderosae|ENN82372
Dendroctonus_ponderosae|ENN73980 Drosophila_melanogaster|FBpp0070864 Tribolium_castaneum|TC015317-PA Dendroctonus_ponderosae|ENN73979 Melan|c57839.graph_c0
Dendroctonus_ponderosae|ENN81069 Tribolium_castaneum|TC014210-PA Melan|c50626.graph_c1 Dendroctonus_ponderosae|ENN80833 Drosophila_melanogaster|FBpp0075994
Dendroctonus_ponderosae|ENN73675 Drosophila_melanogaster|FBpp0075400 Tribolium_castaneum|TC008878-PA Drosophila_melanogaster|FBpp0289374 Melan|c49511.graph_c0
Dendroctonus_ponderosae|ENN75617 Drosophila_melanogaster|FBpp0075641 Tribolium_castaneum|TC003632-PA Melan|c51215.graph_c0 Drosophila_melanogaster|FBpp0075640
Dendroctonus_ponderosae|ENN70690 Drosophila_melanogaster|FBpp0080164 Tribolium_castaneum|TC016235-PA Melan|c57441.graph_c0 Melan|c57012.graph_c0
Dendroctonus_ponderosae|ENN76908 Drosophila_melanogaster|FBpp0077354 Tribolium_castaneum|TC005812-PA Melan|c58266.graph_c0 Drosophila_melanogaster|FBpp0289406
Dendroctonus_ponderosae|ENN77288 Drosophila_melanogaster|FBpp0099405 Tribolium_castaneum|TC010920-PA Melan|c51631.graph_c0 Tribolium_castaneum|TC010921-PA
Dendroctonus_ponderosae|ENN79096 Drosophila_melanogaster|FBpp0292924 Tribolium_castaneum|TC010547-PA Melan|c40863.graph_c0 Melan|c37945.graph_c0
Dendroctonus_ponderosae|ENN76960 Drosophila_melanogaster|FBpp0081356 Tribolium_castaneum|TC004405-PA Dendroctonus_ponderosae|ENN78856 Melan|c57164.graph_c0
Dendroctonus_ponderosae|ENN77739 Drosophila_melanogaster|FBpp0305041 Tribolium_castaneum|TC011055-PA Dendroctonus_ponderosae|ENN76603 Melan|c46008.graph_c0
Dendroctonus_ponderosae|ENN77458 Tribolium_castaneum|TC013520-PA Melan|c58137.graph_c0 Drosophila_melanogaster|FBpp0288924 Melan|c57720.graph_c0
Dendroctonus_ponderosae|ENN79833 Drosophila_melanogaster|FBpp0082329 Tribolium_castaneum|TC000631-PA Melan|c37830.graph_c0 Melan|c41525.graph_c0
Dendroctonus_ponderosae|ENN70929 Drosophila_melanogaster|FBpp0112608 Melan|c55465.graph_c0 Dendroctonus_ponderosae|ENN70931 Tribolium_castaneum|TC003717-PA
Dendroctonus_ponderosae|ENN71766 Drosophila_melanogaster|FBpp0292873 Melan|c57101.graph_c0 Dendroctonus_ponderosae|ENN71767 Tribolium_castaneum|TC014256-PA
Dendroctonus_ponderosae|ENN71420 Drosophila_melanogaster|FBpp0075707 Tribolium_castaneum|TC002931-PA Melan|c17745.graph_c0 Melan|c62173.graph_c0
Dendroctonus_ponderosae|ENN72272 Drosophila_melanogaster|FBpp0075632 Tribolium_castaneum|TC012205-PA Tribolium_castaneum|TC016030-PA Melan|c56812.graph_c0
Dendroctonus_ponderosae|ENN73551 Drosophila_melanogaster|FBpp0090954 Tribolium_castaneum|TC002960-PA Melan|c51862.graph_c0 Tribolium_castaneum|TC004421-PA
Dendroctonus_ponderosae|ENN72290 Melan|c54302.graph_c0 Dendroctonus_ponderosae|ENN72299 Drosophila_melanogaster|FBpp0073578 Tribolium_castaneum|TC000385-PA
Dendroctonus_ponderosae|ENN71818 Drosophila_melanogaster|FBpp0081655 Tribolium_castaneum|TC008966-PA Melan|c78152.graph_c0 Drosophila_melanogaster|FBpp0072489
Dendroctonus_ponderosae|ENN82888 Tribolium_castaneum|TC004992-PA Dendroctonus_ponderosae|ENN82217 Drosophila_melanogaster|FBpp0075277 Melan|c58139.graph_c0
Dendroctonus_ponderosae|ENN74101 Drosophila_melanogaster|FBpp0081370 Tribolium_castaneum|TC004789-PA Melan|c49797.graph_c0 Drosophila_melanogaster|FBpp0074898
Dendroctonus_ponderosae|ENN72673 Drosophila_melanogaster|FBpp0077571 Tribolium_castaneum|TC012754-PA Melan|c54452.graph_c0 Tribolium_castaneum|TC011730-PA
Dendroctonus_ponderosae|ENN78575 Drosophila_melanogaster|FBpp0292050 Tribolium_castaneum|TC003076-PA Melan|c47797.graph_c0 Tribolium_castaneum|TC003075-PA
Dendroctonus_ponderosae|ENN73777 Tribolium_castaneum|TC015108-PA Melan|c47749.graph_c0 Drosophila_melanogaster|FBpp0082205 Tribolium_castaneum|TC014821-PA
Drosophila_melanogaster|FBpp0082095 Dendroctonus_ponderosae|ENN79994 Tribolium_castaneum|TC016415-PA Tribolium_castaneum|TC011471-PA Melan|c22381.graph_c0
Dendroctonus_ponderosae|ENN77500 Drosophila_melanogaster|FBpp0072174 Tribolium_castaneum|TC008765-PA Melan|c82682.graph_c0 Melan|c74575.graph_c0
Dendroctonus_ponderosae|ENN72641 Tribolium_castaneum|TC000532-PA Melan|c48987.graph_c0 Dendroctonus_ponderosae|ENN72642 Drosophila_melanogaster|FBpp0071394
Dendroctonus_ponderosae|ENN79134 Drosophila_melanogaster|FBpp0085475 Tribolium_castaneum|TC012567-PA Melan|c51207.graph_c0 Tribolium_castaneum|TC030580-PA
Dendroctonus_ponderosae|ENN71106 Drosophila_melanogaster|FBpp0077606 Tribolium_castaneum|TC006743-PA Melan|c39070.graph_c0 Drosophila_melanogaster|FBpp0077587
Dendroctonus_ponderosae|ENN81470 Drosophila_melanogaster|FBpp0080500 Tribolium_castaneum|TC015668-PA Melan|c54308.graph_c0 Drosophila_melanogaster|FBpp0111423
Dendroctonus_ponderosae|ENN81359 Tribolium_castaneum|TC008293-PA Melan|c57187.graph_c0 Drosophila_melanogaster|FBpp0077291 Drosophila_melanogaster|FBpp0077116
Melan|c51174.graph_c0 Drosophila_melanogaster|FBpp0082241 Drosophila_melanogaster|FBpp0082213 Tribolium_castaneum|TC011320-PA Tribolium_castaneum|TC011171-PA
Dendroctonus_ponderosae|ENN76584 Drosophila_melanogaster|FBpp0070763 Dendroctonus_ponderosae|ENN76583 Tribolium_castaneum|TC006379-PA Melan|c54758.graph_c0
Tribolium_castaneum|TC006378-PA Drosophila_melanogaster|FBpp0087558 Drosophila_melanogaster|FBpp0076158 Drosophila_melanogaster|FBpp0080247 Drosophila_melanogaster|FBpp0087080
Melan|c53098.graph_c0 Drosophila_melanogaster|FBpp0088849 Tribolium_castaneum|TC006684-PA Drosophila_melanogaster|FBpp0080038 Melan|c57825.graph_c0
Dendroctonus_ponderosae|ENN78778 Tribolium_castaneum|TC002312-PA Dendroctonus_ponderosae|ENN78779 Drosophila_melanogaster|FBpp0071432 Melan|c34749.graph_c0
Dendroctonus_ponderosae|ENN83523 Drosophila_melanogaster|FBpp0079999 Tribolium_castaneum|TC008354-PA Melan|c50995.graph_c0 Drosophila_melanogaster|FBpp0080010
Dendroctonus_ponderosae|ENN77287 Drosophila_melanogaster|FBpp0078645 Tribolium_castaneum|TC010922-PA Tribolium_castaneum|TC010289-PA Tribolium_castaneum|TC002310-PA
Dendroctonus_ponderosae|ENN76591 Drosophila_melanogaster|FBpp0082828 Dendroctonus_ponderosae|ENN76590 Tribolium_castaneum|TC000894-PA Melan|c52066.graph_c0
Dendroctonus_ponderosae|ENN73933 Tribolium_castaneum|TC007083-PA Dendroctonus_ponderosae|ENN73934 Melan|c50355.graph_c0 Drosophila_melanogaster|FBpp0072378
Dendroctonus_ponderosae|ENN73375 Tribolium_castaneum|TC015436-PA Melan|c57291.graph_c0 Drosophila_melanogaster|FBpp0086445 Drosophila_melanogaster|FBpp0070973
Dendroctonus_ponderosae|ENN72755 Drosophila_melanogaster|FBpp0070273 Tribolium_castaneum|TC015934-PA Melan|c46460.graph_c0 Drosophila_melanogaster|FBpp0081319
Dendroctonus_ponderosae|ENN80694 Drosophila_melanogaster|FBpp0074926 Tribolium_castaneum|TC011979-PA Dendroctonus_ponderosae|ENN71969 Melan|c23932.graph_c0
Dendroctonus_ponderosae|ENN70747 Drosophila_melanogaster|FBpp0072192 Tribolium_castaneum|TC010670-PA Dendroctonus_ponderosae|ENN70749 Melan|c53413.graph_c0
Dendroctonus_ponderosae|ENN74172 Drosophila_melanogaster|FBpp0074893 Tribolium_castaneum|TC016034-PA Melan|c60712.graph_c0 Melan|c52306.graph_c0
Dendroctonus_ponderosae|ENN70756 Melan|c59894.graph_c0 Dendroctonus_ponderosae|ENN70753 Tribolium_castaneum|TC012221-PA Drosophila_melanogaster|FBpp0084679
Dendroctonus_ponderosae|ENN75039 Drosophila_melanogaster|FBpp0070320 Tribolium_castaneum|TC006048-PA Melan|c56995.graph_c0 Drosophila_melanogaster|FBpp0080714
Dendroctonus_ponderosae|ENN79531 Melan|c56206.graph_c0 Tribolium_castaneum|TC014776-PA Drosophila_melanogaster|FBpp0297173 Drosophila_melanogaster|FBpp0302854
Dendroctonus_ponderosae|ENN70954 Drosophila_melanogaster|FBpp0084648 Tribolium_castaneum|TC009966-PA Melan|c47434.graph_c0 Drosophila_melanogaster|FBpp0073995
Dendroctonus_ponderosae|ENN72105 Drosophila_melanogaster|FBpp0070553 Tribolium_castaneum|TC015361-PA Melan|c42136.graph_c0 Tribolium_castaneum|TC000787-PA
Dendroctonus_ponderosae|ENN82172 Drosophila_melanogaster|FBpp0077133 Tribolium_castaneum|TC007753-PA Dendroctonus_ponderosae|ENN82282 Melan|c59356.graph_c0
Dendroctonus_ponderosae|ENN78666 Drosophila_melanogaster|FBpp0081085 Tribolium_castaneum|TC014389-PA Melan|c49649.graph_c0 Melan|c53452.graph_c0
Dendroctonus_ponderosae|ENN75772 Drosophila_melanogaster|FBpp0082103 Tribolium_castaneum|TC000535-PA Melan|c48580.graph_c0 Tribolium_castaneum|TC000536-PA
Dendroctonus_ponderosae|ENN72721 Drosophila_melanogaster|FBpp0080732 Tribolium_castaneum|TC013376-PA Melan|c53695.graph_c0 Drosophila_melanogaster|FBpp0080731
Dendroctonus_ponderosae|ENN83471 Drosophila_melanogaster|FBpp0072178 Tribolium_castaneum|TC004911-PA Dendroctonus_ponderosae|ENN80504 Melan|c58892.graph_c0
Dendroctonus_ponderosae|ENN76674 Drosophila_melanogaster|FBpp0074180 Tribolium_castaneum|TC003367-PA Melan|c48958.graph_c0 Drosophila_melanogaster|FBpp0082465
Dendroctonus_ponderosae|ENN79180 Drosophila_melanogaster|FBpp0088996 Tribolium_castaneum|TC012842-PA Melan|c503.graph_c1 Drosophila_melanogaster|FBpp0088997
Dendroctonus_ponderosae|ENN71407 Melan|c56083.graph_c0 Dendroctonus_ponderosae|ENN71404 Tribolium_castaneum|TC030710-PA Drosophila_melanogaster|FBpp0111579
Dendroctonus_ponderosae|ENN71049 Drosophila_melanogaster|FBpp0070105 Melan|c56765.graph_c0 Dendroctonus_ponderosae|ENN71048 Tribolium_castaneum|TC007014-PA
Dendroctonus_ponderosae|ENN74430 Drosophila_melanogaster|FBpp0077760 Tribolium_castaneum|TC007619-PA Melan|c51877.graph_c0 Drosophila_melanogaster|FBpp0297499
Dendroctonus_ponderosae|ENN71815 Drosophila_melanogaster|FBpp0080490 Tribolium_castaneum|TC009049-PA Drosophila_melanogaster|FBpp0077383 Drosophila_melanogaster|FBpp0077381
Dendroctonus_ponderosae|ENN75920 Drosophila_melanogaster|FBpp0082157 Tribolium_castaneum|TC014014-PA Melan|c54508.graph_c0 Drosophila_melanogaster|FBpp0082154
Dendroctonus_ponderosae|ENN72469 Drosophila_melanogaster|FBpp0070156 Tribolium_castaneum|TC015024-PA Melan|c59142.graph_c0 Tribolium_castaneum|TC015023-PA
Dendroctonus_ponderosae|ENN77301 Drosophila_melanogaster|FBpp0074855 Tribolium_castaneum|TC014675-PA Dendroctonus_ponderosae|ENN77300 Melan|c53433.graph_c0
Dendroctonus_ponderosae|ENN70331 Tribolium_castaneum|TC012193-PA Melan|c56905.graph_c0 Melan|c43607.graph_c0 Melan|c53321.graph_c0
Dendroctonus_ponderosae|ENN77531 Tribolium_castaneum|TC002875-PA Melan|c52761.graph_c0 Drosophila_melanogaster|FBpp0075148 Melan|c18550.graph_c0
Melan|c63532.graph_c0 Dendroctonus_ponderosae|ENN81927 Drosophila_melanogaster|FBpp0074265 Tribolium_castaneum|TC012362-PA Melan|c84307.graph_c0
Dendroctonus_ponderosae|ENN82651 Drosophila_melanogaster|FBpp0300661 Melan|c50914.graph_c0 Dendroctonus_ponderosae|ENN82762 Tribolium_castaneum|TC008776-PA
Dendroctonus_ponderosae|ENN74243 Drosophila_melanogaster|FBpp0071422 Tribolium_castaneum|TC001711-PA Melan|c54158.graph_c2 Drosophila_melanogaster|FBpp0074225
Dendroctonus_ponderosae|ENN81948 Drosophila_melanogaster|FBpp0070430 Tribolium_castaneum|TC012449-PA Melan|c47173.graph_c0 Drosophila_melanogaster|FBpp0083293
Dendroctonus_ponderosae|ENN76542 Drosophila_melanogaster|FBpp0111834 Tribolium_castaneum|TC006284-PA Melan|c53763.graph_c0 Drosophila_melanogaster|FBpp0074393
Dendroctonus_ponderosae|ENN78898 Drosophila_melanogaster|FBpp0079648 Tribolium_castaneum|TC007859-PA Melan|c57838.graph_c0 Tribolium_castaneum|TC007860-PA
Dendroctonus_ponderosae|ENN76894 Drosophila_melanogaster|FBpp0074047 Tribolium_castaneum|TC006311-PA Melan|c58126.graph_c1 Tribolium_castaneum|TC006310-PA
Dendroctonus_ponderosae|ENN72543 Drosophila_melanogaster|FBpp0296980 Melan|c59915.graph_c0 Dendroctonus_ponderosae|ENN72541 Tribolium_castaneum|TC015132-PA
Dendroctonus_ponderosae|ENN70823 Drosophila_melanogaster|FBpp0071822 Tribolium_castaneum|TC014544-PA Melan|c49175.graph_c0 Melan|c44034.graph_c0
Dendroctonus_ponderosae|ENN71150 Drosophila_melanogaster|FBpp0073949 Tribolium_castaneum|TC006185-PA Melan|c46771.graph_c0 Drosophila_melanogaster|FBpp0084806
Dendroctonus_ponderosae|ENN77243 Tribolium_castaneum|TC012469-PA Tribolium_castaneum|TC006250-PA Tribolium_castaneum|TC010517-PA Drosophila_melanogaster|FBpp0087518
Dendroctonus_ponderosae|ENN77205 Drosophila_melanogaster|FBpp0080521 Tribolium_castaneum|TC013766-PA Melan|c50489.graph_c0 Melan|c50489.graph_c1
Dendroctonus_ponderosae|ENN70927 Drosophila_melanogaster|FBpp0084848 Tribolium_castaneum|TC003841-PA Melan|c55132.graph_c0 Drosophila_melanogaster|FBpp0071971
Dendroctonus_ponderosae|ENN74107 Tribolium_castaneum|TC010766-PA Melan|c48451.graph_c0 Dendroctonus_ponderosae|ENN74108 Drosophila_melanogaster|FBpp0081288
Dendroctonus_ponderosae|ENN78049 Drosophila_melanogaster|FBpp0078559 Tribolium_castaneum|TC012070-PA Melan|c50772.graph_c0 Tribolium_castaneum|TC012069-PA
Dendroctonus_ponderosae|ENN76829 Tribolium_castaneum|TC005164-PA Melan|c57925.graph_c0 Dendroctonus_ponderosae|ENN76830 Drosophila_melanogaster|FBpp0301004
Dendroctonus_ponderosae|ENN73439 Melan|c59650.graph_c0 Dendroctonus_ponderosae|ENN73443 Drosophila_melanogaster|FBpp0111700 Tribolium_castaneum|TC001087-PA
Dendroctonus_ponderosae|ENN75247 Drosophila_melanogaster|FBpp0085007 Tribolium_castaneum|TC011170-PA Melan|c57328.graph_c0 Tribolium_castaneum|TC011169-PA
Dendroctonus_ponderosae|ENN70558 Drosophila_melanogaster|FBpp0084329 Tribolium_castaneum|TC006580-PA Melan|c51208.graph_c0 Drosophila_melanogaster|FBpp0084355
Dendroctonus_ponderosae|ENN75102 Melan|c53678.graph_c0 Dendroctonus_ponderosae|ENN81720 Drosophila_melanogaster|FBpp0073366 Tribolium_castaneum|TC006133-PA
Dendroctonus_ponderosae|ENN77407 Tribolium_castaneum|TC013658-PA Melan|c60147.graph_c0 Melan|c48881.graph_c0 Tribolium_castaneum|TC013659-PA
Dendroctonus_ponderosae|ENN75194 Melan|c57498.graph_c0 Dendroctonus_ponderosae|ENN75195 Drosophila_melanogaster|FBpp0288910 Tribolium_castaneum|TC000150-PA
Dendroctonus_ponderosae|ENN73372 Drosophila_melanogaster|FBpp0077728 Tribolium_castaneum|TC012382-PA Melan|c56600.graph_c0 Melan|c53002.graph_c0
Dendroctonus_ponderosae|ENN76074 Tribolium_castaneum|TC010507-PA Melan|c54404.graph_c2 Drosophila_melanogaster|FBpp0070182 Tribolium_castaneum|TC012432-PA
Dendroctonus_ponderosae|ENN79615 Drosophila_melanogaster|FBpp0072955 Tribolium_castaneum|TC008164-PA Melan|c58494.graph_c0 Drosophila_melanogaster|FBpp0072452
Dendroctonus_ponderosae|ENN80099 Drosophila_melanogaster|FBpp0078940 Dendroctonus_ponderosae|ENN80097 Tribolium_castaneum|TC008608-PA Melan|c59504.graph_c0
Dendroctonus_ponderosae|ENN74497 Drosophila_melanogaster|FBpp0074825 Tribolium_castaneum|TC011385-PA Melan|c49851.graph_c0 Melan|c51566.graph_c0
Dendroctonus_ponderosae|ENN72696 Drosophila_melanogaster|FBpp0083083 Tribolium_castaneum|TC000935-PA Melan|c34835.graph_c0 Melan|c34835.graph_c1
Dendroctonus_ponderosae|ENN77068 Drosophila_melanogaster|FBpp0085374 Melan|c45728.graph_c0 Dendroctonus_ponderosae|ENN76032 Tribolium_castaneum|TC003446-PA
Dendroctonus_ponderosae|ENN70751 Tribolium_castaneum|TC010492-PA Melan|c20714.graph_c0 Tribolium_castaneum|TC010570-PA Melan|c65926.graph_c0
Dendroctonus_ponderosae|ENN80339 Tribolium_castaneum|TC001862-PA Melan|c41654.graph_c0 Dendroctonus_ponderosae|ENN75076 Drosophila_melanogaster|FBpp0081947
Dendroctonus_ponderosae|ENN81484 Drosophila_melanogaster|FBpp0077326 Tribolium_castaneum|TC014883-PA Melan|c59133.graph_c1 Drosophila_melanogaster|FBpp0080769
Dendroctonus_ponderosae|ENN79802 Drosophila_melanogaster|FBpp0074514 Tribolium_castaneum|TC007282-PA Melan|c36757.graph_c0 Drosophila_melanogaster|FBpp0087119
Dendroctonus_ponderosae|ENN81787 Drosophila_melanogaster|FBpp0079153 Tribolium_castaneum|TC008416-PA Melan|c51948.graph_c0 Melan|c18630.graph_c0
Dendroctonus_ponderosae|ENN76856 Drosophila_melanogaster|FBpp0089248 Tribolium_castaneum|TC001431-PA Melan|c66636.graph_c0 Drosophila_melanogaster|FBpp0089367
Dendroctonus_ponderosae|ENN76911 Drosophila_melanogaster|FBpp0085473 Tribolium_castaneum|TC006337-PA Dendroctonus_ponderosae|ENN76910 Melan|c49798.graph_c0
Dendroctonus_ponderosae|ENN71846 Drosophila_melanogaster|FBpp0086110 Tribolium_castaneum|TC015374-PA Melan|c58623.graph_c0 Melan|c55696.graph_c0
Dendroctonus_ponderosae|ENN70426 Drosophila_melanogaster|FBpp0083391 Tribolium_castaneum|TC000367-PA Melan|c55592.graph_c0 Drosophila_melanogaster|FBpp0083382
Dendroctonus_ponderosae|ENN72941 Drosophila_melanogaster|FBpp0087307 Melan|c56968.graph_c0 Dendroctonus_ponderosae|ENN72940 Tribolium_castaneum|TC012601-PA
Dendroctonus_ponderosae|ENN73426 Drosophila_melanogaster|FBpp0070006 Tribolium_castaneum|TC003878-PA Melan|c57270.graph_c0 Tribolium_castaneum|TC001523-PA
Dendroctonus_ponderosae|ENN77271 Melan|c59145.graph_c0 Dendroctonus_ponderosae|ENN77269 Drosophila_melanogaster|FBpp0289561 Tribolium_castaneum|TC013391-PA
Dendroctonus_ponderosae|ENN77132 Melan|c54542.graph_c0 Dendroctonus_ponderosae|ENN77133 Drosophila_melanogaster|FBpp0081525 Tribolium_castaneum|TC001960-PA
Dendroctonus_ponderosae|ENN81181 Tribolium_castaneum|TC000830-PA Melan|c47648.graph_c0 Dendroctonus_ponderosae|ENN73851 Drosophila_melanogaster|FBpp0083390
Dendroctonus_ponderosae|ENN78533 Drosophila_melanogaster|FBpp0087926 Tribolium_castaneum|TC016208-PA Dendroctonus_ponderosae|ENN78534 Melan|c48788.graph_c0
Dendroctonus_ponderosae|ENN74196 Drosophila_melanogaster|FBpp0071942 Tribolium_castaneum|TC010795-PA Melan|c21715.graph_c0 Tribolium_castaneum|TC008981-PA
Dendroctonus_ponderosae|ENN75829 Drosophila_melanogaster|FBpp0073426 Tribolium_castaneum|TC003620-PA Melan|c57488.graph_c0 Drosophila_melanogaster|FBpp0070770
Dendroctonus_ponderosae|ENN81416 Drosophila_melanogaster|FBpp0086751 Tribolium_castaneum|TC010316-PA Melan|c45247.graph_c0 Tribolium_castaneum|TC005058-PA
Dendroctonus_ponderosae|ENN78486 Drosophila_melanogaster|FBpp0302894 Tribolium_castaneum|TC009830-PA Melan|c53518.graph_c0 Drosophila_melanogaster|FBpp0088113
Dendroctonus_ponderosae|ENN83500 Tribolium_castaneum|TC007885-PA Melan|c50664.graph_c0 Drosophila_melanogaster|FBpp0290895 Drosophila_melanogaster|FBpp0077614
Dendroctonus_ponderosae|ENN77844 Melan|c36091.graph_c0 Melan|c20958.graph_c0 Melan|c40551.graph_c0 Melan|c53664.graph_c0
Dendroctonus_ponderosae|ENN73086 Melan|c54712.graph_c0 Dendroctonus_ponderosae|ENN73088 Drosophila_melanogaster|FBpp0085204 Tribolium_castaneum|TC030765-PA
Dendroctonus_ponderosae|ENN71695 Tribolium_castaneum|TC013829-PA Dendroctonus_ponderosae|ENN74259 Drosophila_melanogaster|FBpp0100114 Drosophila_melanogaster|FBpp0082125
Dendroctonus_ponderosae|ENN81884 Drosophila_melanogaster|FBpp0291014 Tribolium_castaneum|TC015490-PA Melan|c33469.graph_c0 Drosophila_melanogaster|FBpp0291012
Dendroctonus_ponderosae|ENN74590 Tribolium_castaneum|TC011396-PA Tribolium_castaneum|TC011376-PA Tribolium_castaneum|TC011395-PA Melan|c49084.graph_c0
Dendroctonus_ponderosae|ENN83497 Drosophila_melanogaster|FBpp0078813 Dendroctonus_ponderosae|ENN83498 Tribolium_castaneum|TC008424-PA Melan|c56367.graph_c0
Dendroctonus_ponderosae|ENN76642 Drosophila_melanogaster|FBpp0075173 Tribolium_castaneum|TC004371-PA Melan|c68516.graph_c0 Melan|c67919.graph_c0
Dendroctonus_ponderosae|ENN74169 Drosophila_melanogaster|FBpp0079637 Tribolium_castaneum|TC013574-PA Melan|c52035.graph_c0 Drosophila_melanogaster|FBpp0289398
Dendroctonus_ponderosae|ENN81071 Drosophila_melanogaster|FBpp0078898 Tribolium_castaneum|TC001751-PA Melan|c44053.graph_c0 Tribolium_castaneum|TC005593-PA
Dendroctonus_ponderosae|ENN77088 Tribolium_castaneum|TC001555-PA Melan|c55068.graph_c0 Drosophila_melanogaster|FBpp0072706 Melan|c55068.graph_c1
Dendroctonus_ponderosae|ENN81340 Drosophila_melanogaster|FBpp0082592 Tribolium_castaneum|TC011874-PA Melan|c57297.graph_c0 Tribolium_castaneum|TC009679-PA
Dendroctonus_ponderosae|ENN74285 Drosophila_melanogaster|FBpp0271945 Tribolium_castaneum|TC007013-PA Melan|c58657.graph_c0 Drosophila_melanogaster|FBpp0304441
Dendroctonus_ponderosae|ENN74138 Tribolium_castaneum|TC010825-PA Melan|c48183.graph_c0 Dendroctonus_ponderosae|ENN79635 Drosophila_melanogaster|FBpp0087145
Dendroctonus_ponderosae|ENN71258 Drosophila_melanogaster|FBpp0083817 Tribolium_castaneum|TC006707-PA Melan|c49052.graph_c0 Tribolium_castaneum|TC001199-PA
Dendroctonus_ponderosae|ENN75506 Drosophila_melanogaster|FBpp0111548 Tribolium_castaneum|TC011926-PA Dendroctonus_ponderosae|ENN75507 Melan|c58461.graph_c0
Dendroctonus_ponderosae|ENN79643 Drosophila_melanogaster|FBpp0075080 Tribolium_castaneum|TC009016-PA Melan|c53199.graph_c0 Melan|c56038.graph_c0
Dendroctonus_ponderosae|ENN79735 Drosophila_melanogaster|FBpp0292832 Tribolium_castaneum|TC007303-PA Melan|c48094.graph_c0 Drosophila_melanogaster|FBpp0292831
Dendroctonus_ponderosae|ENN80126 Drosophila_melanogaster|FBpp0072070 Tribolium_castaneum|TC008922-PA Melan|c32975.graph_c0 Melan|c22813.graph_c0
Dendroctonus_ponderosae|ENN71949 Drosophila_melanogaster|FBpp0081958 Tribolium_castaneum|TC013175-PA Dendroctonus_ponderosae|ENN71945 Melan|c72881.graph_c0
Dendroctonus_ponderosae|ENN73796 Drosophila_melanogaster|FBpp0078042 Tribolium_castaneum|TC001032-PA Melan|c27551.graph_c0 Melan|c62075.graph_c0
Melan|c53512.graph_c0 Melan|c52388.graph_c0 Melan|c49358.graph_c0 Melan|c54804.graph_c0 Tribolium_castaneum|TC003965-PA
Dendroctonus_ponderosae|ENN74991 Drosophila_melanogaster|FBpp0076934 Tribolium_castaneum|TC012876-PA Melan|c42331.graph_c0 Drosophila_melanogaster|FBpp0080616
Dendroctonus_ponderosae|ENN71283 Drosophila_melanogaster|FBpp0070110 Tribolium_castaneum|TC006516-PA Melan|c40819.graph_c0 Drosophila_melanogaster|FBpp0079936
Dendroctonus_ponderosae|ENN73583 Drosophila_melanogaster|FBpp0087959 Tribolium_castaneum|TC004604-PA Melan|c47036.graph_c0 Melan|c50696.graph_c0
Dendroctonus_ponderosae|ENN75533 Drosophila_melanogaster|FBpp0070057 Tribolium_castaneum|TC002860-PA Melan|c59541.graph_c1 Melan|c58915.graph_c0
Dendroctonus_ponderosae|ENN78042 Tribolium_castaneum|TC011019-PA Melan|c18623.graph_c0 Drosophila_melanogaster|FBpp0088896 Melan|c45945.graph_c0
Dendroctonus_ponderosae|ENN81807 Drosophila_melanogaster|FBpp0293575 Tribolium_castaneum|TC004457-PA Melan|c43626.graph_c0 Drosophila_melanogaster|FBpp0073417
Dendroctonus_ponderosae|ENN75781 Drosophila_melanogaster|FBpp0080089 Tribolium_castaneum|TC004435-PA Tribolium_castaneum|TC004946-PA Drosophila_melanogaster|FBpp0074150
Dendroctonus_ponderosae|ENN75043 Drosophila_melanogaster|FBpp0076088 Tribolium_castaneum|TC015064-PA Melan|c42238.graph_c0 Drosophila_melanogaster|FBpp0073458
Dendroctonus_ponderosae|ENN80709 Drosophila_melanogaster|FBpp0072685 Tribolium_castaneum|TC012428-PA Tribolium_castaneum|TC012427-PA Drosophila_melanogaster|FBpp0072437
Dendroctonus_ponderosae|ENN71997 Tribolium_castaneum|TC014549-PA Melan|c49707.graph_c0 Dendroctonus_ponderosae|ENN72000 Tribolium_castaneum|TC014550-PA
Dendroctonus_ponderosae|ENN80489 Tribolium_castaneum|TC012829-PA Melan|c42223.graph_c0 Drosophila_melanogaster|FBpp0075141 Drosophila_melanogaster|FBpp0075140
Dendroctonus_ponderosae|ENN72845 Drosophila_melanogaster|FBpp0088004 Tribolium_castaneum|TC007534-PA Melan|c34451.graph_c0 Drosophila_melanogaster|FBpp0070731
Dendroctonus_ponderosae|ENN73350 Melan|c33764.graph_c1 Dendroctonus_ponderosae|ENN76027 Drosophila_melanogaster|FBpp0290027 Tribolium_castaneum|TC002731-PA
Dendroctonus_ponderosae|ENN80252 Drosophila_melanogaster|FBpp0088248 Tribolium_castaneum|TC004727-PA Dendroctonus_ponderosae|ENN80254 Melan|c33439.graph_c0
Dendroctonus_ponderosae|ENN75285 Tribolium_castaneum|TC004398-PA Dendroctonus_ponderosae|ENN75284 Melan|c55176.graph_c0 Drosophila_melanogaster|FBpp0292363
Dendroctonus_ponderosae|ENN71992 Drosophila_melanogaster|FBpp0087055 Tribolium_castaneum|TC009623-PA Melan|c54761.graph_c0 Drosophila_melanogaster|FBpp0087053
Dendroctonus_ponderosae|ENN81079 Drosophila_melanogaster|FBpp0073939 Tribolium_castaneum|TC004603-PA Melan|c51996.graph_c0 Drosophila_melanogaster|FBpp0080586
Dendroctonus_ponderosae|ENN70711 Drosophila_melanogaster|FBpp0072009 Tribolium_castaneum|TC010105-PA Melan|c51971.graph_c0 Melan|c46642.graph_c0
Dendroctonus_ponderosae|ENN73001 Drosophila_melanogaster|FBpp0073659 Tribolium_castaneum|TC013667-PA Melan|c57118.graph_c0 Drosophila_melanogaster|FBpp0082467
Dendroctonus_ponderosae|ENN80438 Drosophila_melanogaster|FBpp0079185 Tribolium_castaneum|TC015556-PA Dendroctonus_ponderosae|ENN75816 Melan|c71468.graph_c0
Dendroctonus_ponderosae|ENN75876 Drosophila_melanogaster|FBpp0089056 Dendroctonus_ponderosae|ENN80486 Tribolium_castaneum|TC012253-PA Melan|c58953.graph_c0
Dendroctonus_ponderosae|ENN77175 Drosophila_melanogaster|FBpp0082435 Tribolium_castaneum|TC014145-PA Dendroctonus_ponderosae|ENN77172 Melan|c59089.graph_c0
Dendroctonus_ponderosae|ENN74842 Drosophila_melanogaster|FBpp0078287 Tribolium_castaneum|TC010896-PA Drosophila_melanogaster|FBpp0293183 Drosophila_melanogaster|FBpp0291240
Dendroctonus_ponderosae|ENN71817 Drosophila_melanogaster|FBpp0073944 Tribolium_castaneum|TC013360-PA Drosophila_melanogaster|FBpp0073987 Drosophila_melanogaster|FBpp0081777
Dendroctonus_ponderosae|ENN71222 Tribolium_castaneum|TC005415-PA Melan|c40331.graph_c0 Drosophila_melanogaster|FBpp0084077 Tribolium_castaneum|TC004600-PA
Dendroctonus_ponderosae|ENN75202 Tribolium_castaneum|TC013721-PA Melan|c34680.graph_c0 Drosophila_melanogaster|FBpp0290915 Melan|c40999.graph_c0
Dendroctonus_ponderosae|ENN73578 Drosophila_melanogaster|FBpp0072539 Tribolium_castaneum|TC003063-PA Melan|c59160.graph_c0 Tribolium_castaneum|TC003064-PA
Dendroctonus_ponderosae|ENN77368 Tribolium_castaneum|TC013185-PA Melan|c53334.graph_c0 Dendroctonus_ponderosae|ENN70184 Drosophila_melanogaster|FBpp0073725
Dendroctonus_ponderosae|ENN71336 Drosophila_melanogaster|FBpp0082269 Tribolium_castaneum|TC012868-PA Drosophila_melanogaster|FBpp0110401 Melan|c45116.graph_c0
Dendroctonus_ponderosae|ENN76763 Drosophila_melanogaster|FBpp0289444 Tribolium_castaneum|TC004159-PA Melan|c19337.graph_c0 Drosophila_melanogaster|FBpp0076836
Dendroctonus_ponderosae|ENN73867 Drosophila_melanogaster|FBpp0078265 Tribolium_castaneum|TC007476-PA Melan|c54598.graph_c0 Drosophila_melanogaster|FBpp0070503
Dendroctonus_ponderosae|ENN81545 Drosophila_melanogaster|FBpp0070914 Tribolium_castaneum|TC013056-PA Melan|c55153.graph_c0 Drosophila_melanogaster|FBpp0070916
Dendroctonus_ponderosae|ENN81122 Drosophila_melanogaster|FBpp0079377 Tribolium_castaneum|TC004659-PA Melan|c36751.graph_c0 Tribolium_castaneum|TC014162-PA
Dendroctonus_ponderosae|ENN77651 Tribolium_castaneum|TC015164-PA Dendroctonus_ponderosae|ENN77653 Drosophila_melanogaster|FBpp0084688 Melan|c59119.graph_c0
Dendroctonus_ponderosae|ENN77242 Drosophila_melanogaster|FBpp0070417 Tribolium_castaneum|TC003752-PA Melan|c58038.graph_c2 Drosophila_melanogaster|FBpp0070416
Dendroctonus_ponderosae|ENN70305 Drosophila_melanogaster|FBpp0083584 Tribolium_castaneum|TC012729-PA Melan|c48220.graph_c0 Tribolium_castaneum|TC012730-PA
Dendroctonus_ponderosae|ENN70505 Drosophila_melanogaster|FBpp0077083 Tribolium_castaneum|TC006413-PA Melan|c55163.graph_c0 Tribolium_castaneum|TC008412-PA
Dendroctonus_ponderosae|ENN75024 Drosophila_melanogaster|FBpp0088682 Tribolium_castaneum|TC015757-PA Drosophila_melanogaster|FBpp0081145 Drosophila_melanogaster|FBpp0083235
Tribolium_castaneum|TC002895-PA Drosophila_melanogaster|FBpp0081359 Drosophila_melanogaster|FBpp0081358 Drosophila_melanogaster|FBpp0081360 Melan|c58293.graph_c0
Dendroctonus_ponderosae|ENN74540 Drosophila_melanogaster|FBpp0076774 Tribolium_castaneum|TC009602-PA Melan|c49137.graph_c0 Melan|c45285.graph_c0
Dendroctonus_ponderosae|ENN73269 Drosophila_melanogaster|FBpp0081684 Melan|c59845.graph_c0 Dendroctonus_ponderosae|ENN73270 Tribolium_castaneum|TC002408-PA
Dendroctonus_ponderosae|ENN76610 Drosophila_melanogaster|FBpp0085195 Tribolium_castaneum|TC011012-PA Melan|c53396.graph_c0 Tribolium_castaneum|TC011011-PA
Dendroctonus_ponderosae|ENN74791 Melan|c50956.graph_c3 Tribolium_castaneum|TC008503-PA Tribolium_castaneum|TC010283-PA Tribolium_castaneum|TC014529-PA
Dendroctonus_ponderosae|ENN72689 Melan|c57954.graph_c0 Dendroctonus_ponderosae|ENN72690 Drosophila_melanogaster|FBpp0085131 Tribolium_castaneum|TC000408-PA
Dendroctonus_ponderosae|ENN78976 Drosophila_melanogaster|FBpp0080853 Tribolium_castaneum|TC001209-PA Dendroctonus_ponderosae|ENN78975 Melan|c51529.graph_c0
Dendroctonus_ponderosae|ENN81147 Melan|c51749.graph_c0 Dendroctonus_ponderosae|ENN81146 Drosophila_melanogaster|FBpp0271930 Tribolium_castaneum|TC010783-PA
Dendroctonus_ponderosae|ENN71507 Tribolium_castaneum|TC009593-PA Melan|c55079.graph_c0 Melan|c54912.graph_c0 Drosophila_melanogaster|FBpp0072175
Dendroctonus_ponderosae|ENN78871 Tribolium_castaneum|TC000834-PA Tribolium_castaneum|TC000833-PA Tribolium_castaneum|TC004453-PA Tribolium_castaneum|TC004454-PA
Dendroctonus_ponderosae|ENN71608 Drosophila_melanogaster|FBpp0073759 Tribolium_castaneum|TC002285-PA Melan|c55736.graph_c0 Drosophila_melanogaster|FBpp0073757
Dendroctonus_ponderosae|ENN74082 Drosophila_melanogaster|FBpp0077633 Tribolium_castaneum|TC004717-PA Melan|c55954.graph_c0 Drosophila_melanogaster|FBpp0077631
Dendroctonus_ponderosae|ENN75257 Drosophila_melanogaster|FBpp0080659 Tribolium_castaneum|TC030464-PA Melan|c47547.graph_c0 Drosophila_melanogaster|FBpp0080666
Dendroctonus_ponderosae|ENN71067 Drosophila_melanogaster|FBpp0291252 Tribolium_castaneum|TC002177-PA Melan|c65291.graph_c0 Melan|c2842.graph_c0
Dendroctonus_ponderosae|ENN73489 Drosophila_melanogaster|FBpp0291442 Drosophila_melanogaster|FBpp0112496 Tribolium_castaneum|TC011303-PA Melan|c38216.graph_c0
Dendroctonus_ponderosae|ENN79077 Drosophila_melanogaster|FBpp0083430 Tribolium_castaneum|TC008210-PA Melan|c34866.graph_c0 Melan|c21889.graph_c0
Dendroctonus_ponderosae|ENN77633 Drosophila_melanogaster|FBpp0112592 Dendroctonus_ponderosae|ENN77632 Tribolium_castaneum|TC015826-PA Melan|c58947.graph_c0
Dendroctonus_ponderosae|ENN81051 Drosophila_melanogaster|FBpp0084494 Tribolium_castaneum|TC000321-PA Melan|c56882.graph_c0 Tribolium_castaneum|TC000322-PA
Dendroctonus_ponderosae|ENN75538 Drosophila_melanogaster|FBpp0079538 Tribolium_castaneum|TC000258-PA Melan|c55129.graph_c0 Drosophila_melanogaster|FBpp0080028
Dendroctonus_ponderosae|ENN76803 Drosophila_melanogaster|FBpp0075137 Tribolium_castaneum|TC014239-PA Melan|c65433.graph_c0 Drosophila_melanogaster|FBpp0081349
Dendroctonus_ponderosae|ENN79749 Drosophila_melanogaster|FBpp0112410 Drosophila_melanogaster|FBpp0084666 Tribolium_castaneum|TC002585-PA Melan|c53529.graph_c1
Dendroctonus_ponderosae|ENN74001 Drosophila_melanogaster|FBpp0078332 Tribolium_castaneum|TC015419-PA Dendroctonus_ponderosae|ENN74000 Melan|c59307.graph_c0
Dendroctonus_ponderosae|ENN83102 Tribolium_castaneum|TC011021-PA Dendroctonus_ponderosae|ENN74477 Drosophila_melanogaster|FBpp0083436 Melan|c59105.graph_c0
Dendroctonus_ponderosae|ENN75013 Drosophila_melanogaster|FBpp0087643 Tribolium_castaneum|TC015329-PA Melan|c58080.graph_c0 Drosophila_melanogaster|FBpp0289410
Dendroctonus_ponderosae|ENN79466 Drosophila_melanogaster|FBpp0082287 Tribolium_castaneum|TC009757-PA Melan|c28184.graph_c0 Melan|c17371.graph_c0
Dendroctonus_ponderosae|ENN77056 Tribolium_castaneum|TC030732-PA Melan|c69084.graph_c0 Drosophila_melanogaster|FBpp0077215 Drosophila_melanogaster|FBpp0077250
Dendroctonus_ponderosae|ENN83125 Drosophila_melanogaster|FBpp0071165 Tribolium_castaneum|TC000538-PA Melan|c58766.graph_c0 Dendroctonus_ponderosae|ENN83169
Dendroctonus_ponderosae|ENN72379 Drosophila_melanogaster|FBpp0087881 Tribolium_castaneum|TC001151-PA Melan|c51826.graph_c0 Drosophila_melanogaster|FBpp0087405
Dendroctonus_ponderosae|ENN80573 Drosophila_melanogaster|FBpp0077109 Tribolium_castaneum|TC007882-PA Drosophila_melanogaster|FBpp0301209 Melan|c55076.graph_c0
Dendroctonus_ponderosae|ENN78437 Melan|c55784.graph_c0 Dendroctonus_ponderosae|ENN78439 Drosophila_melanogaster|FBpp0074608 Tribolium_castaneum|TC014023-PA
Dendroctonus_ponderosae|ENN79922 Tribolium_castaneum|TC002506-PA Melan|c58236.graph_c0 Dendroctonus_ponderosae|ENN79921 Drosophila_melanogaster|FBpp0291836
Dendroctonus_ponderosae|ENN75836 Drosophila_melanogaster|FBpp0074432 Drosophila_melanogaster|FBpp0074431 Tribolium_castaneum|TC010637-PA Melan|c48079.graph_c0
Dendroctonus_ponderosae|ENN79130 Drosophila_melanogaster|FBpp0082475 Drosophila_melanogaster|FBpp0073419 Tribolium_castaneum|TC013045-PA Melan|c48535.graph_c0
Dendroctonus_ponderosae|ENN70897 Drosophila_melanogaster|FBpp0076072 Tribolium_castaneum|TC002116-PA Melan|c58082.graph_c0 Drosophila_melanogaster|FBpp0085714
Dendroctonus_ponderosae|ENN73038 Drosophila_melanogaster|FBpp0082595 Tribolium_castaneum|TC013310-PA Melan|c55672.graph_c0 Drosophila_melanogaster|FBpp0082594
Dendroctonus_ponderosae|ENN71460 Drosophila_melanogaster|FBpp0074287 Tribolium_castaneum|TC015086-PA Melan|c52747.graph_c0 Drosophila_melanogaster|FBpp0288897
Dendroctonus_ponderosae|ENN72155 Drosophila_melanogaster|FBpp0087979 Tribolium_castaneum|TC001027-PA Melan|c46476.graph_c0 Melan|c34984.graph_c0
Dendroctonus_ponderosae|ENN77731 Melan|c54928.graph_c0 Dendroctonus_ponderosae|ENN73149 Drosophila_melanogaster|FBpp0085628 Tribolium_castaneum|TC006192-PA
Dendroctonus_ponderosae|ENN73818 Drosophila_melanogaster|FBpp0081848 Tribolium_castaneum|TC000992-PA Melan|c51574.graph_c0 Tribolium_castaneum|TC000993-PA
Dendroctonus_ponderosae|ENN78351 Melan|c60075.graph_c0 Dendroctonus_ponderosae|ENN78352 Drosophila_melanogaster|FBpp0071744 Tribolium_castaneum|TC002360-PA
Dendroctonus_ponderosae|ENN70901 Drosophila_melanogaster|FBpp0075968 Tribolium_castaneum|TC000053-PA Melan|c53164.graph_c0 Melan|c59796.graph_c0
Dendroctonus_ponderosae|ENN79834 Tribolium_castaneum|TC003856-PA Melan|c56841.graph_c0 Melan|c58322.graph_c0 Melan|c50857.graph_c0
Dendroctonus_ponderosae|ENN70382 Melan|c49872.graph_c0 Dendroctonus_ponderosae|ENN70381 Drosophila_melanogaster|FBpp0082326 Tribolium_castaneum|TC011763-PA
Dendroctonus_ponderosae|ENN78882 Drosophila_melanogaster|FBpp0081135 Tribolium_castaneum|TC015310-PA Melan|c59299.graph_c0 Drosophila_melanogaster|FBpp0087043
Dendroctonus_ponderosae|ENN81600 Drosophila_melanogaster|FBpp0086833 Tribolium_castaneum|TC014962-PA Melan|c57128.graph_c0 Drosophila_melanogaster|FBpp0086832
Dendroctonus_ponderosae|ENN72740 Drosophila_melanogaster|FBpp0075077 Tribolium_castaneum|TC009426-PA Melan|c55135.graph_c0 Melan|c56805.graph_c0
Dendroctonus_ponderosae|ENN82017 Drosophila_melanogaster|FBpp0083559 Tribolium_castaneum|TC002673-PA Dendroctonus_ponderosae|ENN82019 Melan|c54321.graph_c0
Dendroctonus_ponderosae|ENN78993 Drosophila_melanogaster|FBpp0290490 Tribolium_castaneum|TC003495-PA Melan|c52726.graph_c0 Melan|c51291.graph_c0
Dendroctonus_ponderosae|ENN75330 Drosophila_melanogaster|FBpp0084021 Tribolium_castaneum|TC000300-PA Melan|c59095.graph_c0 Tribolium_castaneum|TC000299-PA
Dendroctonus_ponderosae|ENN71071 Drosophila_melanogaster|FBpp0088415 Tribolium_castaneum|TC005355-PA Melan|c42483.graph_c0 Melan|c53274.graph_c1
Dendroctonus_ponderosae|ENN81559 Drosophila_melanogaster|FBpp0083226 Tribolium_castaneum|TC010458-PA Melan|c45035.graph_c0 Drosophila_melanogaster|FBpp0306128
Dendroctonus_ponderosae|ENN78231 Tribolium_castaneum|TC009315-PA Melan|c55170.graph_c0 Dendroctonus_ponderosae|ENN78232 Drosophila_melanogaster|FBpp0085375
Dendroctonus_ponderosae|ENN74257 Melan|c53738.graph_c0 Dendroctonus_ponderosae|ENN74256 Drosophila_melanogaster|FBpp0298327 Tribolium_castaneum|TC014225-PA
Dendroctonus_ponderosae|ENN79147 Drosophila_melanogaster|FBpp0073585 Tribolium_castaneum|TC012279-PA Melan|c58728.graph_c0 Drosophila_melanogaster|FBpp0082346
Dendroctonus_ponderosae|ENN70210 Drosophila_melanogaster|FBpp0086659 Tribolium_castaneum|TC009430-PA Melan|c56308.graph_c0 Melan|c56871.graph_c0
Dendroctonus_ponderosae|ENN71084 Drosophila_melanogaster|FBpp0083698 Tribolium_castaneum|TC006219-PA Melan|c50834.graph_c0 Tribolium_castaneum|TC006918-PA
Dendroctonus_ponderosae|ENN75200 Drosophila_melanogaster|FBpp0071254 Tribolium_castaneum|TC013868-PA Melan|c51451.graph_c0 Drosophila_melanogaster|FBpp0290898
Dendroctonus_ponderosae|ENN75663 Drosophila_melanogaster|FBpp0073067 Tribolium_castaneum|TC012222-PA Melan|c57075.graph_c0 Tribolium_castaneum|TC001851-PA
Dendroctonus_ponderosae|ENN74124 Drosophila_melanogaster|FBpp0078038 Tribolium_castaneum|TC004145-PA Melan|c48245.graph_c0 Drosophila_melanogaster|FBpp0073753
Dendroctonus_ponderosae|ENN75922 Drosophila_melanogaster|FBpp0072361 Tribolium_castaneum|TC007101-PA Melan|c32744.graph_c0 Melan|c57687.graph_c0
Dendroctonus_ponderosae|ENN75457 Drosophila_melanogaster|FBpp0073623 Tribolium_castaneum|TC012128-PA Melan|c40428.graph_c0 Drosophila_melanogaster|FBpp0087321
Dendroctonus_ponderosae|ENN76876 Drosophila_melanogaster|FBpp0080277 Tribolium_castaneum|TC001877-PA Drosophila_melanogaster|FBpp0084150 Drosophila_melanogaster|FBpp0291440
Dendroctonus_ponderosae|ENN74953 Drosophila_melanogaster|FBpp0076237 Tribolium_castaneum|TC003991-PA Melan|c52215.graph_c0 Drosophila_melanogaster|FBpp0074817
Dendroctonus_ponderosae|ENN73260 Tribolium_castaneum|TC015589-PA Melan|c41693.graph_c0 Drosophila_melanogaster|FBpp0289139 Tribolium_castaneum|TC015587-PA
Dendroctonus_ponderosae|ENN72242 Drosophila_melanogaster|FBpp0085498 Tribolium_castaneum|TC003668-PA Melan|c78696.graph_c0 Melan|c78010.graph_c0
Dendroctonus_ponderosae|ENN74149 Drosophila_melanogaster|FBpp0073543 Tribolium_castaneum|TC004718-PA Melan|c44138.graph_c0 Drosophila_melanogaster|FBpp0070086
Dendroctonus_ponderosae|ENN74186 Drosophila_melanogaster|FBpp0088173 Tribolium_castaneum|TC004129-PA Melan|c21005.graph_c0 Melan|c65118.graph_c0
Dendroctonus_ponderosae|ENN74049 Melan|c36887.graph_c0 Melan|c60176.graph_c0 Drosophila_melanogaster|FBpp0076257 Tribolium_castaneum|TC000791-PA
Dendroctonus_ponderosae|ENN78004 Drosophila_melanogaster|FBpp0078124 Tribolium_castaneum|TC010997-PA Melan|c53361.graph_c1 Drosophila_melanogaster|FBpp0078128
Dendroctonus_ponderosae|ENN71864 Drosophila_melanogaster|FBpp0084367 Tribolium_castaneum|TC014998-PA Melan|c54173.graph_c0 Melan|c54800.graph_c0
Dendroctonus_ponderosae|ENN71929 Drosophila_melanogaster|FBpp0077945 Tribolium_castaneum|TC014811-PA Melan|c48559.graph_c0 Melan|c55998.graph_c0
Dendroctonus_ponderosae|ENN72955 Drosophila_melanogaster|FBpp0082063 Tribolium_castaneum|TC000708-PA Melan|c50055.graph_c0 Drosophila_melanogaster|FBpp0084569
Dendroctonus_ponderosae|ENN80295 Drosophila_melanogaster|FBpp0077414 Tribolium_castaneum|TC004690-PA Melan|c46987.graph_c0 Drosophila_melanogaster|FBpp0079017
Dendroctonus_ponderosae|ENN79182 Drosophila_melanogaster|FBpp0077507 Tribolium_castaneum|TC012249-PA Tribolium_castaneum|TC012250-PA Melan|c58199.graph_c0
Dendroctonus_ponderosae|ENN73427 Drosophila_melanogaster|FBpp0289916 Tribolium_castaneum|TC002528-PA Melan|c41748.graph_c0 Drosophila_melanogaster|FBpp0071498
Dendroctonus_ponderosae|ENN73469 Drosophila_melanogaster|FBpp0073268 Tribolium_castaneum|TC013747-PA Melan|c57385.graph_c0 Drosophila_melanogaster|FBpp0085617
Dendroctonus_ponderosae|ENN82633 Tribolium_castaneum|TC002325-PA Tribolium_castaneum|TC008496-PA Melan|c58032.graph_c0 Melan|c55852.graph_c0
Dendroctonus_ponderosae|ENN73831 Drosophila_melanogaster|FBpp0303375 Tribolium_castaneum|TC001522-PA Melan|c18205.graph_c0 Melan|c42969.graph_c0
Dendroctonus_ponderosae|ENN79171 Drosophila_melanogaster|FBpp0291486 Drosophila_melanogaster|FBpp0291483 Tribolium_castaneum|TC012843-PA Melan|c59378.graph_c0
Dendroctonus_ponderosae|ENN77758 Melan|c45294.graph_c0 Melan|c54607.graph_c0 Melan|c52697.graph_c0 Melan|c48789.graph_c0
Dendroctonus_ponderosae|ENN77505 Tribolium_castaneum|TC009732-PA Melan|c76399.graph_c0 Drosophila_melanogaster|FBpp0078426 Melan|c65411.graph_c0
Dendroctonus_ponderosae|ENN75578 Drosophila_melanogaster|FBpp0073528 Tribolium_castaneum|TC000136-PA Melan|c56959.graph_c0 Drosophila_melanogaster|FBpp0080079
Dendroctonus_ponderosae|ENN72544 Drosophila_melanogaster|FBpp0300194 Tribolium_castaneum|TC015686-PA Melan|c50058.graph_c0 Drosophila_melanogaster|FBpp0305155
Dendroctonus_ponderosae|ENN78149 Drosophila_melanogaster|FBpp0291459 Tribolium_castaneum|TC008923-PA Melan|c57705.graph_c0 Drosophila_melanogaster|FBpp0291465
Dendroctonus_ponderosae|ENN75982 Drosophila_melanogaster|FBpp0292403 Tribolium_castaneum|TC005696-PA Melan|c57932.graph_c0 Tribolium_castaneum|TC030748-PA
Dendroctonus_ponderosae|ENN72043 Tribolium_castaneum|TC015900-PA Tribolium_castaneum|TC013649-PA Drosophila_melanogaster|FBpp0112092 Melan|c56803.graph_c0
Dendroctonus_ponderosae|ENN77212 Tribolium_castaneum|TC030735-PA Dendroctonus_ponderosae|ENN77211 Drosophila_melanogaster|FBpp0070440 Melan|c59960.graph_c1
Dendroctonus_ponderosae|ENN72176 Drosophila_melanogaster|FBpp0082316 Tribolium_castaneum|TC004556-PA Melan|c48157.graph_c0 Drosophila_melanogaster|FBpp0084667
Dendroctonus_ponderosae|ENN72357 Tribolium_castaneum|TC011399-PA Melan|c59362.graph_c0 Drosophila_melanogaster|FBpp0086630 Drosophila_melanogaster|FBpp0074490
Dendroctonus_ponderosae|ENN80292 Drosophila_melanogaster|FBpp0087897 Tribolium_castaneum|TC013587-PA Melan|c41636.graph_c0 Melan|c59454.graph_c0
Dendroctonus_ponderosae|ENN71290 Drosophila_melanogaster|FBpp0082190 Tribolium_castaneum|TC005565-PA Melan|c51240.graph_c0 Drosophila_melanogaster|FBpp0082191
Dendroctonus_ponderosae|ENN72869 Tribolium_castaneum|TC010581-PA Dendroctonus_ponderosae|ENN78562 Drosophila_melanogaster|FBpp0080119 Melan|c55574.graph_c0
Dendroctonus_ponderosae|ENN74566 Drosophila_melanogaster|FBpp0080642 Tribolium_castaneum|TC008883-PA Melan|c20018.graph_c0 Tribolium_castaneum|TC008884-PA
Dendroctonus_ponderosae|ENN76116 Tribolium_castaneum|TC001128-PA Melan|c55731.graph_c0 Drosophila_melanogaster|FBpp0071332 Tribolium_castaneum|TC001126-PA
Dendroctonus_ponderosae|ENN76317 Drosophila_melanogaster|FBpp0085368 Tribolium_castaneum|TC014636-PA Melan|c57298.graph_c0 Drosophila_melanogaster|FBpp0078704
Dendroctonus_ponderosae|ENN74214 Tribolium_castaneum|TC010763-PA Dendroctonus_ponderosae|ENN74213 Drosophila_melanogaster|FBpp0291154 Melan|c53415.graph_c2
Dendroctonus_ponderosae|ENN73039 Drosophila_melanogaster|FBpp0072621 Tribolium_castaneum|TC013312-PA Melan|c50229.graph_c0 Drosophila_melanogaster|FBpp0072625
Dendroctonus_ponderosae|ENN70662 Drosophila_melanogaster|FBpp0083395 Tribolium_castaneum|TC015922-PA Melan|c52936.graph_c0 Melan|c29522.graph_c0
Dendroctonus_ponderosae|ENN74886 Drosophila_melanogaster|FBpp0298314 Tribolium_castaneum|TC011226-PA Melan|c79225.graph_c0 Melan|c43578.graph_c0
Dendroctonus_ponderosae|ENN70541 Drosophila_melanogaster|FBpp0072276 Tribolium_castaneum|TC006203-PA Melan|c57475.graph_c0 Melan|c57475.graph_c1
Dendroctonus_ponderosae|ENN77261 Tribolium_castaneum|TC012895-PA Melan|c54708.graph_c0 Drosophila_melanogaster|FBpp0083950 Tribolium_castaneum|TC016316-PA
Dendroctonus_ponderosae|ENN73478 Drosophila_melanogaster|FBpp0082131 Tribolium_castaneum|TC011380-PA Dendroctonus_ponderosae|ENN73479 Melan|c52870.graph_c0
Dendroctonus_ponderosae|ENN71473 Drosophila_melanogaster|FBpp0074439 Tribolium_castaneum|TC015707-PA Melan|c56065.graph_c0 Drosophila_melanogaster|FBpp0074440
Dendroctonus_ponderosae|ENN70876 Drosophila_melanogaster|FBpp0070501 Tribolium_castaneum|TC015039-PA Tribolium_castaneum|TC000123-PA Melan|c47265.graph_c0
Dendroctonus_ponderosae|ENN73649 Drosophila_melanogaster|FBpp0292296 Tribolium_castaneum|TC003908-PA Melan|c52789.graph_c0 Drosophila_melanogaster|FBpp0073368
Dendroctonus_ponderosae|ENN72403 Drosophila_melanogaster|FBpp0081576 Tribolium_castaneum|TC000379-PA Melan|c48364.graph_c0 Drosophila_melanogaster|FBpp0081571
Dendroctonus_ponderosae|ENN80137 Drosophila_melanogaster|FBpp0082077 Tribolium_castaneum|TC007571-PA Melan|c51468.graph_c0 Melan|c48900.graph_c0
Dendroctonus_ponderosae|ENN73343 Drosophila_melanogaster|FBpp0083490 Tribolium_castaneum|TC011748-PA Drosophila_melanogaster|FBpp0083491 Melan|c17159.graph_c0
Dendroctonus_ponderosae|ENN81395 Drosophila_melanogaster|FBpp0086654 Tribolium_castaneum|TC008958-PA Melan|c50342.graph_c0 Drosophila_melanogaster|FBpp0084293
Dendroctonus_ponderosae|ENN70895 Drosophila_melanogaster|FBpp0074654 Tribolium_castaneum|TC010318-PA Melan|c57156.graph_c0 Melan|c57517.graph_c0
Dendroctonus_ponderosae|ENN79140 Drosophila_melanogaster|FBpp0072531 Tribolium_castaneum|TC010676-PA Melan|c50691.graph_c0 Drosophila_melanogaster|FBpp0271924
Dendroctonus_ponderosae|ENN76071 Drosophila_melanogaster|FBpp0074640 Tribolium_castaneum|TC003151-PA Melan|c50126.graph_c0 Tribolium_castaneum|TC003150-PA
Dendroctonus_ponderosae|ENN71261 Drosophila_melanogaster|FBpp0074401 Tribolium_castaneum|TC005976-PA Melan|c52849.graph_c0 Drosophila_melanogaster|FBpp0074400
Melan|c55311.graph_c0 Drosophila_melanogaster|FBpp0085481 Tribolium_castaneum|TC010110-PA Tribolium_castaneum|TC008714-PA Melan|c53380.graph_c1
Dendroctonus_ponderosae|ENN72042 Drosophila_melanogaster|FBpp0079755 Tribolium_castaneum|TC008711-PA Melan|c56002.graph_c0 Drosophila_melanogaster|FBpp0079754
Dendroctonus_ponderosae|ENN77749 Drosophila_melanogaster|FBpp0082854 Tribolium_castaneum|TC015245-PA Melan|c48270.graph_c0 Melan|c62800.graph_c0
Dendroctonus_ponderosae|ENN76942 Drosophila_melanogaster|FBpp0078649 Drosophila_melanogaster|FBpp0071280 Tribolium_castaneum|TC005398-PA Melan|c51072.graph_c0
Dendroctonus_ponderosae|ENN81797 Drosophila_melanogaster|FBpp0082798 Tribolium_castaneum|TC004523-PA Melan|c57392.graph_c0 Tribolium_castaneum|TC004535-PA
Dendroctonus_ponderosae|ENN71030 Drosophila_melanogaster|FBpp0073438 Tribolium_castaneum|TC003912-PA Melan|c58727.graph_c0 Drosophila_melanogaster|FBpp0077942
Dendroctonus_ponderosae|ENN71729 Drosophila_melanogaster|FBpp0083043 Tribolium_castaneum|TC004534-PA Melan|c49970.graph_c0 Tribolium_castaneum|TC004533-PA
Dendroctonus_ponderosae|ENN80313 Drosophila_melanogaster|FBpp0076708 Tribolium_castaneum|TC001725-PA Melan|c51658.graph_c0 Drosophila_melanogaster|FBpp0076711
Dendroctonus_ponderosae|ENN76915 Drosophila_melanogaster|FBpp0072334 Tribolium_castaneum|TC002218-PA Melan|c54729.graph_c0 Tribolium_castaneum|TC002219-PA
Dendroctonus_ponderosae|ENN81158 Drosophila_melanogaster|FBpp0080765 Tribolium_castaneum|TC010814-PA Melan|c43861.graph_c0 Drosophila_melanogaster|FBpp0080736
Dendroctonus_ponderosae|ENN72241 Drosophila_melanogaster|FBpp0082289 Tribolium_castaneum|TC003178-PA Melan|c54075.graph_c0 Drosophila_melanogaster|FBpp0082310
Dendroctonus_ponderosae|ENN75169 Drosophila_melanogaster|FBpp0075072 Tribolium_castaneum|TC030696-PA Melan|c59188.graph_c0 Drosophila_melanogaster|FBpp0075073
Dendroctonus_ponderosae|ENN70544 Drosophila_melanogaster|FBpp0081812 Drosophila_melanogaster|FBpp0081002 Tribolium_castaneum|TC005725-PA Melan|c58257.graph_c0
Dendroctonus_ponderosae|ENN76501 Drosophila_melanogaster|FBpp0076928 Tribolium_castaneum|TC006138-PA Melan|c56229.graph_c0 Melan|c54163.graph_c0
Dendroctonus_ponderosae|ENN76865 Drosophila_melanogaster|FBpp0079382 Drosophila_melanogaster|FBpp0079362 Drosophila_melanogaster|FBpp0079363 Drosophila_melanogaster|FBpp0292972
Dendroctonus_ponderosae|ENN73082 Drosophila_melanogaster|FBpp0087635 Tribolium_castaneum|TC015891-PA Melan|c47532.graph_c0 Drosophila_melanogaster|FBpp0087590
Dendroctonus_ponderosae|ENN79465 Drosophila_melanogaster|FBpp0084534 Tribolium_castaneum|TC030782-PA Melan|c51385.graph_c0 Drosophila_melanogaster|FBpp0084712
Dendroctonus_ponderosae|ENN72015 Drosophila_melanogaster|FBpp0075312 Tribolium_castaneum|TC013762-PA Melan|c54100.graph_c0 Tribolium_castaneum|TC011525-PA
Dendroctonus_ponderosae|ENN70714 Drosophila_melanogaster|FBpp0071796 Tribolium_castaneum|TC009506-PA Melan|c24626.graph_c0 Melan|c5152.graph_c0
Dendroctonus_ponderosae|ENN76926 Drosophila_melanogaster|FBpp0305020 Tribolium_castaneum|TC006574-PA Melan|c43989.graph_c0 Drosophila_melanogaster|FBpp0078499
Dendroctonus_ponderosae|ENN71527 Drosophila_melanogaster|FBpp0087939 Tribolium_castaneum|TC015912-PA Melan|c51467.graph_c0 Drosophila_melanogaster|FBpp0087940
Dendroctonus_ponderosae|ENN80839 Drosophila_melanogaster|FBpp0077676 Tribolium_castaneum|TC010339-PA Melan|c51338.graph_c0 Tribolium_castaneum|TC005002-PA
Dendroctonus_ponderosae|ENN74304 Drosophila_melanogaster|FBpp0070474 Tribolium_castaneum|TC006148-PA Melan|c48583.graph_c0 Drosophila_melanogaster|FBpp0072407
Dendroctonus_ponderosae|ENN71187 Drosophila_melanogaster|FBpp0087091 Tribolium_castaneum|TC005323-PA Melan|c50228.graph_c0 Tribolium_castaneum|TC005322-PA
Dendroctonus_ponderosae|ENN75758 Melan|c58714.graph_c0 Dendroctonus_ponderosae|ENN75759 Drosophila_melanogaster|FBpp0079788 Tribolium_castaneum|TC011717-PA
Dendroctonus_ponderosae|ENN76924 Drosophila_melanogaster|FBpp0086655 Tribolium_castaneum|TC006712-PA Melan|c54706.graph_c0 Melan|c52881.graph_c0
Dendroctonus_ponderosae|ENN74158 Drosophila_melanogaster|FBpp0074011 Tribolium_castaneum|TC001621-PA Melan|c1932.graph_c0 Drosophila_melanogaster|FBpp0082785
Dendroctonus_ponderosae|ENN78215 Drosophila_melanogaster|FBpp0289203 Tribolium_castaneum|TC010075-PA Drosophila_melanogaster|FBpp0112165 Drosophila_melanogaster|FBpp0290818
Dendroctonus_ponderosae|ENN79746 Drosophila_melanogaster|FBpp0072146 Tribolium_castaneum|TC002148-PA Melan|c55462.graph_c0 Tribolium_castaneum|TC002147-PA
Dendroctonus_ponderosae|ENN83480 Drosophila_melanogaster|FBpp0086980 Tribolium_castaneum|TC012618-PA Melan|c54755.graph_c0 Tribolium_castaneum|TC012617-PA
Dendroctonus_ponderosae|ENN70347 Drosophila_melanogaster|FBpp0071115 Tribolium_castaneum|TC002698-PA Melan|c56593.graph_c0 Drosophila_melanogaster|FBpp0078166
Dendroctonus_ponderosae|ENN70415 Drosophila_melanogaster|FBpp0079918 Tribolium_castaneum|TC011603-PA Melan|c23524.graph_c0 Melan|c17542.graph_c0
Dendroctonus_ponderosae|ENN80780 Drosophila_melanogaster|FBpp0081390 Tribolium_castaneum|TC011020-PA Melan|c47882.graph_c0 Drosophila_melanogaster|FBpp0081388
Dendroctonus_ponderosae|ENN76389 Drosophila_melanogaster|FBpp0087608 Tribolium_castaneum|TC008311-PA Melan|c54978.graph_c1 Melan|c54978.graph_c0
Dendroctonus_ponderosae|ENN75563 Drosophila_melanogaster|FBpp0099426 Tribolium_castaneum|TC030569-PA Melan|c53908.graph_c0 Drosophila_melanogaster|FBpp0077490
Dendroctonus_ponderosae|ENN74347 Tribolium_castaneum|TC004295-PA Melan|c50533.graph_c0 Dendroctonus_ponderosae|ENN81231 Drosophila_melanogaster|FBpp0088056
Dendroctonus_ponderosae|ENN80352 Drosophila_melanogaster|FBpp0080582 Tribolium_castaneum|TC014616-PA Tribolium_castaneum|TC013196-PA Melan|c49669.graph_c0
Dendroctonus_ponderosae|ENN78055 Melan|c55362.graph_c0 Drosophila_melanogaster|FBpp0086614 Drosophila_melanogaster|FBpp0087047 Tribolium_castaneum|TC007104-PA
Dendroctonus_ponderosae|ENN76159 Tribolium_castaneum|TC015809-PA Melan|c58724.graph_c0 Melan|c53685.graph_c0 Melan|c55313.graph_c0
Dendroctonus_ponderosae|ENN78014 Drosophila_melanogaster|FBpp0071515 Tribolium_castaneum|TC030766-PA Melan|c51376.graph_c0 Tribolium_castaneum|TC015648-PA
Dendroctonus_ponderosae|ENN81654 Tribolium_castaneum|TC013050-PA Melan|c53202.graph_c0 Melan|c48845.graph_c0 Tribolium_castaneum|TC013049-PA
Dendroctonus_ponderosae|ENN83181 Melan|c15407.graph_c0 Melan|c70280.graph_c0 Melan|c69533.graph_c0 Melan|c47043.graph_c0
Dendroctonus_ponderosae|ENN81118 Drosophila_melanogaster|FBpp0080675 Tribolium_castaneum|TC001970-PA Melan|c68930.graph_c0 Melan|c2523.graph_c0
Dendroctonus_ponderosae|ENN81343 Tribolium_castaneum|TC006819-PA Melan|c52052.graph_c0 Drosophila_melanogaster|FBpp0302819 Drosophila_melanogaster|FBpp0079899
Dendroctonus_ponderosae|ENN79878 Drosophila_melanogaster|FBpp0075097 Tribolium_castaneum|TC000118-PA Melan|c34624.graph_c0 Drosophila_melanogaster|FBpp0083284
Dendroctonus_ponderosae|ENN71440 Drosophila_melanogaster|FBpp0084799 Tribolium_castaneum|TC000048-PA Melan|c55307.graph_c0 Melan|c55307.graph_c1
Dendroctonus_ponderosae|ENN79425 Tribolium_castaneum|TC008856-PA Melan|c5106.graph_c0 Drosophila_melanogaster|FBpp0290746 Melan|c38505.graph_c0
Dendroctonus_ponderosae|ENN72703 Drosophila_melanogaster|FBpp0081649 Tribolium_castaneum|TC005065-PA Melan|c3241.graph_c0 Melan|c20795.graph_c0
Drosophila_melanogaster|FBpp0085676 Drosophila_melanogaster|FBpp0290863 Drosophila_melanogaster|FBpp0074211 Drosophila_melanogaster|FBpp0076961 Drosophila_melanogaster|FBpp0078027
Dendroctonus_ponderosae|ENN72986 Melan|c53192.graph_c0 Dendroctonus_ponderosae|ENN79801 Drosophila_melanogaster|FBpp0070636 Tribolium_castaneum|TC008142-PA
Dendroctonus_ponderosae|ENN70856 Drosophila_melanogaster|FBpp0073450 Tribolium_castaneum|TC014887-PA Melan|c55405.graph_c0 Drosophila_melanogaster|FBpp0083499
Dendroctonus_ponderosae|ENN78154 Drosophila_melanogaster|FBpp0084955 Tribolium_castaneum|TC007816-PA Melan|c53998.graph_c0 Tribolium_castaneum|TC007805-PA
Dendroctonus_ponderosae|ENN77446 Drosophila_melanogaster|FBpp0078710 Tribolium_castaneum|TC014296-PA Melan|c46705.graph_c0 Drosophila_melanogaster|FBpp0078726
Dendroctonus_ponderosae|ENN79828 Drosophila_melanogaster|FBpp0074961 Tribolium_castaneum|TC003429-PA Melan|c49025.graph_c0 Drosophila_melanogaster|FBpp0080808
Dendroctonus_ponderosae|ENN71470 Drosophila_melanogaster|FBpp0070350 Tribolium_castaneum|TC014973-PA Melan|c55862.graph_c0 Drosophila_melanogaster|FBpp0072263
Dendroctonus_ponderosae|ENN71545 Drosophila_melanogaster|FBpp0081028 Tribolium_castaneum|TC004041-PA Melan|c48511.graph_c0 Melan|c52895.graph_c0
Dendroctonus_ponderosae|ENN72047 Tribolium_castaneum|TC010099-PA Melan|c57553.graph_c0 Dendroctonus_ponderosae|ENN72049 Drosophila_melanogaster|FBpp0081089
Dendroctonus_ponderosae|ENN75854 Drosophila_melanogaster|FBpp0078741 Tribolium_castaneum|TC012845-PA Drosophila_melanogaster|FBpp0078748 Drosophila_melanogaster|FBpp0078749
Dendroctonus_ponderosae|ENN79000 Drosophila_melanogaster|FBpp0087487 Tribolium_castaneum|TC010525-PA Melan|c49660.graph_c0 Melan|c49660.graph_c1
Dendroctonus_ponderosae|ENN71551 Drosophila_melanogaster|FBpp0072640 Tribolium_castaneum|TC013422-PA Melan|c24317.graph_c0 Melan|c75293.graph_c0
Dendroctonus_ponderosae|ENN78922 Drosophila_melanogaster|FBpp0085115 Tribolium_castaneum|TC007475-PA Melan|c34111.graph_c0 Melan|c39658.graph_c0
Dendroctonus_ponderosae|ENN74764 Drosophila_melanogaster|FBpp0303124 Tribolium_castaneum|TC013705-PA Melan|c80500.graph_c0 Melan|c2428.graph_c0
Dendroctonus_ponderosae|ENN71542 Drosophila_melanogaster|FBpp0077448 Tribolium_castaneum|TC014480-PA Melan|c41001.graph_c0 Drosophila_melanogaster|FBpp0072678
Dendroctonus_ponderosae|ENN75291 Drosophila_melanogaster|FBpp0083526 Tribolium_castaneum|TC001260-PA Melan|c57070.graph_c0 Tribolium_castaneum|TC001259-PA
Dendroctonus_ponderosae|ENN74371 Tribolium_castaneum|TC007716-PA Tribolium_castaneum|TC007714-PA Melan|c54306.graph_c0 Melan|c55749.graph_c0
Dendroctonus_ponderosae|ENN72405 Drosophila_melanogaster|FBpp0071052 Drosophila_melanogaster|FBpp0071050 Tribolium_castaneum|TC011085-PA Melan|c45192.graph_c0
Dendroctonus_ponderosae|ENN79443 Drosophila_melanogaster|FBpp0081910 Tribolium_castaneum|TC010005-PA Melan|c56197.graph_c0 Tribolium_castaneum|TC004664-PA
Dendroctonus_ponderosae|ENN79857 Drosophila_melanogaster|FBpp0072767 Tribolium_castaneum|TC000058-PA Melan|c48296.graph_c0 Drosophila_melanogaster|FBpp0085636
Dendroctonus_ponderosae|ENN72024 Drosophila_melanogaster|FBpp0088405 Tribolium_castaneum|TC009552-PA Melan|c46879.graph_c0 Melan|c50527.graph_c0
Dendroctonus_ponderosae|ENN75974 Drosophila_melanogaster|FBpp0088363 Tribolium_castaneum|TC005375-PA Melan|c59694.graph_c0 Melan|c49902.graph_c0
Dendroctonus_ponderosae|ENN72555 Tribolium_castaneum|TC030646-PA Melan|c49805.graph_c0 Drosophila_melanogaster|FBpp0303689 Drosophila_melanogaster|FBpp0089110
Dendroctonus_ponderosae|ENN79510 Drosophila_melanogaster|FBpp0073284 Tribolium_castaneum|TC013110-PA Melan|c54991.graph_c0 Drosophila_melanogaster|FBpp0081078
Drosophila_melanogaster|FBpp0293071 Drosophila_melanogaster|FBpp0083292 Drosophila_melanogaster|FBpp0083298 Drosophila_melanogaster|FBpp0300409 Drosophila_melanogaster|FBpp0297296
Drosophila_melanogaster|FBpp0075150 Drosophila_melanogaster|FBpp0073212 Drosophila_melanogaster|FBpp0073162 Drosophila_melanogaster|FBpp0078209 Drosophila_melanogaster|FBpp0073208
Drosophila_melanogaster|FBpp0076765 Drosophila_melanogaster|FBpp0076764 Drosophila_melanogaster|FBpp0076766 Drosophila_melanogaster|FBpp0076767 Drosophila_melanogaster|FBpp0076769
Drosophila_melanogaster|FBpp0079523 Drosophila_melanogaster|FBpp0071911 Drosophila_melanogaster|FBpp0082012 Drosophila_melanogaster|FBpp0085093 Drosophila_melanogaster|FBpp0292806
Drosophila_melanogaster|FBpp0085702 Drosophila_melanogaster|FBpp0078873 Drosophila_melanogaster|FBpp0080882 Drosophila_melanogaster|FBpp0085746 Drosophila_melanogaster|FBpp0289819
Drosophila_melanogaster|FBpp0076726 Drosophila_melanogaster|FBpp0076707 Drosophila_melanogaster|FBpp0076724 Drosophila_melanogaster|FBpp0076725 Drosophila_melanogaster|FBpp0076696
Drosophila_melanogaster|FBpp0289532 Drosophila_melanogaster|FBpp0080742 Drosophila_melanogaster|FBpp0099709 Drosophila_melanogaster|FBpp0293179 Drosophila_melanogaster|FBpp0071176
Drosophila_melanogaster|FBpp0111659 Drosophila_melanogaster|FBpp0075627 Drosophila_melanogaster|FBpp0111292 Drosophila_melanogaster|FBpp0111658 Drosophila_melanogaster|FBpp0111660
Drosophila_melanogaster|FBpp0071999 Drosophila_melanogaster|FBpp0071998 Drosophila_melanogaster|FBpp0110081 Drosophila_melanogaster|FBpp0082416 Drosophila_melanogaster|FBpp0071997
Drosophila_melanogaster|FBpp0073027 Drosophila_melanogaster|FBpp0080385 Drosophila_melanogaster|FBpp0080497 Drosophila_melanogaster|FBpp0090973 Drosophila_melanogaster|FBpp0112083
Drosophila_melanogaster|FBpp0082950 Drosophila_melanogaster|FBpp0081893 Drosophila_melanogaster|FBpp0082948 Drosophila_melanogaster|FBpp0085180 Drosophila_melanogaster|FBpp0112133
Drosophila_melanogaster|FBpp0297062 Drosophila_melanogaster|FBpp0086567 Drosophila_melanogaster|FBpp0086568 Drosophila_melanogaster|FBpp0085803 Drosophila_melanogaster|FBpp0085802
Drosophila_melanogaster|FBpp0088112 Drosophila_melanogaster|FBpp0085495 Drosophila_melanogaster|FBpp0088123 Drosophila_melanogaster|FBpp0088125 Drosophila_melanogaster|FBpp0087306
Drosophila_melanogaster|FBpp0080127 Drosophila_melanogaster|FBpp0080126 Drosophila_melanogaster|FBpp0080128 Drosophila_melanogaster|FBpp0080140 Drosophila_melanogaster|FBpp0080141
Drosophila_melanogaster|FBpp0083531 Drosophila_melanogaster|FBpp0288675 Drosophila_melanogaster|FBpp0083557 Drosophila_melanogaster|FBpp0083556 Drosophila_melanogaster|FBpp0083274
Drosophila_melanogaster|FBpp0297867 Drosophila_melanogaster|FBpp0087214 Drosophila_melanogaster|FBpp0087785 Drosophila_melanogaster|FBpp0293861 Drosophila_melanogaster|FBpp0297866
Drosophila_melanogaster|FBpp0079344 Drosophila_melanogaster|FBpp0079343 Drosophila_melanogaster|FBpp0079346 Drosophila_melanogaster|FBpp0079632 Drosophila_melanogaster|FBpp0292117
Drosophila_melanogaster|FBpp0076314 Drosophila_melanogaster|FBpp0076309 Drosophila_melanogaster|FBpp0292324 Drosophila_melanogaster|FBpp0292323 Drosophila_melanogaster|FBpp0072903
Drosophila_melanogaster|FBpp0293877 Drosophila_melanogaster|FBpp0075335 Drosophila_melanogaster|FBpp0075337 Drosophila_melanogaster|FBpp0075325 Drosophila_melanogaster|FBpp0075340
Drosophila_melanogaster|FBpp0292123 Drosophila_melanogaster|FBpp0290223 Drosophila_melanogaster|FBpp0290224 Drosophila_melanogaster|FBpp0292120 Drosophila_melanogaster|FBpp0292124
Drosophila_melanogaster|FBpp0085686 Drosophila_melanogaster|FBpp0085662 Drosophila_melanogaster|FBpp0086497 Drosophila_melanogaster|FBpp0099386 Drosophila_melanogaster|FBpp0085661
Drosophila_melanogaster|FBpp0290780 Drosophila_melanogaster|FBpp0290779 Drosophila_melanogaster|FBpp0290781 Drosophila_melanogaster|FBpp0290782 Drosophila_melanogaster|FBpp0290785
Drosophila_melanogaster|FBpp0079826 Drosophila_melanogaster|FBpp0086869 Drosophila_melanogaster|FBpp0291661 Drosophila_melanogaster|FBpp0086870 Drosophila_melanogaster|FBpp0083077
Drosophila_melanogaster|FBpp0071815 Drosophila_melanogaster|FBpp0084732 Drosophila_melanogaster|FBpp0099998 Drosophila_melanogaster|FBpp0084730 Drosophila_melanogaster|FBpp0084731
Drosophila_melanogaster|FBpp0080516 Drosophila_melanogaster|FBpp0071886 Drosophila_melanogaster|FBpp0071887 Drosophila_melanogaster|FBpp0080515 Drosophila_melanogaster|FBpp0080517
Drosophila_melanogaster|FBpp0076963 Drosophila_melanogaster|FBpp0074138 Drosophila_melanogaster|FBpp0076964 Drosophila_melanogaster|FBpp0076886 Drosophila_melanogaster|FBpp0074095
Drosophila_melanogaster|FBpp0080340 Drosophila_melanogaster|FBpp0080313 Drosophila_melanogaster|FBpp0080341 Drosophila_melanogaster|FBpp0080343 Drosophila_melanogaster|FBpp0080342
Drosophila_melanogaster|FBpp0085017 Drosophila_melanogaster|FBpp0085046 Drosophila_melanogaster|FBpp0085047 Drosophila_melanogaster|FBpp0085032 Drosophila_melanogaster|FBpp0085033
Drosophila_melanogaster|FBpp0304782 Drosophila_melanogaster|FBpp0090985 Drosophila_melanogaster|FBpp0304783 Drosophila_melanogaster|FBpp0090984 Drosophila_melanogaster|FBpp0090986
Drosophila_melanogaster|FBpp0289330 Drosophila_melanogaster|FBpp0079253 Drosophila_melanogaster|FBpp0300177 Drosophila_melanogaster|FBpp0300178 Tribolium_castaneum|TC014127-PA
Drosophila_melanogaster|FBpp0079474 Drosophila_melanogaster|FBpp0079473 Drosophila_melanogaster|FBpp0079475 Tribolium_castaneum|TC003524-PA Melan|c52341.graph_c0
Drosophila_melanogaster|FBpp0075879 Drosophila_melanogaster|FBpp0075825 Drosophila_melanogaster|FBpp0075880 Drosophila_melanogaster|FBpp0075881 Drosophila_melanogaster|FBpp0075890
Drosophila_melanogaster|FBpp0271811 Drosophila_melanogaster|FBpp0087006 Drosophila_melanogaster|FBpp0087008 Melan|c56498.graph_c0 Tribolium_castaneum|TC007203-PA
Drosophila_melanogaster|FBpp0292387 Drosophila_melanogaster|FBpp0074120 Drosophila_melanogaster|FBpp0293378 Drosophila_melanogaster|FBpp0073842 Drosophila_melanogaster|FBpp0070509
Drosophila_melanogaster|FBpp0071772 Drosophila_melanogaster|FBpp0071633 Drosophila_melanogaster|FBpp0071739 Drosophila_melanogaster|FBpp0071764 Drosophila_melanogaster|FBpp0288693
Drosophila_melanogaster|FBpp0072223 Drosophila_melanogaster|FBpp0081181 Drosophila_melanogaster|FBpp0081198 Drosophila_melanogaster|FBpp0081199 Drosophila_melanogaster|FBpp0082151
Drosophila_melanogaster|FBpp0088057 Drosophila_melanogaster|FBpp0080899 Drosophila_melanogaster|FBpp0085446 Tribolium_castaneum|TC013089-PA Melan|c54073.graph_c0
Drosophila_melanogaster|FBpp0080956 Drosophila_melanogaster|FBpp0080953 Drosophila_melanogaster|FBpp0080957 Drosophila_melanogaster|FBpp0080958 Drosophila_melanogaster|FBpp0080959
Drosophila_melanogaster|FBpp0070405 Drosophila_melanogaster|FBpp0071271 Tribolium_castaneum|TC014347-PA Melan|c42599.graph_c0 Melan|c59111.graph_c0
Drosophila_melanogaster|FBpp0300571 Tribolium_castaneum|TC006727-PA Drosophila_melanogaster|FBpp0075795 Tribolium_castaneum|TC009232-PA Melan|c54123.graph_c0
Drosophila_melanogaster|FBpp0100005 Melan|c43853.graph_c0 Melan|c51091.graph_c0 Melan|c48866.graph_c0 Melan|c32961.graph_c1
Drosophila_melanogaster|FBpp0077785 Tribolium_castaneum|TC007664-PA Tribolium_castaneum|TC007663-PA Tribolium_castaneum|TC010295-PA Tribolium_castaneum|TC014553-PA
Drosophila_melanogaster|FBpp0080880 Melan|c56341.graph_c0 Tribolium_castaneum|TC003441-PA Tribolium_castaneum|TC012137-PA Tribolium_castaneum|TC012237-PA
Drosophila_melanogaster|FBpp0072758 Tribolium_castaneum|TC005468-PA Tribolium_castaneum|TC005469-PA Tribolium_castaneum|TC015620-PA Melan|c37686.graph_c0
Tribolium_castaneum|TC004543-PA Tribolium_castaneum|TC004538-PA Tribolium_castaneum|TC004540-PA Tribolium_castaneum|TC004541-PA Tribolium_castaneum|TC004542-PA
Tribolium_castaneum|TC009643-PA Tribolium_castaneum|TC009167-PA Tribolium_castaneum|TC009642-PA Tribolium_castaneum|TC009644-PA Tribolium_castaneum|TC009641-PA
Tribolium_castaneum|TC008162-PA Tribolium_castaneum|TC000426-PA Tribolium_castaneum|TC007342-PA Tribolium_castaneum|TC008161-PA Tribolium_castaneum|TC011412-PA
Tribolium_castaneum|TC004269-PA Tribolium_castaneum|TC001800-PA Tribolium_castaneum|TC008524-PA Tribolium_castaneum|TC011586-PA Tribolium_castaneum|TC010310-PA
Tribolium_castaneum|TC016076-PA Tribolium_castaneum|TC006074-PA Tribolium_castaneum|TC010227-PA Tribolium_castaneum|TC014855-PA Melan|c33370.graph_c0
Tribolium_castaneum|TC014360-PA Tribolium_castaneum|TC013433-PA Tribolium_castaneum|TC014346-PA Tribolium_castaneum|TC014359-PA Tribolium_castaneum|TC014361-PA
Tribolium_castaneum|TC005850-PA Tribolium_castaneum|TC001998-PA Tribolium_castaneum|TC008550-PA Tribolium_castaneum|TC012932-PA Tribolium_castaneum|TC009323-PA
Tribolium_castaneum|TC007958-PA Tribolium_castaneum|TC007960-PA Tribolium_castaneum|TC007961-PA Tribolium_castaneum|TC007959-PA Tribolium_castaneum|TC007962-PA
Tribolium_castaneum|TC011580-PA Tribolium_castaneum|TC001844-PA Tribolium_castaneum|TC005242-PA Tribolium_castaneum|TC011579-PA Tribolium_castaneum|TC005243-PA
Tribolium_castaneum|TC015148-PA Tribolium_castaneum|TC001790-PA Tribolium_castaneum|TC011280-PA Tribolium_castaneum|TC016074-PA Tribolium_castaneum|TC001791-PA
Tribolium_castaneum|TC010625-PA Tribolium_castaneum|TC001390-PA Tribolium_castaneum|TC005062-PA Tribolium_castaneum|TC013888-PA Tribolium_castaneum|TC005286-PA
Tribolium_castaneum|TC016398-PA Tribolium_castaneum|TC001205-PA Tribolium_castaneum|TC001598-PA Tribolium_castaneum|TC016107-PA Tribolium_castaneum|TC016335-PA
Tribolium_castaneum|TC015743-PA Tribolium_castaneum|TC014881-PA Tribolium_castaneum|TC015742-PA Tribolium_castaneum|TC015837-PA Tribolium_castaneum|TC015838-PA
Tribolium_castaneum|TC012230-PA Tribolium_castaneum|TC012232-PA Tribolium_castaneum|TC012233-PA Tribolium_castaneum|TC012234-PA Tribolium_castaneum|TC012235-PA
Tribolium_castaneum|TC010572-PA Tribolium_castaneum|TC010573-PA Tribolium_castaneum|TC010899-PA Tribolium_castaneum|TC016334-PA Tribolium_castaneum|TC007000-PA
Tribolium_castaneum|TC008809-PA Tribolium_castaneum|TC003105-PA Tribolium_castaneum|TC005028-PA Tribolium_castaneum|TC006913-PA Tribolium_castaneum|TC008561-PA
Tribolium_castaneum|TC004999-PA Tribolium_castaneum|TC002211-PA Tribolium_castaneum|TC009388-PA Tribolium_castaneum|TC016158-PA Melan|c68992.graph_c0
Tribolium_castaneum|TC002843-PA Tribolium_castaneum|TC009362-PA Tribolium_castaneum|TC009364-PA Tribolium_castaneum|TC009365-PA Tribolium_castaneum|TC009448-PA
Tribolium_castaneum|TC008674-PA Tribolium_castaneum|TC008676-PA Tribolium_castaneum|TC008677-PA Tribolium_castaneum|TC008678-PA Tribolium_castaneum|TC008679-PA
Tribolium_castaneum|TC010091-PA Tribolium_castaneum|TC000034-PA Tribolium_castaneum|TC004217-PA Tribolium_castaneum|TC015983-PA Tribolium_castaneum|TC016156-PA
Tribolium_castaneum|TC005542-PA Tribolium_castaneum|TC002554-PA Tribolium_castaneum|TC002633-PA Tribolium_castaneum|TC006581-PA Tribolium_castaneum|TC015087-PA
Tribolium_castaneum|TC001799-PA Tribolium_castaneum|TC000116-PA Tribolium_castaneum|TC001690-PA Tribolium_castaneum|TC001794-PA Tribolium_castaneum|TC001797-PA
Tribolium_castaneum|TC016397-PA Tribolium_castaneum|TC005256-PA Tribolium_castaneum|TC002023-PA Melan|c53320.graph_c0 Melan|c48368.graph_c0
Tribolium_castaneum|TC003101-PA Melan|c28244.graph_c0 Melan|c60348.graph_c0 Melan|c38952.graph_c0 Melan|c30053.graph_c0
Melan|c33563.graph_c0 Melan|c25792.graph_c0 Melan|c42102.graph_c0 Melan|c25796.graph_c0 Melan|c65830.graph_c0
Melan|c61994.graph_c0 Melan|c51796.graph_c0 Melan|c76518.graph_c0 Melan|c20871.graph_c0 Melan|c41694.graph_c0
Melan|c42643.graph_c0 Melan|c46446.graph_c0 Melan|c4764.graph_c0 Melan|c59803.graph_c0 Melan|c60888.graph_c0
Melan|c20389.graph_c0 Melan|c60040.graph_c1 Melan|c61621.graph_c0 Melan|c19316.graph_c0 Melan|c41435.graph_c0
Melan|c47966.graph_c0 Melan|c50870.graph_c0 Melan|c55166.graph_c0 Melan|c56235.graph_c0 Melan|c57560.graph_c0
Melan|c65666.graph_c0 Melan|c74215.graph_c0 Melan|c82796.graph_c0 Melan|c38409.graph_c0 Melan|c9326.graph_c0
Melan|c70118.graph_c0 Melan|c46439.graph_c0 Melan|c66340.graph_c0 Melan|c42535.graph_c0 Melan|c70313.graph_c0
Melan|c53459.graph_c0 Melan|c38572.graph_c0 Melan|c47627.graph_c0 Melan|c51575.graph_c0 Melan|c63795.graph_c0
Melan|c73197.graph_c0 Melan|c58867.graph_c0 Melan|c61964.graph_c0 Melan|c23216.graph_c0 Melan|c24195.graph_c0
Melan|c24123.graph_c0 Melan|c45895.graph_c0 Melan|c59079.graph_c0 Melan|c45848.graph_c0 Melan|c57897.graph_c0
Melan|c38183.graph_c0 Melan|c48046.graph_c0 Melan|c55622.graph_c0 Melan|c43619.graph_c0 Melan|c56356.graph_c0
Melan|c51527.graph_c0 Melan|c73815.graph_c0 Melan|c74037.graph_c0 Melan|c24440.graph_c0 Melan|c20121.graph_c0
Melan|c50186.graph_c0 Melan|c56098.graph_c0 Melan|c49988.graph_c0 Melan|c45662.graph_c0 Melan|c48506.graph_c0
Melan|c62186.graph_c0 Melan|c1862.graph_c0 Melan|c20678.graph_c0 Melan|c39812.graph_c0 Melan|c20453.graph_c0
Melan|c1349.graph_c0 Melan|c46317.graph_c0 Melan|c75420.graph_c0 Melan|c44439.graph_c0 Melan|c4293.graph_c0
Melan|c46839.graph_c0 Melan|c49643.graph_c0 Melan|c55278.graph_c0 Melan|c60317.graph_c0 Melan|c49700.graph_c0
Melan|c47675.graph_c0 Melan|c59091.graph_c1 Melan|c49014.graph_c0 Melan|c51189.graph_c0 Melan|c51378.graph_c0
Melan|c51303.graph_c0 Melan|c57933.graph_c0 Melan|c35935.graph_c0 Melan|c4539.graph_c0 Melan|c59342.graph_c0
Melan|c51353.graph_c0 Melan|c1403.graph_c0 Melan|c21220.graph_c0 Melan|c46962.graph_c0 Melan|c71234.graph_c0
Melan|c51619.graph_c0 Melan|c46682.graph_c0 Melan|c54312.graph_c1 Melan|c53940.graph_c0 Melan|c52153.graph_c0
Melan|c54155.graph_c0 Melan|c43649.graph_c0 Melan|c42958.graph_c0 Melan|c31994.graph_c0 Melan|c54296.graph_c0
Melan|c56971.graph_c0 Melan|c51806.graph_c0 Melan|c52013.graph_c0 Melan|c53165.graph_c0 Melan|c54827.graph_c0
Melan|c41246.graph_c1 Melan|c49099.graph_c0 Melan|c67467.graph_c0 Melan|c29513.graph_c0 Melan|c2367.graph_c0
Melan|c32487.graph_c0 Melan|c73390.graph_c0 Melan|c79618.graph_c0 Melan|c73251.graph_c0 Melan|c64456.graph_c0
Melan|c18171.graph_c0 Melan|c19197.graph_c0 Melan|c18067.graph_c0 Melan|c52851.graph_c0 Melan|c53241.graph_c3
Melan|c57063.graph_c0 Melan|c46996.graph_c0 Melan|c50660.graph_c0 Melan|c53152.graph_c0 Melan|c68195.graph_c0
Melan|c47790.graph_c0 Melan|c69275.graph_c0 Melan|c37250.graph_c1 Melan|c64743.graph_c0 Melan|c69306.graph_c0
Melan|c55817.graph_c0 Melan|c51856.graph_c0 Melan|c55500.graph_c0 Melan|c56680.graph_c0 Melan|c52111.graph_c0
Melan|c56240.graph_c1 Melan|c50567.graph_c0 Melan|c51388.graph_c0 Melan|c78736.graph_c0 Melan|c41391.graph_c0
Melan|c72730.graph_c0 Melan|c56176.graph_c0 Melan|c45031.graph_c0 Melan|c49006.graph_c0 Melan|c47319.graph_c0
Melan|c45924.graph_c0 Melan|c52947.graph_c0 Melan|c48840.graph_c0 Melan|c44101.graph_c0 Melan|c53781.graph_c0
Melan|c56788.graph_c0 Melan|c27392.graph_c0 Melan|c53565.graph_c0 Melan|c53597.graph_c0 Melan|c60854.graph_c0
Melan|c52928.graph_c0 Melan|c50196.graph_c0 Melan|c41810.graph_c0 Melan|c57051.graph_c0 Melan|c24168.graph_c0
Melan|c47134.graph_c0 Melan|c29193.graph_c0 Melan|c48762.graph_c0 Melan|c52952.graph_c0 Melan|c54628.graph_c0
Melan|c54036.graph_c0 Melan|c53133.graph_c0 Melan|c57807.graph_c0 Melan|c49300.graph_c0 Melan|c47443.graph_c0
Dendroctonus_ponderosae|ENN83338 Dendroctonus_ponderosae|ENN73742 Dendroctonus_ponderosae|ENN73784 Tribolium_castaneum|TC004914-PA
Dendroctonus_ponderosae|ENN80637 Dendroctonus_ponderosae|ENN80164 Tribolium_castaneum|TC008170-PA Drosophila_melanogaster|FBpp0081700
Dendroctonus_ponderosae|ENN82307 Dendroctonus_ponderosae|ENN71894 Drosophila_melanogaster|FBpp0070423 Tribolium_castaneum|TC008154-PA
Dendroctonus_ponderosae|ENN83035 Dendroctonus_ponderosae|ENN82661 Tribolium_castaneum|TC008457-PA Drosophila_melanogaster|FBpp0078435
Dendroctonus_ponderosae|ENN82247 Dendroctonus_ponderosae|ENN80499 Drosophila_melanogaster|FBpp0083562 Tribolium_castaneum|TC008090-PA
Dendroctonus_ponderosae|ENN80087 Dendroctonus_ponderosae|ENN83373 Drosophila_melanogaster|FBpp0073074 Tribolium_castaneum|TC007236-PA
Dendroctonus_ponderosae|ENN82344 Dendroctonus_ponderosae|ENN80582 Tribolium_castaneum|TC007929-PA Melan|c52163.graph_c0
Dendroctonus_ponderosae|ENN82292 Dendroctonus_ponderosae|ENN82208 Tribolium_castaneum|TC001186-PA Drosophila_melanogaster|FBpp0075193
Dendroctonus_ponderosae|ENN83483 Dendroctonus_ponderosae|ENN75514 Tribolium_castaneum|TC004469-PA Melan|c54533.graph_c0
Dendroctonus_ponderosae|ENN77430 Dendroctonus_ponderosae|ENN77434 Drosophila_melanogaster|FBpp0073584 Tribolium_castaneum|TC013321-PA
Dendroctonus_ponderosae|ENN80570 Dendroctonus_ponderosae|ENN79353 Dendroctonus_ponderosae|ENN82194 Tribolium_castaneum|TC008060-PA
Dendroctonus_ponderosae|ENN80678 Dendroctonus_ponderosae|ENN82939 Drosophila_melanogaster|FBpp0072657 Tribolium_castaneum|TC007647-PA
Dendroctonus_ponderosae|ENN83070 Dendroctonus_ponderosae|ENN83071 Drosophila_melanogaster|FBpp0088345 Tribolium_castaneum|TC013708-PA
Dendroctonus_ponderosae|ENN80670 Dendroctonus_ponderosae|ENN79622 Drosophila_melanogaster|FBpp0074618 Tribolium_castaneum|TC005237-PA
Dendroctonus_ponderosae|ENN83417 Dendroctonus_ponderosae|ENN79666 Melan|c52793.graph_c0 Tribolium_castaneum|TC001192-PA
Dendroctonus_ponderosae|ENN79628 Dendroctonus_ponderosae|ENN83311 Drosophila_melanogaster|FBpp0290056 Tribolium_castaneum|TC004831-PA
Dendroctonus_ponderosae|ENN72587 Dendroctonus_ponderosae|ENN72588 Dendroctonus_ponderosae|ENN72589 Dendroctonus_ponderosae|ENN72590
Dendroctonus_ponderosae|ENN82514 Dendroctonus_ponderosae|ENN82643 Dendroctonus_ponderosae|ENN83359 Tribolium_castaneum|TC007593-PA
Dendroctonus_ponderosae|ENN83251 Dendroctonus_ponderosae|ENN83324 Drosophila_melanogaster|FBpp0089263 Tribolium_castaneum|TC007145-PA
Dendroctonus_ponderosae|ENN79806 Dendroctonus_ponderosae|ENN80082 Dendroctonus_ponderosae|ENN82513 Dendroctonus_ponderosae|ENN82829
Dendroctonus_ponderosae|ENN72545 Dendroctonus_ponderosae|ENN83512 Drosophila_melanogaster|FBpp0079352 Melan|c44970.graph_c0
Dendroctonus_ponderosae|ENN76170 Dendroctonus_ponderosae|ENN71668 Dendroctonus_ponderosae|ENN82776 Tribolium_castaneum|TC007688-PA
Dendroctonus_ponderosae|ENN81746 Dendroctonus_ponderosae|ENN75693 Dendroctonus_ponderosae|ENN83354 Dendroctonus_ponderosae|ENN83288
Dendroctonus_ponderosae|ENN78552 Dendroctonus_ponderosae|ENN78859 Dendroctonus_ponderosae|ENN82467 Tribolium_castaneum|TC007417-PA
Dendroctonus_ponderosae|ENN77544 Dendroctonus_ponderosae|ENN82560 Dendroctonus_ponderosae|ENN82563 Tribolium_castaneum|TC003360-PA
Dendroctonus_ponderosae|ENN80927 Dendroctonus_ponderosae|ENN82666 Drosophila_melanogaster|FBpp0079947 Tribolium_castaneum|TC001110-PA
Dendroctonus_ponderosae|ENN83209 Dendroctonus_ponderosae|ENN80017 Tribolium_castaneum|TC030552-PA Drosophila_melanogaster|FBpp0076119
Dendroctonus_ponderosae|ENN82116 Dendroctonus_ponderosae|ENN79075 Dendroctonus_ponderosae|ENN80221 Dendroctonus_ponderosae|ENN82114
Dendroctonus_ponderosae|ENN74498 Dendroctonus_ponderosae|ENN83202 Dendroctonus_ponderosae|ENN83435 Tribolium_castaneum|TC001029-PA
Dendroctonus_ponderosae|ENN79032 Dendroctonus_ponderosae|ENN80380 Dendroctonus_ponderosae|ENN82133 Dendroctonus_ponderosae|ENN82398
Dendroctonus_ponderosae|ENN79791 Dendroctonus_ponderosae|ENN77541 Dendroctonus_ponderosae|ENN81267 Dendroctonus_ponderosae|ENN83293
Dendroctonus_ponderosae|ENN82766 Dendroctonus_ponderosae|ENN82765 Drosophila_melanogaster|FBpp0078971 Tribolium_castaneum|TC002876-PA
Dendroctonus_ponderosae|ENN82532 Dendroctonus_ponderosae|ENN81368 Tribolium_castaneum|TC007467-PA Melan|c54976.graph_c0
Dendroctonus_ponderosae|ENN82469 Dendroctonus_ponderosae|ENN82468 Dendroctonus_ponderosae|ENN82928 Dendroctonus_ponderosae|ENN82930
Dendroctonus_ponderosae|ENN78863 Dendroctonus_ponderosae|ENN70772 Drosophila_melanogaster|FBpp0073606 Tribolium_castaneum|TC008195-PA
Dendroctonus_ponderosae|ENN73503 Dendroctonus_ponderosae|ENN73498 Dendroctonus_ponderosae|ENN73500 Tribolium_castaneum|TC003050-PA
Dendroctonus_ponderosae|ENN82425 Dendroctonus_ponderosae|ENN78492 Dendroctonus_ponderosae|ENN82162 Tribolium_castaneum|TC000727-PA
Dendroctonus_ponderosae|ENN71757 Dendroctonus_ponderosae|ENN71747 Melan|c70941.graph_c0 Tribolium_castaneum|TC006129-PA
Dendroctonus_ponderosae|ENN82305 Dendroctonus_ponderosae|ENN82405 Tribolium_castaneum|TC030777-PA Melan|c54035.graph_c0
Dendroctonus_ponderosae|ENN78123 Dendroctonus_ponderosae|ENN71916 Melan|c48878.graph_c0 Drosophila_melanogaster|FBpp0088877
Dendroctonus_ponderosae|ENN82470 Dendroctonus_ponderosae|ENN82471 Drosophila_melanogaster|FBpp0077586 Tribolium_castaneum|TC008710-PA
Dendroctonus_ponderosae|ENN81277 Dendroctonus_ponderosae|ENN72115 Drosophila_melanogaster|FBpp0084252 Tribolium_castaneum|TC005582-PA
Dendroctonus_ponderosae|ENN70440 Dendroctonus_ponderosae|ENN70420 Tribolium_castaneum|TC016279-PA Melan|c35677.graph_c0
Dendroctonus_ponderosae|ENN83364 Dendroctonus_ponderosae|ENN80366 Drosophila_melanogaster|FBpp0087867 Tribolium_castaneum|TC005617-PA
Dendroctonus_ponderosae|ENN80076 Dendroctonus_ponderosae|ENN80074 Tribolium_castaneum|TC007915-PA Melan|c49046.graph_c0
Dendroctonus_ponderosae|ENN82212 Dendroctonus_ponderosae|ENN78964 Dendroctonus_ponderosae|ENN82215 Dendroctonus_ponderosae|ENN82216
Dendroctonus_ponderosae|ENN79940 Dendroctonus_ponderosae|ENN82984 Drosophila_melanogaster|FBpp0075493 Tribolium_castaneum|TC000754-PA
Dendroctonus_ponderosae|ENN80077 Dendroctonus_ponderosae|ENN80075 Drosophila_melanogaster|FBpp0070855 Tribolium_castaneum|TC007916-PA
Dendroctonus_ponderosae|ENN80863 Dendroctonus_ponderosae|ENN82593 Drosophila_melanogaster|FBpp0073524 Tribolium_castaneum|TC007075-PA
Dendroctonus_ponderosae|ENN79301 Dendroctonus_ponderosae|ENN82552 Tribolium_castaneum|TC008410-PA Melan|c58730.graph_c0
Dendroctonus_ponderosae|ENN82595 Dendroctonus_ponderosae|ENN71056 Drosophila_melanogaster|FBpp0070205 Tribolium_castaneum|TC007375-PA
Dendroctonus_ponderosae|ENN71712 Dendroctonus_ponderosae|ENN82113 Tribolium_castaneum|TC001049-PA Melan|c43914.graph_c0
Dendroctonus_ponderosae|ENN80146 Dendroctonus_ponderosae|ENN80144 Drosophila_melanogaster|FBpp0113004 Tribolium_castaneum|TC030104-PA
Dendroctonus_ponderosae|ENN82931 Dendroctonus_ponderosae|ENN80078 Dendroctonus_ponderosae|ENN82270 Dendroctonus_ponderosae|ENN82298
Dendroctonus_ponderosae|ENN82826 Dendroctonus_ponderosae|ENN79058 Tribolium_castaneum|TC007972-PA Melan|c48396.graph_c0
Dendroctonus_ponderosae|ENN82850 Dendroctonus_ponderosae|ENN72122 Dendroctonus_ponderosae|ENN80772 Tribolium_castaneum|TC001214-PA
Dendroctonus_ponderosae|ENN83289 Dendroctonus_ponderosae|ENN79406 Drosophila_melanogaster|FBpp0078122 Tribolium_castaneum|TC000237-PA
Dendroctonus_ponderosae|ENN73717 Dendroctonus_ponderosae|ENN73715 Drosophila_melanogaster|FBpp0079216 Tribolium_castaneum|TC007174-PA
Dendroctonus_ponderosae|ENN71478 Dendroctonus_ponderosae|ENN81780 Dendroctonus_ponderosae|ENN81781 Dendroctonus_ponderosae|ENN82295
Dendroctonus_ponderosae|ENN83365 Dendroctonus_ponderosae|ENN80365 Drosophila_melanogaster|FBpp0072855 Melan|c52366.graph_c0
Dendroctonus_ponderosae|ENN76630 Dendroctonus_ponderosae|ENN76629 Dendroctonus_ponderosae|ENN76631 Dendroctonus_ponderosae|ENN77690
Dendroctonus_ponderosae|ENN77160 Dendroctonus_ponderosae|ENN83421 Drosophila_melanogaster|FBpp0290294 Tribolium_castaneum|TC013963-PA
Dendroctonus_ponderosae|ENN80580 Dendroctonus_ponderosae|ENN82395 Tribolium_castaneum|TC008232-PA Melan|c45958.graph_c1
Dendroctonus_ponderosae|ENN80615 Dendroctonus_ponderosae|ENN82313 Tribolium_castaneum|TC007090-PA Tribolium_castaneum|TC007433-PA
Dendroctonus_ponderosae|ENN83056 Dendroctonus_ponderosae|ENN83050 Drosophila_melanogaster|FBpp0086883 Tribolium_castaneum|TC015663-PA
Dendroctonus_ponderosae|ENN83054 Dendroctonus_ponderosae|ENN83048 Tribolium_castaneum|TC015030-PA Melan|c34682.graph_c0
Dendroctonus_ponderosae|ENN81059 Dendroctonus_ponderosae|ENN76362 Tribolium_castaneum|TC011390-PA Drosophila_melanogaster|FBpp0075543
Dendroctonus_ponderosae|ENN79385 Dendroctonus_ponderosae|ENN73708 Tribolium_castaneum|TC008205-PA Melan|c42487.graph_c0
Dendroctonus_ponderosae|ENN83219 Dendroctonus_ponderosae|ENN83220 Tribolium_castaneum|TC003982-PA Melan|c52838.graph_c0
Dendroctonus_ponderosae|ENN82510 Dendroctonus_ponderosae|ENN79029 Tribolium_castaneum|TC008148-PA Melan|c47849.graph_c0
Dendroctonus_ponderosae|ENN70858 Dendroctonus_ponderosae|ENN82583 Tribolium_castaneum|TC010915-PA Melan|c795.graph_c0
Dendroctonus_ponderosae|ENN80172 Dendroctonus_ponderosae|ENN82696 Tribolium_castaneum|TC007656-PA Melan|c56662.graph_c0
Dendroctonus_ponderosae|ENN82293 Dendroctonus_ponderosae|ENN70766 Dendroctonus_ponderosae|ENN70768 Dendroctonus_ponderosae|ENN81266
Dendroctonus_ponderosae|ENN82648 Dendroctonus_ponderosae|ENN77839 Dendroctonus_ponderosae|ENN77840 Dendroctonus_ponderosae|ENN83309
Dendroctonus_ponderosae|ENN79379 Dendroctonus_ponderosae|ENN82347 Dendroctonus_ponderosae|ENN82406 Tribolium_castaneum|TC007770-PA
Dendroctonus_ponderosae|ENN77436 Dendroctonus_ponderosae|ENN77435 Drosophila_melanogaster|FBpp0100163 Tribolium_castaneum|TC013324-PA
Dendroctonus_ponderosae|ENN79621 Dendroctonus_ponderosae|ENN82085 Dendroctonus_ponderosae|ENN82971 Tribolium_castaneum|TC005236-PA
Dendroctonus_ponderosae|ENN72273 Dendroctonus_ponderosae|ENN82533 Drosophila_melanogaster|FBpp0086101 Tribolium_castaneum|TC002359-PA
Dendroctonus_ponderosae|ENN82446 Dendroctonus_ponderosae|ENN78834 Drosophila_melanogaster|FBpp0290728 Melan|c44129.graph_c0
Dendroctonus_ponderosae|ENN82598 Dendroctonus_ponderosae|ENN82602 Melan|c42218.graph_c0 Drosophila_melanogaster|FBpp0294058
Dendroctonus_ponderosae|ENN83412 Dendroctonus_ponderosae|ENN80469 Drosophila_melanogaster|FBpp0288705 Tribolium_castaneum|TC008166-PA
Dendroctonus_ponderosae|ENN81061 Dendroctonus_ponderosae|ENN81206 Melan|c41921.graph_c0 Drosophila_melanogaster|FBpp0081533
Dendroctonus_ponderosae|ENN83089 Dendroctonus_ponderosae|ENN82178 Tribolium_castaneum|TC010320-PA Melan|c74643.graph_c0
Dendroctonus_ponderosae|ENN83460 Dendroctonus_ponderosae|ENN82629 Tribolium_castaneum|TC001680-PA Melan|c49630.graph_c0
Dendroctonus_ponderosae|ENN82625 Dendroctonus_ponderosae|ENN83464 Tribolium_castaneum|TC012366-PA Melan|c39909.graph_c0
Dendroctonus_ponderosae|ENN79298 Dendroctonus_ponderosae|ENN82876 Dendroctonus_ponderosae|ENN82877 Dendroctonus_ponderosae|ENN83351
Dendroctonus_ponderosae|ENN81803 Dendroctonus_ponderosae|ENN82101 Drosophila_melanogaster|FBpp0293897 Tribolium_castaneum|TC001003-PA
Dendroctonus_ponderosae|ENN79011 Dendroctonus_ponderosae|ENN74500 Drosophila_melanogaster|FBpp0305529 Tribolium_castaneum|TC000543-PA
Dendroctonus_ponderosae|ENN83361 Dendroctonus_ponderosae|ENN83360 Drosophila_melanogaster|FBpp0088509 Tribolium_castaneum|TC013928-PA
Dendroctonus_ponderosae|ENN78420 Dendroctonus_ponderosae|ENN78421 Drosophila_melanogaster|FBpp0071238 Tribolium_castaneum|TC007693-PA
Dendroctonus_ponderosae|ENN82794 Dendroctonus_ponderosae|ENN73758 Melan|c76594.graph_c0 Tribolium_castaneum|TC004922-PA
Dendroctonus_ponderosae|ENN78787 Dendroctonus_ponderosae|ENN80612 Dendroctonus_ponderosae|ENN80613 Dendroctonus_ponderosae|ENN82603
Dendroctonus_ponderosae|ENN78544 Dendroctonus_ponderosae|ENN83208 Dendroctonus_ponderosae|ENN83528 Tribolium_castaneum|TC007653-PA
Dendroctonus_ponderosae|ENN82857 Dendroctonus_ponderosae|ENN83513 Tribolium_castaneum|TC001133-PA Melan|c52938.graph_c0
Dendroctonus_ponderosae|ENN83394 Dendroctonus_ponderosae|ENN80196 Tribolium_castaneum|TC009711-PA Melan|c59424.graph_c2
Dendroctonus_ponderosae|ENN82246 Dendroctonus_ponderosae|ENN80500 Tribolium_castaneum|TC007407-PA Melan|c53973.graph_c0
Dendroctonus_ponderosae|ENN76425 Dendroctonus_ponderosae|ENN83140 Drosophila_melanogaster|FBpp0084831 Tribolium_castaneum|TC011049-PA
Dendroctonus_ponderosae|ENN81333 Dendroctonus_ponderosae|ENN82392 Tribolium_castaneum|TC001108-PA Drosophila_melanogaster|FBpp0086061
Dendroctonus_ponderosae|ENN79627 Dendroctonus_ponderosae|ENN83312 Tribolium_castaneum|TC000191-PA Melan|c85565.graph_c0
Dendroctonus_ponderosae|ENN83137 Dendroctonus_ponderosae|ENN78841 Drosophila_melanogaster|FBpp0074261 Tribolium_castaneum|TC008122-PA
Dendroctonus_ponderosae|ENN81159 Dendroctonus_ponderosae|ENN74361 Drosophila_melanogaster|FBpp0072038 Tribolium_castaneum|TC001442-PA
Dendroctonus_ponderosae|ENN82373 Dendroctonus_ponderosae|ENN82197 Dendroctonus_ponderosae|ENN82374 Tribolium_castaneum|TC007429-PA
Dendroctonus_ponderosae|ENN80922 Dendroctonus_ponderosae|ENN83458 Tribolium_castaneum|TC007769-PA Melan|c64175.graph_c0
Dendroctonus_ponderosae|ENN82944 Dendroctonus_ponderosae|ENN73714 Drosophila_melanogaster|FBpp0082953 Tribolium_castaneum|TC007731-PA
Dendroctonus_ponderosae|ENN79305 Dendroctonus_ponderosae|ENN80919 Tribolium_castaneum|TC001195-PA Melan|c53727.graph_c0
Dendroctonus_ponderosae|ENN83518 Dendroctonus_ponderosae|ENN70670 Tribolium_castaneum|TC009144-PA Melan|c48502.graph_c0
Dendroctonus_ponderosae|ENN79399 Dendroctonus_ponderosae|ENN83027 Drosophila_melanogaster|FBpp0084740 Tribolium_castaneum|TC001323-PA
Dendroctonus_ponderosae|ENN82102 Dendroctonus_ponderosae|ENN80447 Drosophila_melanogaster|FBpp0087941 Tribolium_castaneum|TC000361-PA
Dendroctonus_ponderosae|ENN82889 Dendroctonus_ponderosae|ENN82886 Tribolium_castaneum|TC007234-PA Melan|c54819.graph_c2
Dendroctonus_ponderosae|ENN82919 Dendroctonus_ponderosae|ENN80757 Drosophila_melanogaster|FBpp0288865 Tribolium_castaneum|TC007590-PA
Dendroctonus_ponderosae|ENN83111 Dendroctonus_ponderosae|ENN79932 Dendroctonus_ponderosae|ENN82599 Dendroctonus_ponderosae|ENN83072
Dendroctonus_ponderosae|ENN83113 Dendroctonus_ponderosae|ENN78434 Drosophila_melanogaster|FBpp0078842 Tribolium_castaneum|TC014725-PA
Dendroctonus_ponderosae|ENN82291 Dendroctonus_ponderosae|ENN73727 Drosophila_melanogaster|FBpp0077410 Tribolium_castaneum|TC007227-PA
Dendroctonus_ponderosae|ENN82935 Dendroctonus_ponderosae|ENN82937 Drosophila_melanogaster|FBpp0087128 Tribolium_castaneum|TC001096-PA
Dendroctonus_ponderosae|ENN82351 Dendroctonus_ponderosae|ENN72978 Drosophila_melanogaster|FBpp0070201 Tribolium_castaneum|TC008129-PA
Dendroctonus_ponderosae|ENN82830 Dendroctonus_ponderosae|ENN80622 Drosophila_melanogaster|FBpp0297774 Tribolium_castaneum|TC008032-PA
Dendroctonus_ponderosae|ENN70629 Dendroctonus_ponderosae|ENN83107 Tribolium_castaneum|TC007712-PA Melan|c59022.graph_c0
Dendroctonus_ponderosae|ENN79116 Dendroctonus_ponderosae|ENN71323 Tribolium_castaneum|TC007760-PA Melan|c56510.graph_c1
Dendroctonus_ponderosae|ENN82049 Drosophila_melanogaster|FBpp0079092 Tribolium_castaneum|TC000640-PA Melan|c53806.graph_c0
Dendroctonus_ponderosae|ENN78364 Tribolium_castaneum|TC007033-PA Melan|c45252.graph_c0 Drosophila_melanogaster|FBpp0080498
Dendroctonus_ponderosae|ENN76081 Drosophila_melanogaster|FBpp0072035 Tribolium_castaneum|TC002424-PA Melan|c50504.graph_c0
Dendroctonus_ponderosae|ENN72839 Tribolium_castaneum|TC007458-PA Melan|c57749.graph_c0 Drosophila_melanogaster|FBpp0111656
Dendroctonus_ponderosae|ENN81410 Drosophila_melanogaster|FBpp0073101 Tribolium_castaneum|TC006451-PA Melan|c49787.graph_c0
Dendroctonus_ponderosae|ENN80453 Drosophila_melanogaster|FBpp0082928 Tribolium_castaneum|TC012735-PA Melan|c57042.graph_c0
Dendroctonus_ponderosae|ENN70482 Drosophila_melanogaster|FBpp0085489 Tribolium_castaneum|TC011988-PA Melan|c51550.graph_c0
Dendroctonus_ponderosae|ENN81294 Drosophila_melanogaster|FBpp0082980 Tribolium_castaneum|TC007640-PA Melan|c53335.graph_c0
Dendroctonus_ponderosae|ENN77015 Drosophila_melanogaster|FBpp0080707 Tribolium_castaneum|TC013727-PA Melan|c48438.graph_c0
Dendroctonus_ponderosae|ENN71331 Drosophila_melanogaster|FBpp0079893 Tribolium_castaneum|TC007711-PA Melan|c52958.graph_c0
Dendroctonus_ponderosae|ENN71787 Drosophila_melanogaster|FBpp0083007 Tribolium_castaneum|TC010877-PA Melan|c34861.graph_c0
Dendroctonus_ponderosae|ENN79206 Drosophila_melanogaster|FBpp0074076 Tribolium_castaneum|TC012656-PA Melan|c52940.graph_c0
Dendroctonus_ponderosae|ENN76119 Drosophila_melanogaster|FBpp0078268 Tribolium_castaneum|TC001169-PA Melan|c44854.graph_c0
Dendroctonus_ponderosae|ENN79479 Drosophila_melanogaster|FBpp0082507 Tribolium_castaneum|TC009670-PA Melan|c44500.graph_c0
Dendroctonus_ponderosae|ENN81585 Drosophila_melanogaster|FBpp0079777 Tribolium_castaneum|TC012639-PA Melan|c57247.graph_c0
Dendroctonus_ponderosae|ENN76380 Tribolium_castaneum|TC007758-PA Melan|c58563.graph_c0 Drosophila_melanogaster|FBpp0111599
Dendroctonus_ponderosae|ENN81330 Drosophila_melanogaster|FBpp0085344 Tribolium_castaneum|TC001250-PA Melan|c58289.graph_c0
Dendroctonus_ponderosae|ENN80179 Drosophila_melanogaster|FBpp0080661 Tribolium_castaneum|TC009339-PA Melan|c50043.graph_c0
Dendroctonus_ponderosae|ENN81544 Drosophila_melanogaster|FBpp0080719 Tribolium_castaneum|TC014106-PA Melan|c53734.graph_c0
Dendroctonus_ponderosae|ENN71652 Drosophila_melanogaster|FBpp0073673 Tribolium_castaneum|TC015138-PA Melan|c57967.graph_c0
Dendroctonus_ponderosae|ENN76893 Drosophila_melanogaster|FBpp0075647 Tribolium_castaneum|TC010883-PA Melan|c49309.graph_c0
Dendroctonus_ponderosae|ENN72994 Drosophila_melanogaster|FBpp0086795 Tribolium_castaneum|TC005006-PA Melan|c52454.graph_c0
Dendroctonus_ponderosae|ENN79850 Drosophila_melanogaster|FBpp0086759 Tribolium_castaneum|TC003532-PA Melan|c53246.graph_c0
Dendroctonus_ponderosae|ENN77891 Drosophila_melanogaster|FBpp0084585 Tribolium_castaneum|TC005801-PA Melan|c52238.graph_c0
Dendroctonus_ponderosae|ENN75079 Drosophila_melanogaster|FBpp0073310 Tribolium_castaneum|TC014903-PA Melan|c54140.graph_c0
Dendroctonus_ponderosae|ENN76546 Tribolium_castaneum|TC006410-PA Melan|c53302.graph_c0 Drosophila_melanogaster|FBpp0112336
Dendroctonus_ponderosae|ENN72101 Drosophila_melanogaster|FBpp0085875 Tribolium_castaneum|TC012682-PA Melan|c55128.graph_c0
Dendroctonus_ponderosae|ENN75168 Drosophila_melanogaster|FBpp0083296 Tribolium_castaneum|TC010895-PA Melan|c50062.graph_c1
Dendroctonus_ponderosae|ENN81374 Tribolium_castaneum|TC009844-PA Melan|c55439.graph_c0 Drosophila_melanogaster|FBpp0078464
Dendroctonus_ponderosae|ENN79688 Drosophila_melanogaster|FBpp0292404 Tribolium_castaneum|TC001135-PA Melan|c59551.graph_c0
Melan|c45729.graph_c0 Dendroctonus_ponderosae|ENN73465 Tribolium_castaneum|TC009117-PA Drosophila_melanogaster|FBpp0070482
Dendroctonus_ponderosae|ENN77380 Drosophila_melanogaster|FBpp0087651 Tribolium_castaneum|TC009647-PA Melan|c45647.graph_c0
Dendroctonus_ponderosae|ENN81793 Drosophila_melanogaster|FBpp0077974 Tribolium_castaneum|TC013995-PA Melan|c43211.graph_c0
Dendroctonus_ponderosae|ENN79002 Drosophila_melanogaster|FBpp0070676 Tribolium_castaneum|TC002948-PA Melan|c54705.graph_c0
Dendroctonus_ponderosae|ENN78468 Drosophila_melanogaster|FBpp0081133 Tribolium_castaneum|TC007136-PA Melan|c39705.graph_c0
Dendroctonus_ponderosae|ENN74983 Drosophila_melanogaster|FBpp0081715 Tribolium_castaneum|TC012532-PA Melan|c56943.graph_c0
Dendroctonus_ponderosae|ENN75925 Drosophila_melanogaster|FBpp0073716 Tribolium_castaneum|TC000882-PA Melan|c48500.graph_c0
Dendroctonus_ponderosae|ENN79021 Drosophila_melanogaster|FBpp0086818 Tribolium_castaneum|TC008273-PA Melan|c51916.graph_c1
Dendroctonus_ponderosae|ENN71612 Drosophila_melanogaster|FBpp0078374 Tribolium_castaneum|TC015058-PA Melan|c57122.graph_c0
Dendroctonus_ponderosae|ENN74204 Drosophila_melanogaster|FBpp0077561 Tribolium_castaneum|TC001636-PA Melan|c53255.graph_c0
Dendroctonus_ponderosae|ENN72748 Drosophila_melanogaster|FBpp0086206 Tribolium_castaneum|TC009213-PA Melan|c48269.graph_c1
Dendroctonus_ponderosae|ENN81895 Drosophila_melanogaster|FBpp0085361 Tribolium_castaneum|TC010398-PA Melan|c38766.graph_c1
Dendroctonus_ponderosae|ENN74656 Drosophila_melanogaster|FBpp0075963 Tribolium_castaneum|TC009211-PA Melan|c48731.graph_c0
Dendroctonus_ponderosae|ENN81851 Drosophila_melanogaster|FBpp0086593 Tribolium_castaneum|TC010266-PA Melan|c57069.graph_c0
Dendroctonus_ponderosae|ENN71516 Drosophila_melanogaster|FBpp0083665 Tribolium_castaneum|TC009023-PA Melan|c39492.graph_c0
Dendroctonus_ponderosae|ENN71843 Drosophila_melanogaster|FBpp0077419 Tribolium_castaneum|TC015540-PA Melan|c53210.graph_c0
Dendroctonus_ponderosae|ENN72808 Drosophila_melanogaster|FBpp0072300 Tribolium_castaneum|TC008971-PA Melan|c52271.graph_c0
Dendroctonus_ponderosae|ENN71141 Drosophila_melanogaster|FBpp0079949 Tribolium_castaneum|TC006307-PA Melan|c58194.graph_c0
Dendroctonus_ponderosae|ENN77095 Drosophila_melanogaster|FBpp0075265 Tribolium_castaneum|TC002979-PA Melan|c45114.graph_c0
Dendroctonus_ponderosae|ENN73113 Drosophila_melanogaster|FBpp0073439 Tribolium_castaneum|TC002712-PA Melan|c58203.graph_c0
Dendroctonus_ponderosae|ENN77623 Drosophila_melanogaster|FBpp0075247 Tribolium_castaneum|TC005591-PA Melan|c53105.graph_c0
Dendroctonus_ponderosae|ENN72065 Drosophila_melanogaster|FBpp0081561 Tribolium_castaneum|TC010170-PA Melan|c49828.graph_c1
Dendroctonus_ponderosae|ENN75332 Drosophila_melanogaster|FBpp0085103 Tribolium_castaneum|TC011555-PA Melan|c28598.graph_c0
Dendroctonus_ponderosae|ENN74961 Drosophila_melanogaster|FBpp0085902 Tribolium_castaneum|TC012659-PA Melan|c54527.graph_c0
Dendroctonus_ponderosae|ENN74935 Drosophila_melanogaster|FBpp0083388 Tribolium_castaneum|TC001064-PA Melan|c85784.graph_c0
Dendroctonus_ponderosae|ENN78276 Drosophila_melanogaster|FBpp0087596 Tribolium_castaneum|TC010155-PA Melan|c52963.graph_c0
Dendroctonus_ponderosae|ENN74985 Drosophila_melanogaster|FBpp0086868 Tribolium_castaneum|TC002694-PA Melan|c58006.graph_c0
Dendroctonus_ponderosae|ENN71142 Drosophila_melanogaster|FBpp0086558 Tribolium_castaneum|TC006332-PA Melan|c54362.graph_c0
Dendroctonus_ponderosae|ENN77312 Drosophila_melanogaster|FBpp0089177 Tribolium_castaneum|TC030468-PA Melan|c52828.graph_c0
Dendroctonus_ponderosae|ENN72687 Tribolium_castaneum|TC004734-PA Drosophila_melanogaster|FBpp0078512 Melan|c379.graph_c0
Dendroctonus_ponderosae|ENN72252 Tribolium_castaneum|TC002432-PA Drosophila_melanogaster|FBpp0080039 Melan|c56964.graph_c0
Dendroctonus_ponderosae|ENN74688 Drosophila_melanogaster|FBpp0085809 Tribolium_castaneum|TC009707-PA Melan|c58178.graph_c1
Dendroctonus_ponderosae|ENN80284 Drosophila_melanogaster|FBpp0078705 Tribolium_castaneum|TC001609-PA Melan|c47088.graph_c0
Dendroctonus_ponderosae|ENN77057 Drosophila_melanogaster|FBpp0072049 Tribolium_castaneum|TC001582-PA Melan|c56884.graph_c0
Dendroctonus_ponderosae|ENN75116 Drosophila_melanogaster|FBpp0081672 Tribolium_castaneum|TC010653-PA Melan|c55007.graph_c0
Dendroctonus_ponderosae|ENN77767 Drosophila_melanogaster|FBpp0081226 Tribolium_castaneum|TC030722-PA Melan|c56689.graph_c0
Dendroctonus_ponderosae|ENN74052 Drosophila_melanogaster|FBpp0076591 Tribolium_castaneum|TC010995-PA Melan|c58939.graph_c0
Dendroctonus_ponderosae|ENN78788 Drosophila_melanogaster|FBpp0075620 Tribolium_castaneum|TC007177-PA Melan|c47205.graph_c0
Dendroctonus_ponderosae|ENN73164 Drosophila_melanogaster|FBpp0072590 Tribolium_castaneum|TC002911-PA Melan|c57313.graph_c0
Dendroctonus_ponderosae|ENN70831 Drosophila_melanogaster|FBpp0083502 Tribolium_castaneum|TC009991-PA Melan|c57663.graph_c1
Dendroctonus_ponderosae|ENN71965 Drosophila_melanogaster|FBpp0080257 Tribolium_castaneum|TC010427-PA Melan|c54166.graph_c0
Dendroctonus_ponderosae|ENN81571 Drosophila_melanogaster|FBpp0086468 Tribolium_castaneum|TC007903-PA Melan|c57592.graph_c1
Dendroctonus_ponderosae|ENN81457 Drosophila_melanogaster|FBpp0076418 Tribolium_castaneum|TC002446-PA Melan|c54638.graph_c0
Dendroctonus_ponderosae|ENN73666 Drosophila_melanogaster|FBpp0081097 Tribolium_castaneum|TC011462-PA Melan|c39800.graph_c0
Dendroctonus_ponderosae|ENN71540 Drosophila_melanogaster|FBpp0085148 Tribolium_castaneum|TC009201-PA Melan|c58070.graph_c0
Dendroctonus_ponderosae|ENN73301 Drosophila_melanogaster|FBpp0082008 Tribolium_castaneum|TC010495-PA Melan|c50960.graph_c0
Dendroctonus_ponderosae|ENN73411 Drosophila_melanogaster|FBpp0072033 Tribolium_castaneum|TC002358-PA Melan|c52364.graph_c0
Dendroctonus_ponderosae|ENN75351 Drosophila_melanogaster|FBpp0086595 Tribolium_castaneum|TC001270-PA Melan|c49861.graph_c0
Dendroctonus_ponderosae|ENN76512 Drosophila_melanogaster|FBpp0084436 Tribolium_castaneum|TC006272-PA Melan|c49209.graph_c0
Dendroctonus_ponderosae|ENN71657 Drosophila_melanogaster|FBpp0074496 Tribolium_castaneum|TC006102-PA Melan|c59030.graph_c0
Dendroctonus_ponderosae|ENN78402 Drosophila_melanogaster|FBpp0304511 Tribolium_castaneum|TC014111-PA Drosophila_melanogaster|FBpp0079795
Dendroctonus_ponderosae|ENN71924 Drosophila_melanogaster|FBpp0074191 Tribolium_castaneum|TC004909-PA Melan|c49566.graph_c0
Dendroctonus_ponderosae|ENN81471 Drosophila_melanogaster|FBpp0080785 Tribolium_castaneum|TC015113-PA Melan|c58047.graph_c0
Dendroctonus_ponderosae|ENN74211 Drosophila_melanogaster|FBpp0112031 Tribolium_castaneum|TC001606-PA Melan|c23317.graph_c0
Dendroctonus_ponderosae|ENN76456 Drosophila_melanogaster|FBpp0073474 Tribolium_castaneum|TC005316-PA Melan|c42398.graph_c0
Dendroctonus_ponderosae|ENN79569 Drosophila_melanogaster|FBpp0081805 Tribolium_castaneum|TC014056-PA Melan|c57052.graph_c0
Dendroctonus_ponderosae|ENN76455 Drosophila_melanogaster|FBpp0077824 Tribolium_castaneum|TC015986-PA Melan|c49320.graph_c0
Dendroctonus_ponderosae|ENN70712 Drosophila_melanogaster|FBpp0075106 Tribolium_castaneum|TC000109-PA Melan|c57017.graph_c0
Dendroctonus_ponderosae|ENN81558 Drosophila_melanogaster|FBpp0071063 Tribolium_castaneum|TC016323-PA Melan|c57023.graph_c0
Dendroctonus_ponderosae|ENN82026 Drosophila_melanogaster|FBpp0289069 Tribolium_castaneum|TC004461-PA Melan|c57114.graph_c0
Dendroctonus_ponderosae|ENN71736 Drosophila_melanogaster|FBpp0077694 Tribolium_castaneum|TC007222-PA Melan|c51335.graph_c0
Dendroctonus_ponderosae|ENN80356 Drosophila_melanogaster|FBpp0079628 Tribolium_castaneum|TC013064-PA Melan|c59807.graph_c0
Dendroctonus_ponderosae|ENN77700 Drosophila_melanogaster|FBpp0085222 Tribolium_castaneum|TC006746-PA Melan|c49135.graph_c0
Dendroctonus_ponderosae|ENN71860 Drosophila_melanogaster|FBpp0081495 Tribolium_castaneum|TC015733-PA Melan|c54620.graph_c0
Dendroctonus_ponderosae|ENN73121 Drosophila_melanogaster|FBpp0081027 Tribolium_castaneum|TC002596-PA Melan|c57706.graph_c1
Dendroctonus_ponderosae|ENN80731 Drosophila_melanogaster|FBpp0077122 Tribolium_castaneum|TC006494-PA Melan|c59618.graph_c0
Dendroctonus_ponderosae|ENN81673 Drosophila_melanogaster|FBpp0084827 Tribolium_castaneum|TC015921-PA Melan|c45884.graph_c0
Dendroctonus_ponderosae|ENN79544 Drosophila_melanogaster|FBpp0086514 Tribolium_castaneum|TC013067-PA Melan|c57581.graph_c0
Dendroctonus_ponderosae|ENN75725 Drosophila_melanogaster|FBpp0081541 Tribolium_castaneum|TC004526-PA Melan|c57048.graph_c0
Dendroctonus_ponderosae|ENN71280 Drosophila_melanogaster|FBpp0081763 Tribolium_castaneum|TC005404-PA Melan|c51322.graph_c0
Dendroctonus_ponderosae|ENN74254 Tribolium_castaneum|TC013581-PA Melan|c57412.graph_c0 Drosophila_melanogaster|FBpp0087293
Dendroctonus_ponderosae|ENN81609 Drosophila_melanogaster|FBpp0112499 Tribolium_castaneum|TC012548-PA Melan|c43323.graph_c0
Dendroctonus_ponderosae|ENN75163 Drosophila_melanogaster|FBpp0076546 Tribolium_castaneum|TC000027-PA Melan|c56784.graph_c0
Dendroctonus_ponderosae|ENN79499 Drosophila_melanogaster|FBpp0289288 Tribolium_castaneum|TC007660-PA Melan|c47693.graph_c0
Dendroctonus_ponderosae|ENN74240 Drosophila_melanogaster|FBpp0291242 Tribolium_castaneum|TC004602-PA Melan|c22348.graph_c0
Dendroctonus_ponderosae|ENN81666 Drosophila_melanogaster|FBpp0073977 Tribolium_castaneum|TC013381-PA Drosophila_melanogaster|FBpp0085625
Dendroctonus_ponderosae|ENN72900 Drosophila_melanogaster|FBpp0086649 Tribolium_castaneum|TC013385-PA Melan|c51702.graph_c0
Dendroctonus_ponderosae|ENN72149 Drosophila_melanogaster|FBpp0070992 Tribolium_castaneum|TC011059-PA Melan|c59477.graph_c0
Dendroctonus_ponderosae|ENN81495 Drosophila_melanogaster|FBpp0072887 Tribolium_castaneum|TC013994-PA Melan|c54340.graph_c0
Dendroctonus_ponderosae|ENN81318 Drosophila_melanogaster|FBpp0070954 Tribolium_castaneum|TC003130-PA Melan|c59490.graph_c0
Dendroctonus_ponderosae|ENN78791 Drosophila_melanogaster|FBpp0086899 Tribolium_castaneum|TC008408-PA Melan|c49327.graph_c0
Dendroctonus_ponderosae|ENN72579 Drosophila_melanogaster|FBpp0289397 Tribolium_castaneum|TC000507-PA Melan|c46812.graph_c0
Dendroctonus_ponderosae|ENN72490 Drosophila_melanogaster|FBpp0082459 Tribolium_castaneum|TC015046-PA Melan|c18584.graph_c0
Dendroctonus_ponderosae|ENN74976 Drosophila_melanogaster|FBpp0074077 Tribolium_castaneum|TC011792-PA Tribolium_castaneum|TC011791-PA
Dendroctonus_ponderosae|ENN78456 Drosophila_melanogaster|FBpp0079732 Tribolium_castaneum|TC014037-PA Melan|c54858.graph_c0
Dendroctonus_ponderosae|ENN81450 Drosophila_melanogaster|FBpp0074715 Tribolium_castaneum|TC015819-PA Melan|c49490.graph_c0
Dendroctonus_ponderosae|ENN72309 Drosophila_melanogaster|FBpp0072898 Tribolium_castaneum|TC011563-PA Melan|c46509.graph_c0
Dendroctonus_ponderosae|ENN73140 Drosophila_melanogaster|FBpp0070842 Tribolium_castaneum|TC030667-PA Melan|c46548.graph_c0
Dendroctonus_ponderosae|ENN72177 Drosophila_melanogaster|FBpp0288666 Tribolium_castaneum|TC011354-PA Melan|c56383.graph_c0
Dendroctonus_ponderosae|ENN71244 Drosophila_melanogaster|FBpp0076738 Tribolium_castaneum|TC030596-PA Melan|c52237.graph_c0
Dendroctonus_ponderosae|ENN73571 Tribolium_castaneum|TC000093-PA Melan|c49833.graph_c0 Drosophila_melanogaster|FBpp0085192
Dendroctonus_ponderosae|ENN74253 Drosophila_melanogaster|FBpp0071669 Tribolium_castaneum|TC001465-PA Melan|c57731.graph_c0
Dendroctonus_ponderosae|ENN81247 Drosophila_melanogaster|FBpp0071808 Tribolium_castaneum|TC009485-PA Melan|c22085.graph_c0
Dendroctonus_ponderosae|ENN79432 Drosophila_melanogaster|FBpp0078445 Tribolium_castaneum|TC001105-PA Melan|c50503.graph_c0
Dendroctonus_ponderosae|ENN72638 Drosophila_melanogaster|FBpp0077899 Tribolium_castaneum|TC012678-PA Melan|c48002.graph_c0
Dendroctonus_ponderosae|ENN76569 Drosophila_melanogaster|FBpp0072569 Tribolium_castaneum|TC005501-PA Melan|c47283.graph_c0
Dendroctonus_ponderosae|ENN75263 Drosophila_melanogaster|FBpp0075730 Tribolium_castaneum|TC011252-PA Melan|c58705.graph_c0
Dendroctonus_ponderosae|ENN81204 Drosophila_melanogaster|FBpp0074567 Tribolium_castaneum|TC003479-PA Melan|c60002.graph_c0
Dendroctonus_ponderosae|ENN75042 Tribolium_castaneum|TC014999-PA Melan|c53892.graph_c0 Drosophila_melanogaster|FBpp0075702
Dendroctonus_ponderosae|ENN73639 Drosophila_melanogaster|FBpp0074679 Tribolium_castaneum|TC010476-PA Melan|c42318.graph_c0
Dendroctonus_ponderosae|ENN73070 Drosophila_melanogaster|FBpp0086385 Tribolium_castaneum|TC005495-PA Melan|c50751.graph_c0
Dendroctonus_ponderosae|ENN78292 Drosophila_melanogaster|FBpp0078037 Tribolium_castaneum|TC030048-PA Melan|c44984.graph_c0
Dendroctonus_ponderosae|ENN81836 Drosophila_melanogaster|FBpp0077706 Tribolium_castaneum|TC006940-PA Melan|c58535.graph_c0
Dendroctonus_ponderosae|ENN75305 Drosophila_melanogaster|FBpp0290604 Tribolium_castaneum|TC012834-PA Melan|c59205.graph_c0
Dendroctonus_ponderosae|ENN79901 Drosophila_melanogaster|FBpp0078607 Tribolium_castaneum|TC004676-PA Melan|c39426.graph_c0
Dendroctonus_ponderosae|ENN74275 Drosophila_melanogaster|FBpp0074527 Tribolium_castaneum|TC004782-PA Melan|c50677.graph_c0
Dendroctonus_ponderosae|ENN79979 Drosophila_melanogaster|FBpp0081843 Tribolium_castaneum|TC001365-PA Melan|c46673.graph_c0
Dendroctonus_ponderosae|ENN76602 Drosophila_melanogaster|FBpp0077011 Tribolium_castaneum|TC005572-PA Melan|c40795.graph_c0
Dendroctonus_ponderosae|ENN72737 Drosophila_melanogaster|FBpp0078633 Tribolium_castaneum|TC014519-PA Melan|c53410.graph_c0
Dendroctonus_ponderosae|ENN75241 Drosophila_melanogaster|FBpp0078684 Tribolium_castaneum|TC014054-PA Melan|c59889.graph_c0
Dendroctonus_ponderosae|ENN70235 Drosophila_melanogaster|FBpp0290884 Tribolium_castaneum|TC016340-PA Melan|c57693.graph_c1
Dendroctonus_ponderosae|ENN72659 Drosophila_melanogaster|FBpp0078630 Tribolium_castaneum|TC004960-PA Melan|c53409.graph_c0
Drosophila_melanogaster|FBpp0085526 Dendroctonus_ponderosae|ENN73223 Tribolium_castaneum|TC015441-PA Melan|c53867.graph_c0
Dendroctonus_ponderosae|ENN78221 Drosophila_melanogaster|FBpp0070116 Tribolium_castaneum|TC010207-PA Melan|c52593.graph_c0
Dendroctonus_ponderosae|ENN72666 Drosophila_melanogaster|FBpp0070953 Tribolium_castaneum|TC010306-PA Melan|c41154.graph_c0
Dendroctonus_ponderosae|ENN70185 Drosophila_melanogaster|FBpp0071404 Tribolium_castaneum|TC013878-PA Melan|c57422.graph_c0
Dendroctonus_ponderosae|ENN73594 Drosophila_melanogaster|FBpp0087682 Tribolium_castaneum|TC003608-PA Melan|c57487.graph_c0
Dendroctonus_ponderosae|ENN70613 Drosophila_melanogaster|FBpp0077646 Tribolium_castaneum|TC006189-PA Melan|c57137.graph_c0
Dendroctonus_ponderosae|ENN81117 Drosophila_melanogaster|FBpp0082187 Tribolium_castaneum|TC001622-PA Melan|c52876.graph_c1
Dendroctonus_ponderosae|ENN73107 Drosophila_melanogaster|FBpp0082525 Tribolium_castaneum|TC003119-PA Melan|c53916.graph_c0
Dendroctonus_ponderosae|ENN72927 Drosophila_melanogaster|FBpp0099642 Tribolium_castaneum|TC014750-PA Melan|c48644.graph_c0
Dendroctonus_ponderosae|ENN74310 Drosophila_melanogaster|FBpp0078862 Tribolium_castaneum|TC010807-PA Melan|c56557.graph_c0
Dendroctonus_ponderosae|ENN77571 Drosophila_melanogaster|FBpp0304424 Tribolium_castaneum|TC030718-PA Melan|c58630.graph_c0
Dendroctonus_ponderosae|ENN71310 Drosophila_melanogaster|FBpp0083248 Tribolium_castaneum|TC006151-PA Melan|c56952.graph_c0
Dendroctonus_ponderosae|ENN76251 Drosophila_melanogaster|FBpp0071259 Tribolium_castaneum|TC013408-PA Melan|c54363.graph_c0
Dendroctonus_ponderosae|ENN81611 Drosophila_melanogaster|FBpp0073809 Tribolium_castaneum|TC012082-PA Melan|c55475.graph_c0
Dendroctonus_ponderosae|ENN77197 Drosophila_melanogaster|FBpp0079054 Tribolium_castaneum|TC007212-PA Melan|c55164.graph_c0
Dendroctonus_ponderosae|ENN81951 Drosophila_melanogaster|FBpp0082352 Tribolium_castaneum|TC012105-PA Melan|c48818.graph_c0
Dendroctonus_ponderosae|ENN75425 Drosophila_melanogaster|FBpp0087712 Tribolium_castaneum|TC010650-PA Melan|c56546.graph_c0
Dendroctonus_ponderosae|ENN80064 Drosophila_melanogaster|FBpp0083457 Tribolium_castaneum|TC014514-PA Melan|c52734.graph_c0
Dendroctonus_ponderosae|ENN78076 Drosophila_melanogaster|FBpp0072102 Tribolium_castaneum|TC014535-PA Melan|c25436.graph_c0
Dendroctonus_ponderosae|ENN80118 Drosophila_melanogaster|FBpp0083508 Tribolium_castaneum|TC009341-PA Melan|c43027.graph_c0
Dendroctonus_ponderosae|ENN79870 Drosophila_melanogaster|FBpp0075012 Tribolium_castaneum|TC002463-PA Melan|c57926.graph_c0
Dendroctonus_ponderosae|ENN71393 Drosophila_melanogaster|FBpp0075068 Tribolium_castaneum|TC007891-PA Melan|c56653.graph_c0
Dendroctonus_ponderosae|ENN77010 Drosophila_melanogaster|FBpp0084940 Tribolium_castaneum|TC011768-PA Melan|c50903.graph_c0
Dendroctonus_ponderosae|ENN81348 Drosophila_melanogaster|FBpp0081082 Tribolium_castaneum|TC000065-PA Melan|c47015.graph_c0
Dendroctonus_ponderosae|ENN71953 Drosophila_melanogaster|FBpp0083396 Tribolium_castaneum|TC014581-PA Melan|c47830.graph_c0
Dendroctonus_ponderosae|ENN72902 Drosophila_melanogaster|FBpp0078662 Tribolium_castaneum|TC014412-PA Melan|c47647.graph_c0
Dendroctonus_ponderosae|ENN77364 Drosophila_melanogaster|FBpp0073872 Tribolium_castaneum|TC013884-PA Melan|c55261.graph_c0
Dendroctonus_ponderosae|ENN77682 Drosophila_melanogaster|FBpp0084839 Tribolium_castaneum|TC030622-PA Melan|c51769.graph_c0
Dendroctonus_ponderosae|ENN80059 Drosophila_melanogaster|FBpp0293740 Tribolium_castaneum|TC009358-PA Melan|c59152.graph_c0
Dendroctonus_ponderosae|ENN75830 Tribolium_castaneum|TC002812-PA Melan|c55361.graph_c0 Drosophila_melanogaster|FBpp0290383
Dendroctonus_ponderosae|ENN72774 Drosophila_melanogaster|FBpp0084824 Tribolium_castaneum|TC010121-PA Melan|c51323.graph_c0
Dendroctonus_ponderosae|ENN81433 Drosophila_melanogaster|FBpp0082985 Tribolium_castaneum|TC015050-PA Melan|c53056.graph_c0
Dendroctonus_ponderosae|ENN71443 Drosophila_melanogaster|FBpp0074055 Tribolium_castaneum|TC015711-PA Melan|c47561.graph_c0
Dendroctonus_ponderosae|ENN71455 Drosophila_melanogaster|FBpp0077208 Tribolium_castaneum|TC004683-PA Melan|c54710.graph_c0
Dendroctonus_ponderosae|ENN76580 Drosophila_melanogaster|FBpp0083687 Tribolium_castaneum|TC006375-PA Melan|c51180.graph_c0
Dendroctonus_ponderosae|ENN71294 Drosophila_melanogaster|FBpp0084113 Tribolium_castaneum|TC005570-PA Melan|c57813.graph_c0
Dendroctonus_ponderosae|ENN73703 Drosophila_melanogaster|FBpp0078012 Tribolium_castaneum|TC007808-PA Melan|c51919.graph_c0
Dendroctonus_ponderosae|ENN73549 Drosophila_melanogaster|FBpp0080775 Tribolium_castaneum|TC002993-PA Melan|c54225.graph_c0
Dendroctonus_ponderosae|ENN74943 Tribolium_castaneum|TC012779-PA Melan|c48507.graph_c0 Drosophila_melanogaster|FBpp0080944
Dendroctonus_ponderosae|ENN72651 Drosophila_melanogaster|FBpp0074448 Tribolium_castaneum|TC004356-PA Melan|c55358.graph_c0
Dendroctonus_ponderosae|ENN72016 Drosophila_melanogaster|FBpp0087592 Tribolium_castaneum|TC009468-PA Melan|c52859.graph_c0
Dendroctonus_ponderosae|ENN72561 Drosophila_melanogaster|FBpp0078125 Tribolium_castaneum|TC014910-PA Melan|c59569.graph_c0
Dendroctonus_ponderosae|ENN71199 Drosophila_melanogaster|FBpp0081035 Tribolium_castaneum|TC006353-PA Melan|c48058.graph_c0
Dendroctonus_ponderosae|ENN75454 Drosophila_melanogaster|FBpp0075318 Tribolium_castaneum|TC012126-PA Melan|c54047.graph_c0
Dendroctonus_ponderosae|ENN73265 Drosophila_melanogaster|FBpp0088293 Tribolium_castaneum|TC015608-PA Drosophila_melanogaster|FBpp0288761
Dendroctonus_ponderosae|ENN80800 Drosophila_melanogaster|FBpp0074080 Tribolium_castaneum|TC003474-PA Melan|c56603.graph_c0
Dendroctonus_ponderosae|ENN74692 Drosophila_melanogaster|FBpp0292351 Tribolium_castaneum|TC009768-PA Melan|c54327.graph_c0
Dendroctonus_ponderosae|ENN73369 Tribolium_castaneum|TC007006-PA Melan|c50819.graph_c0 Drosophila_melanogaster|FBpp0077674
Dendroctonus_ponderosae|ENN71275 Drosophila_melanogaster|FBpp0112129 Tribolium_castaneum|TC008421-PA Melan|c53171.graph_c0
Dendroctonus_ponderosae|ENN74873 Drosophila_melanogaster|FBpp0088487 Tribolium_castaneum|TC013218-PA Melan|c55819.graph_c0
Dendroctonus_ponderosae|ENN72077 Drosophila_melanogaster|FBpp0072688 Tribolium_castaneum|TC011813-PA Melan|c57986.graph_c0
Dendroctonus_ponderosae|ENN70955 Drosophila_melanogaster|FBpp0087135 Tribolium_castaneum|TC003353-PA Melan|c47397.graph_c0
Dendroctonus_ponderosae|ENN71226 Drosophila_melanogaster|FBpp0086482 Tribolium_castaneum|TC006734-PA Melan|c46981.graph_c0
Dendroctonus_ponderosae|ENN76468 Drosophila_melanogaster|FBpp0070250 Tribolium_castaneum|TC006318-PA Melan|c57332.graph_c0
Dendroctonus_ponderosae|ENN76671 Drosophila_melanogaster|FBpp0088299 Tribolium_castaneum|TC008176-PA Melan|c33696.graph_c0
Dendroctonus_ponderosae|ENN78140 Drosophila_melanogaster|FBpp0111603 Tribolium_castaneum|TC009918-PA Melan|c58957.graph_c0
Dendroctonus_ponderosae|ENN79462 Drosophila_melanogaster|FBpp0082294 Tribolium_castaneum|TC001770-PA Melan|c48159.graph_c0
Dendroctonus_ponderosae|ENN75682 Drosophila_melanogaster|FBpp0085452 Tribolium_castaneum|TC011892-PA Melan|c54501.graph_c0
Dendroctonus_ponderosae|ENN73995 Melan|c45660.graph_c0 Drosophila_melanogaster|FBpp0070611 Tribolium_castaneum|TC015535-PA
Dendroctonus_ponderosae|ENN70383 Drosophila_melanogaster|FBpp0085149 Tribolium_castaneum|TC011652-PA Melan|c52972.graph_c0
Dendroctonus_ponderosae|ENN71360 Drosophila_melanogaster|FBpp0075046 Tribolium_castaneum|TC012619-PA Melan|c45362.graph_c0
Dendroctonus_ponderosae|ENN76811 Tribolium_castaneum|TC004590-PA Melan|c37127.graph_c0 Drosophila_melanogaster|FBpp0087500
Dendroctonus_ponderosae|ENN71756 Drosophila_melanogaster|FBpp0074540 Tribolium_castaneum|TC015605-PA Melan|c56673.graph_c0
Dendroctonus_ponderosae|ENN77628 Drosophila_melanogaster|FBpp0077625 Tribolium_castaneum|TC015687-PA Melan|c47680.graph_c0
Dendroctonus_ponderosae|ENN74469 Drosophila_melanogaster|FBpp0083885 Tribolium_castaneum|TC000782-PA Melan|c54493.graph_c0
Dendroctonus_ponderosae|ENN70695 Drosophila_melanogaster|FBpp0271779 Tribolium_castaneum|TC030566-PA Melan|c49115.graph_c0
Dendroctonus_ponderosae|ENN79607 Drosophila_melanogaster|FBpp0074228 Tribolium_castaneum|TC007173-PA Dendroctonus_ponderosae|ENN83260
Dendroctonus_ponderosae|ENN71937 Drosophila_melanogaster|FBpp0086533 Tribolium_castaneum|TC014398-PA Melan|c58333.graph_c0
Dendroctonus_ponderosae|ENN72678 Drosophila_melanogaster|FBpp0079347 Tribolium_castaneum|TC001146-PA Melan|c56410.graph_c1
Dendroctonus_ponderosae|ENN82003 Drosophila_melanogaster|FBpp0084008 Tribolium_castaneum|TC001017-PA Drosophila_melanogaster|FBpp0084007
Dendroctonus_ponderosae|ENN72009 Drosophila_melanogaster|FBpp0080820 Tribolium_castaneum|TC009420-PA Melan|c59526.graph_c0
Dendroctonus_ponderosae|ENN78801 Drosophila_melanogaster|FBpp0088854 Tribolium_castaneum|TC008355-PA Melan|c57249.graph_c0
Dendroctonus_ponderosae|ENN80522 Drosophila_melanogaster|FBpp0075631 Tribolium_castaneum|TC013079-PA Melan|c49176.graph_c0
Dendroctonus_ponderosae|ENN74262 Drosophila_melanogaster|FBpp0078273 Tribolium_castaneum|TC014219-PA Melan|c56851.graph_c0
[truncated: 9,516 more rows]
