# Supplementary material for: RNA-sequencing analysis of fungi-induced transcripts from the bamboo wireworm Melanotus cribricollis (Coleoptera: Elateridae) larvae
Source: PLoS One. 2018 Jan 16;13(1):e0191187. doi: 10.1371/journal.pone.0191187 (PMC5770045; doi:10.1371/journal.pone.0191187)
Supplement: S9 Table — (XLS) [file pone.0191187.s010.xls]

## Sheet: S9 Table. Interested genes.
	S9 Table. Interested genes. （the red mark indiacats the DEGs）
	Description	Unigene ID	CK vs. 1d		CK vs. 3d		CK vs. 4d		CK vs. 5d		CK vs. 7d		CK	1d	3d	4d	5d	7d
			FDR	log2FC	FDR	log2FC	FDR	log2FC	FDR	log2FC	FDR	log2FC	FPKM mean
	Gram-negative bacteria-binding protein 3	c56746.graph_c0	0.750364	0.487565	0.825596	0.474697	0.370562	0.952165	0.259121	0.881282	0.00162556	1.67522	53.22	71.86	75.46	107.563	105.91	175.83
	Gram-negative bacteria-binding protein 3	c54949.graph_c0	0.944332	0.509562	0.704268	0.868637	0.526606	1.28997	0.428671	1.22764	0.0012266	1.97889	99.7033	99.7033	131.883	181.697	180.123	292.393
	Gram-negative bacteria-binding protein 3	c50467.graph_c0	0.813775	-0.995677	0.640352	1.64563	0.885361	1.45306	0.340777	2.21693	0.137192	3.45832	2.14	0.98	6.61	5.44667	9.22	21.96
	Beta-1,3-glucan-binding protein	c51818.graph_c0	0.952657	-0.716341	0.902241	1.20761	0.669108	1.98136	0.514818	2.22858	0.173153	2.82581	13.73	7.95	31.17	55.7733	68.3	98.93
	Beta-1,3-glucan-binding protein	c52215.graph_c0	0.740261	0.591874	0.46687	0.846444	0.425888	0.93798	0.754891	0.578969	0.0557334	1.34448	106.96	150.91	187.74	200.33	163.65	269.34
	Beta-1,3-glucan-binding protein	c47973.graph_c0	0.455001	-1.21017	1	0.177684	0.964896	-0.193716	0.910126	0.995086	0.695267	1.1069	9.72667	9.72667	26.41	21.2667	50.29	52.03
	Beta-1,3-glucan-binding protein	c48363.graph_c0	0.908011	0.448483	1	0.10497	0.954282	0.274648	0.933619	-0.358899	0.596392	-0.592577	213.387	213.387	177	200.083	135.777	112.29
	Peptidoglycan-recognition protein SB2	c35296.graph_c0	0.934216	-1.06995	1	-0.44904	0.986299	-0.0978129	0.991086	0.226121	0.843068	0.623092	22.81	10.62	16.23	21.9767	28.12	35.67
	Peptidoglycan-recognition protein LF	c22434.graph_c0	0.670315	-0.723383	0.332511	-1.01329	0.643366	-0.794307	0.173147	-1.15192	0.0227213	-1.46762	222.943	222.943	189.263	221.593	182.05	141.257
	Peptidoglycan-recognition protein LF	c48847.graph_c0	0.143774	-1.25293	0.00047001	-2.14919	0.0135735	-1.65552	0.0558307	-1.41746	0.00699466	-1.68938	2.79	2.79	1.56667	2.26333	2.77667	2.22
	Peptidoglycan-recognition protein LF	c51987.graph_c1	0.952699	0.685973	0.873584	0.513841	0.792142	1.19727	0.604619	1.24674	0.0162038	1.56903	121.287	121.287	108.853	181.847	192.387	231.867
	Peptidoglycan-recognition protein LF	c53052.graph_c0	0.539879	-0.655124	0.956096	-0.253069	0.597652	-0.603056	0.990907	-0.0705205	0.109465	-1.03383	11.0333	11.0333	15.3733	12.12	18.1433	9.22333
	Peptidoglycan-recognition protein 3	c55093.graph_c0	0.939575	0.26499	0.801131	0.499802	0.786825	0.515757	0.518898	0.690866	0.015792	1.43075	91.9067	91.9067	109.37	113.783	132.38	210.363
	Peptidoglycan-recognition protein 3	c47589.graph_c0	0.920671	0.309463	0.964812	0.290334	0.933011	0.268407	0.897062	0.306963	0.218254	0.795554	26.4467	26.4467	27.5767	27.28	29.23	39.2867
	Lysozyme	c50952.graph_c0	0.82026	0.809029	0.356743	1.73033	0.526202	0.809105	0.325017	1.8538	3.95e-05	2.06823	26.44	42.66	85.3467	45.23	99.2667	111.563
	Glutathione S-transferase D3	c50753.graph_c0	0.983855	-0.224203	0.743023	-0.635709	0.700252	-0.733462	0.0182388	-1.54713	0.180008	-0.968054	152.58	127.08	96.53	89.9133	54.95	79.41
	Glutathione S-transferase D3	c45017.graph_c0	0.974505	0.212087	1	0.137517	0.952654	0.253029	0.911148	0.371637	0.603325	0.498506	88.51	88.51	88.2667	96.38	108.45	116.053
	Glutathione S-transferase 1	c51468.graph_c0	0.87437	0.610103	0.579726	0.769907	0.0387549	1.25838	0.134836	0.947007	0.227431	0.957298	52.5833	52.5833	62	88.6233	73.7567	72.3367
	Glutathione S-transferase 1	c48900.graph_c0	0.969079	-0.227844	0.995755	0.189693	0.697428	0.746921	0.662562	0.640284	0.189303	0.96414	112.257	112.257	156.59	236.31	226.133	276.47
	Glutathione S-transferase 1	c51398.graph_c0	0.834069	0.491905	0.947447	0.381176	0.866749	0.388614	0.724197	0.526229	0.758576	0.362936	10.66	10.66	10.36	10.4133	12.0167	10.4933
	Glutathione S-transferase 1	c47786.graph_c0	0.866219	-0.492863	0.212047	-0.96902	0.245749	-0.917216	0.0363232	-1.18303	0.0622934	-0.992301	26.3633	26.3633	19.4	20.4433	17.8333	19.6267
	Glutathione S-transferase 2	c40209.graph_c0	0.747222	0.599619	0.976364	0.294285	0.961014	0.200937	0.991268	0.0740224	0.699818	0.496388	986.957	986.957	833.22	781.233	750.887	974.443
	Glutathione S-transferase class-mu 28 kDa isozyme	c45533.graph_c0	/	/	1	0.252256	/	/	0.991803	-0.0894191	/	/	0.603333	0.603333	0.933333	0.493333	0.766667	0.626667
	Glutathione S-transferase domain-containing protein DDB_G0280881	c48114.graph_c0	1	-0.0252891	0.998743	-0.188507	0.998498	-0.0388586	0.978218	-0.127634	0.7797	0.330083	10.8267	10.8267	10.1533	11.2667	11.16	14.8667
	Probable cytochrome P450 313b1	c51544.graph_c0	0.983855	0.192035	0.992114	0.22834	1	-0.0356694	0.996223	-0.0771002	0.908535	-0.227421	2.61667	2.61667	2.76333	2.44667	2.48	1.91333
	Probable cytochrome P450 313b1	c56041.graph_c0	0.886996	-0.417452	0.460854	-0.878356	0.527911	-0.835268	0.361087	-0.96189	0.00760317	-1.66174	226.78	226.78	176.813	192.847	174.07	109.39
	Probable cytochrome P450 304a1	c34682.graph_c0	/	/	/	/	/	/	/	/	/	/	0.34	0.28	0.41	0.206667	0.4	0.22
	Probable cytochrome P450 304a1	c35239.graph_c0	0.967193	-0.213326	0.443055	-0.722024	0.425125	-0.775257	0.669514	-0.568762	0.998766	-0.0372619	27.62	22.34	16.35	15.9533	19.21	26.9
	Probable cytochrome P450 304a1	c55827.graph_c0	0.0546003	-1.11082	0.0326885	-1.26588	0.00151418	-1.72228	0.0636843	-1.14476	0.0562449	-1.07479	13.6133	13.6133	12.8433	9.48667	14.7033	14.89
	Probable cytochrome P450 309a2	c53496.graph_c0	0.98175	-0.233599	1	0.0119567	0.664744	-0.799315	0.944941	-0.250914	0.979157	0.115894	1.45333	1.45333	1.76667	1.01333	1.61333	1.99333
	Probable cytochrome P450 4p2	c57441.graph_c0	0.372615	0.791524	1	0.119808	0.991559	0.0499505	0.879095	-0.271844	0.863454	-0.172391	14.7767	14.7767	9.76	9.25333	7.8	8.09333
	Probable cytochrome P450 4p2	c57012.graph_c0	0.99964	0.0510075	0.97804	0.222876	0.986299	0.0746525	0.996047	0.048848	0.956045	-0.0469647	7.28	7.28	8.61667	7.70667	8.04333	7.30333
	Probable cytochrome P450 4aa1	c56728.graph_c0	0.818133	0.43237	0.992114	0.17213	0.952296	0.283123	0.967629	0.171253	0.744979	0.321317	14.67	14.67	12.87	13.7333	13.5167	14.6167
	Probable cytochrome P450 513E1	c57626.graph_c0	0.964703	-0.286967	0.994377	-0.24324	0.951273	-0.256906	0.911148	-0.327724	0.913405	-0.204182	2.65333	2.65333	2.94333	3.09333	3.05333	3.27333
	Probable cytochrome P450 6d4	c55200.graph_c0	0.967379	0.1972	0.97468	0.261406	0.923073	0.267071	0.896313	0.270024	0.911456	0.212005	26.66	26.66	29.2667	29.3667	30.94	28.7967
	Probable cytochrome P450 6d4	c56161.graph_c0	0.340757	0.773006	0.964812	0.285939	0.78145	0.473622	0.990907	0.0742224	0.784089	0.329591	36.5033	36.5033	27.0233	30.87	24.6	28.46
	Probable cytochrome P450 6d4	c54783.graph_c0	0.433632	0.817281	0.931525	0.396339	0.691088	0.56473	0.999694	0.0977485	0.867083	0.332301	26.3	26.3	20.4033	22.8433	17.4	19.7333
	Probable cytochrome P450 6v1	c52737.graph_c0	1	-0.025251	1	-0.098654	0.770807	-0.454137	0.812193	-0.346771	0.991058	-0.000969984	16.1667	16.1667	16.0833	12.66	14.28	17.8
	Probable cytochrome P450 6v1	c58102.graph_c0	0.868515	0.458636	0.822011	0.601948	0.108788	1.42467	0.0102604	1.29847	0.00137822	2.2114	6.05667	6.05667	6.93667	12.5567	11.8867	21.6967
	Probable cytochrome P450 6a13	c59413.graph_c0	0.493821	0.887375	0.197242	1.21945	0.251161	1.15517	0.380365	0.901217	0.507715	0.719401	13.7	13.7	17.9933	17.48	15.2867	13.2067
	Probable cytochrome P450 6a13	c43650.graph_c0	/	/	/	/	/	/	/	/	/	/	3.30667	3.30667	2.65333	2.67667	3.38333	4.92
	Probable cytochrome P450 9f2	c58678.graph_c1	0.725438	0.542212	0.840817	0.490236	0.909967	0.309463	0.910766	0.321583	0.784089	0.330431	56.98	56.98	56.8533	51.92	51.4067	54.0667
	Probable cytochrome P450 CYP36A1	c49565.graph_c0	0.861343	0.539329	1	0.162987	0.9279	0.358703	0.863268	0.497108	0.78327	0.340785	1.07333	1.07333	0.873333	1.02	1.15667	1.01
	Probable cytochrome P450 CYP44	c55670.graph_c0	0.384458	0.898441	0.375582	0.864027	0.714612	0.570059	0.774684	0.488708	0.890993	0.2043	3.44667	3.44667	3.51333	2.86333	2.84667	2.26667
	Cytochrome P450 4e2	c46452.graph_c0	/	/	/	/	/	/	/	/	/	/	1.14	0.73	1.47	1.77333	2.81	1.93
	Cytochrome P450 4e2	c54389.graph_c0	0.756498	0.527205	1	-0.153853	0.99761	-0.0289551	0.766043	-0.495093	0.685732	-0.384115	15.93	21.26	13.95	14.7967	11.4	12.25
	Cytochrome P450 6k1	c54920.graph_c0	0.983855	0.221037	0.928545	0.620117	0.882996	0.442934	0.894275	-0.377053	0.511543	0.995181	17.6967	17.6967	24.1633	21.5167	12.78	31.87
	Cytochrome P450 6B7	c55326.graph_c0	0.886996	-0.668981	0.860084	-0.744214	0.885361	-0.599609	0.636742	-0.94482	0.418771	-1.05065	2.53333	2.53333	2.37333	2.76667	2.24333	2.06333
	Cytochrome P450 6A1	c55671.graph_c0	0.771325	0.502176	0.514342	0.681277	0.508804	0.705768	0.53983	0.632424	0.42034	0.607731	9.21333	9.21333	11.7833	11.0967	11.44	11.9367
	Cytochrome P450 4c3	c53526.graph_c0	0.774579	0.520151	0.968978	0.299312	0.826336	0.436766	0.864698	0.35816	0.892438	0.179501	6.81	6.81	6.24333	6.86333	6.83333	5.85667
	Cytochrome P450 6l1	c43922.graph_c1	1	-0.166337	1	-0.470119	0.942142	-0.790553	/	/	/	/	3.10333	3.10333	2.63333	2.11333	0.54	0.683333
	Cytochrome P450 6l1	c51094.graph_c0	0.0976981	1.31741	0.400972	1.27595	0.0295268	1.52511	0.233805	1.53537	0.190144	1.11034	12.11	12.11	12.29	14.9267	15.4967	11.4933
	Cytochrome P450 6k1	c46474.graph_c0	0.769289	-1.01204	0.806353	-1.00274	0.846994	-0.60144	0.979622	-0.0786403	0.87089	0.738373	8.49	8.49	8.9	11.74	17.62	30.6067
	Cytochrome P450 353A1 {ECO:0000313|EMBL:EFA01331.1}	c70300.graph_c0	/	/	/	/	/	/	/	/	/	/	0.0866667	0.0866667	0.72	0.226667	0.29	0.243333
	Cytochrome P450 315a1, mitochondrial	c19337.graph_c0	/	/	/	/	/	/	/	/	/	/	0.31	0.43	0.86	0.32	1.16	1.6
	Cytochrome P450 4e5, mitochondrial	c50776.graph_c0	1	0.0133866	0.99738	0.290155	0.824924	0.597202	0.782851	0.56218	0.723779	0.439954	1.38667	1.38667	1.71333	2.18667	2.26333	1.93667
	Cytochrome P450-like protein {ECO:0000313|EMBL:EFA02923.1}	c52209.graph_c0	0.855463	0.750922	0.968978	0.366692	0.923073	0.657219	1	-0.125052	0.326315	-0.869362	12.1733	12.1733	9.56	12.35	7.26333	4.1
	Cytochrome P450-like protein {ECO:0000313|EMBL:EFA10749.1}	c55944.graph_c0	0.807738	0.445896	1	0.181211	0.75358	0.565174	0.942763	0.229901	0.965074	0.0635577	10.5333	10.5333	9.15	11.8767	9.71333	8.6
	4-5 Dehydrogenase/reductase SDR family protein 7-lik	c55405.graph_c0	0.920891	0.326893	0.833067	0.707049	0.660693	0.976791	0.233805	1.69896	9.23e-05	2.19698	71.58	84.54	113.68	141.553	242.62	329.89
	Dehydrogenase/reductase SDR family member 4 {ECO:0000250|UniProtKB:Q9BTZ2}	c39161.graph_c0	0.831009	0.455339	0.460037	-0.856092	0.0118343	-1.64763	4.49e-07	-2.65428	4.88e-07	-2.56853	128.543	128.543	53.4633	30.8067	16.2533	16.8233
	Dehydrogenase/reductase SDR family member 4 {ECO:0000250|UniProtKB:Q9BTZ2}	c54769.graph_c0	0.903757	0.326843	1	-0.0371962	0.993256	-0.0193453	0.959187	-0.242319	0.00184339	-1.5333	41.8267	41.8267	33.61	34	30.73	12.1367
	Dehydrogenase/reductase SDR family member 4 {ECO:0000250|UniProtKB:Q9BTZ2}	c55238.graph_c0	0.877193	0.410887	0.964812	-0.341604	0.962596	-0.247819	0.521062	-0.723161	0.0508404	-1.18431	94.2	94.2	58.27	62.1067	47.1933	33.1167
	Dehydrogenase/reductase SDR family protein 7-like	c55956.graph_c0	0.992037	-0.134981	1	-0.116005	0.95781	-0.249457	0.912323	-0.298625	0.436191	-0.610141	24.34	24.34	25.38	23.06	23.3833	18.4833
	Dehydrogenase/reductase SDR family protein 7-like	c56607.graph_c1	1	-0.0171034	0.794301	0.559398	0.631811	0.697882	0.280167	0.859639	0.0287043	1.21364	3.59667	3.59667	6.11667	6.31667	7.28	9.22667
	Nitric oxide synthase (NOS)	c54547.graph_c0	0.99964	0.101172	1	0.0884977	0.961014	0.25117	0.895617	0.438535	0.74782	0.425012	91.5333	91.5333	94.8633	107.033	127.073	122.857
	Nitric oxide synthase-interacting protein homolog	c50735.graph_c0	0.804305	0.467373	0.89655	0.397403	0.724258	0.502029	0.875353	0.347482	0.485232	0.558251	16.39	16.39	16.3633	17.6833	16.6167	18.6533
	Nitric oxide synthase	c56344.graph_c0	0.598269	-0.696443	0.605601	-0.645517	0.363039	-0.872381	0.47816	-0.697698	0.471948	-0.607468	3.74667	3.74667	4.06333	3.67	4.67333	4.23667
	Transferrin	c55099.graph_c1	0.994654	-0.253452	1	-0.0727192	0.976908	0.652568	0.899906	0.846263	0.0825964	1.80955	2144.53	1770.95	2010.41	3484.76	4070.71	7602.98
	Ferritin subunit	c52084.graph_c0	1	0.0138745	1	0.0858227	0.952351	0.281116	0.979622	0.161509	0.612212	0.583372	1233.35	1164.4	1283.15	1472.64	1422.4	1855.92
	Ferritin heavy chain	c51121.graph_c0	0.993587	-0.0927516	1	0.120709	1	-0.0263342	0.998804	-0.0293443	0.67081	-0.478886	5.24	4.53	5.58	5.04	5.24	3.75
	Ferritin {ECO:0000256|RuleBase:RU361145}	c45832.graph_c0	/	/	/	/	/	/	/	/	/	/	0.106667	0.106667	0.0466667	0.0566667	0.0566667	0.09
	Cytochrome c oxidase subunit 1	c49047.graph_c0	0.99964	0.0826117	1	-0.0676359	0.963727	-0.233983	0.963727	-0.233983	0.652149	-0.46519	3863.21	3863.21	3663.3	3275.33	3540.94	2825.08
	Cytochrome c oxidase subunit 5A, mitochondrial	c41654.graph_c0	1	-0.000182873	1	-0.106229	0.977627	-0.181394	0.951743	-0.237059	0.740434	-0.384592	102.017	102.017	99.3167	94.4	95.34	83.5333
	Cytochrome c oxidase assembly protein COX19	c46448.graph_c0	0.978326	0.180014	1	0.150251	0.949934	0.191481	0.991803	-0.0578816	0.962409	0.0749021	19.2867	19.2867	19.83	20.5267	18.0567	19.3333
	Cytochrome c oxidase assembly protein COX11, mitochondrial	c50993.graph_c0	0.99964	-0.100874	1	0.139132	0.979335	0.168513	0.952195	0.258944	0.931529	0.158752	2.89667	2.89667	3.55667	3.67333	4.08667	3.72333
	Glutathione peroxidase	c52212.graph_c0	0.663128	-0.574618	0.506113	-0.714542	0.810575	-0.444851	0.597085	-0.620961	0.965877	0.0785667	73.28	45.66	43.19	52.53	48.13	77.01
	Glutathione reductase	c56593.graph_c0	0.967193	-0.231523	1	0.00160909	0.986299	-0.0872555	0.979622	0.0994428	0.940153	0.0902503	50.18	40.07	48.28	46.64	55.35	53.3
	Scavenger receptor cysteine-rich domain superfamily protein	c51941.graph_c0	0.944332	-0.388543	0.928545	-0.59433	0.671791	-0.995391	0.575359	-1.02381	0.133185	-1.73398	1.88	1.32	1.24	0.923333	0.96	0.57
	Scavenger receptor cysteine-rich domain superfamily protein	c59764.graph_c0	0.917307	-0.348537	0.828132	-0.507989	0.791703	-0.495876	0.599317	-0.620524	0.154957	-0.883861	3.75333	3.75333	3.50333	3.58333	3.41667	2.75667
	Apoptosis 1 inhibitor	c52445.graph_c0	0.978827	-0.200835	0.994377	-0.200645	0.957673	-0.184607	0.979622	0.108944	0.859558	0.210218	4.24333	4.24333	4.45	4.55	5.82333	6.06333
	Apoptosis inhibitor 5 homolog	c52150.graph_c0	0.98829	-0.10733	1	-0.132995	0.991559	-0.0552137	0.96453	-0.176695	0.942277	-0.100547	14.89	14.89	15.3333	16.3033	15.64	16.0067
	Apoptosis-inducing factor 1, mitochondrial	c55312.graph_c0	1	0.014874	1	0.0696611	0.97968	0.115705	1	0.0213245	0.996092	-0.0293958	9.69	9.07	9.84	10.3333	10.02	9.38
	Apoptosis 2 inhibitor	c52793.graph_c0	0.99964	-0.0726386	1	0.0601223	0.989965	0.101746	0.999694	-0.0273428	0.843808	0.283611	81.5467	81.5467	93.16	97.46	92.72	111.643
	Apoptosis 1 inhibitor	c58327.graph_c0	0.987434	-0.12725	1	-0.0294867	0.991559	0.105457	0.824634	0.409039	0.338484	0.726167	2.39	2.39	2.69333	2.95667	3.85667	4.67
	Deterin	c49947.graph_c0	0.98829	0.1632	0.979715	0.338375	0.999181	0.00650603	0.989183	0.0979489	0.828752	0.325722	2.07	2.16	2.55	2.02333	2.27	2.59
	Putative defense protein Hdd11-like	c49238.graph_c0	0.0539087	-1.6481	0.648577	-0.800644	0.858632	-0.520061	0.0303448	-1.67266	0.00371096	-2.0509	4.51	1.35	2.52	3.10333	1.47	1.1
	Putative defense protein Hdd11-like	c54577.graph_c0	0.914441	-0.338127	0.921561	0.98609	0.695846	1.60933	0.435752	1.76714	0.570732	2.28475	10.37	10.37	26.9233	43.6567	50.0133	69.3533
	Protein pellino	c47923.graph_c0	1	-0.0329096	1	-0.0542782	0.992545	-0.0471394	0.998878	-0.0340977	0.875023	0.198695	19.86	18.04	18.67	18.93	19.91	22.71
	Cell surface receptor TOLLO {ECO:0000313|EMBL:AAF18983.1}	c56075.graph_c0	0.989239	-0.140137	0.956096	-0.348362	0.920904	-0.331175	0.909708	-0.346796	0.692912	-0.453366	5.17	4.83	4.33	4.45333	4.26	3.93
	Evolutionarily conserved signaling intermediate in Toll pathway, mitochondrial TOLL	c51210.graph_c0	0.975165	0.226938	1	0.152086	0.841318	0.448976	0.991268	0.0881546	0.99954	0.0454736	7.3	7.94	7.93	9.64333	7.94	7.52
	Protein toll	c58542.graph_c0	0.969079	0.22884	0.632253	0.622402	0.816785	0.474983	0.450403	0.701011	0.204021	0.828417	10.35	11.29	15.54	14.29	17.37	18.3633
	Nuclear factor NF-kappa-B p110 subunit	c55707.graph_c0	0.993191	0.118357	0.942745	0.373048	0.817404	0.516304	0.704281	0.547007	0.206873	0.883489	20.5567	20.5567	25.21	29.12	31.69	38.0733
	NF-kappa-B inhibitor cactus	c54421.graph_c0	0.772287	-0.593828	0.865608	-0.517924	0.792142	-0.513869	0.833649	-0.408913	0.603325	-0.531022	2.24667	2.24667	2.46	2.5	2.81667	2.5
	Superoxide dismutase [Cu-Zn]	c46191.graph_c0	1	-0.0753512	0.968978	-0.316775	0.984326	-0.134763	0.96453	-0.230901	0.90851	-0.19076	293.11	259.44	229.33	263.067	256.73	257.71
	Superoxide dismutase [Fe]	c47049.graph_c0	0.924324	0.307684	0.984996	0.25366	0.922422	0.283963	0.978218	0.147655	0.992678	0.0562876	54.31	62.81	63.47	64.7367	61.84	56.72
	Copper chaperone for superoxide dismutase, isoform B {ECO:0000313|EMBL:ACZ94384.1}	c49199.graph_c0	0.967379	-0.247951	1	-0.143146	0.982691	0.140836	0.756974	0.801157	0.350848	1.10781	8.38	8.38	9.43333	11.6467	19.2033	23.3867
	Superoxide dismutase [Cu-Zn]	c48878.graph_c0	0.983855	0.200519	0.994377	0.265079	0.869209	0.490829	0.855494	0.48686	0.410411	0.801103	766.857	766.857	887.75	1031.43	1080.76	1292.59
	Superoxide dismutase [Cu-Zn]	c45851.graph_c0	0.875166	0.703237	0.848698	-0.464517	0.959372	-0.230599	0.901713	-0.299886	0.599892	-0.423793	29.04	29.04	13.81	16.2467	16.1167	14.4367
	Catalase-B	c49851.graph_c0	0.938391	0.771537	0.729169	1.71174	0.185603	1.87145	0.480568	2.10982	0.89928	0.458539	1.91	2.99	6.17	6.84667	8.41	2.6
	Catalase-B	c51566.graph_c0	0.917901	0.385946	1	0.038761	0.927933	0.283949	0.95008	-0.270214	0.968362	0.116998	643.92	786.9	646.78	757.63	546.75	693.73
	Peroxidase-like protein 3	c29838.graph_c0	0.860976	-0.523569	1	-0.0144735	0.909967	-0.364489	0.989502	-0.0643915	1	-0.00143063	0.83	0.55	0.81	0.633333	0.82	0.84
	Peroxidase-like protein 3	c55117.graph_c0	0.293395	1.12329	1	0.381071	0.56231	1.30519	0.427692	0.762696	0.0199091	1.23573	8.69333	8.69333	5.43	10.09	7.33667	9.94333
	Peroxidase-like protein 3	c29838.graph_c0	0.860976	-0.523569	1	-0.0144735	0.909967	-0.364489	0.989502	-0.0643915	1	-0.00143063	0.546667	0.546667	0.813333	0.633333	0.82	0.836667
	Peroxidase-like protein	c59007.graph_c0	0.740261	-1.38782	0.995755	-0.287014	0.838581	-0.853416	0.998878	0.0955091	0.907545	0.361405	8.07	2.86	6.59	4.50333	9	10.42
	Peroxidase-like protein	c57155.graph_c0	0.963677	-0.314226	0.968978	-0.366419	0.896614	-0.378577	0.91962	-0.297855	0.897029	0.374184	26.7367	26.7367	26.9	26.7233	29.6367	46.31
	Putative peroxiredoxin	c35301.graph_c0	0.594224	-0.586272	1	-0.0415916	0.990605	0.0053383	0.95602	0.186637	0.60162	0.50139	35.43	22.02	33.55	35.7167	41.88	50.59
	Putative peroxiredoxin	c50974.graph_c0	0.983855	-0.159364	0.995078	-0.201624	0.952351	-0.196074	0.952842	-0.181038	0.980899	0.0726597	21.03	17.56	17.84	18.1733	19.1	22.11
	Peroxidasin homolog	c53078.graph_c0	0.983855	-0.136831	0.930627	-0.474147	0.921956	-0.308716	0.96643	-0.144875	0.529183	-0.825022	0.776667	0.776667	0.66	0.743333	0.87	0.53
	Peroxidasin homolog	c37790.graph_c0	0.809994	0.759095	0.802555	0.817409	0.959372	0.368661	0.679966	0.739012	0.426618	0.839508	5.54333	5.54333	6.06667	4.41	6.02667	6.28
	Peroxidasin homolog	c53119.graph_c0	1	0.240153	0.686401	1.94043	0.992424	0.246292	0.877714	0.745382	0.0338215	3.0004	31.0233	31.0233	99.24	31.98	44.8433	218.957
	Peroxidasin homolog	c55105.graph_c0	0.994968	0.254496	1	-0.00208674	0.92481	0.443488	0.883259	0.492538	0.558515	0.745616	1.06667	1.06667	0.95	1.3	1.40333	1.61333
	Peroxidasin	c55708.graph_c0	0.973666	-0.278031	1	0.053393	0.984622	-0.147184	0.948755	-0.269084	0.393031	-0.685788	7.60333	7.60333	9.87	8.69667	8.35	6.06
	Peroxidasin	c55340.graph_c0	0.661333	-0.667163	0.708113	-0.636339	0.773203	-0.546102	0.030212	-1.29475	0.0481165	-1.17786	6.5	6.5	7.07	7.53667	4.67	5.12333
	Peroxidasin	c56947.graph_c0	0.967193	0.262412	0.692005	0.581994	0.816408	0.456898	0.674705	0.55994	0.895597	0.17237	14.8467	14.8467	19.6233	18.1367	20.2633	15.0633
	Peroxidasin	c55233.graph_c0	0.384458	0.892918	0.207841	1.09633	0.0716122	1.46158	0.0833305	1.36999	0.241046	0.953824	167.62	167.62	202.603	264.797	254.977	186.137
	1-Cys peroxiredoxin	c48761.graph_c0	0.917901	-0.448888	0.976792	-0.377478	0.818649	-0.673079	0.732991	-0.645106	0.312941	-0.909379	1106.91	1106.91	1225.67	993.137	1076.24	877.99
	Uncharacterized oxidoreductase F53C11.3	c48058.graph_c0	0.924416	-0.295168	1	-0.099861	0.982644	-0.117188	1	0.00994812	0.880113	0.165582	19.46	14.59	17.73	17.7	20.03	21.84
	Uncharacterized oxidoreductase F53C11.3	c52432.graph_c0	0.992037	0.160127	0.587526	0.70322	0.531692	0.818315	0.458969	0.809751	0.589151	0.526008	26.61	26.61	40.96	44.2967	46.2133	37.4
	Uncharacterized oxidoreductase F53C11.3	c54043.graph_c0	0.433632	0.688125	0.522025	0.66473	0.777615	0.450846	0.741728	0.510398	0.851064	0.22769	36.5067	36.5067	37.5233	32.1667	35.46	28.5967
	Uncharacterized oxidoreductase T05C12.3	c55036.graph_c0	0.364655	0.844617	0.818349	0.530981	0.81626	0.503247	0.746615	0.498624	0.911013	0.179923	7.28	11.96	10.19	10.0167	10.45	8.19
	Uncharacterized oxidoreductase T05C12.3	c44808.graph_c0	0.816889	0.621336	0.679244	0.643445	0.947308	0.213989	0.90593	0.308554	0.843068	-0.241982	9.94333	9.94333	10.6833	7.91	8.86	5.89333
	Uncharacterized oxidoreductase T05C12.3	c46536.graph_c0	0.971937	0.204448	0.97734	0.251147	0.904816	0.313694	0.92429	0.264008	0.845165	0.246521	19.3833	19.3833	20.8733	21.8733	22.1467	21.2833
	Uncharacterized oxidoreductase T05C12.3	c54174.graph_c0	0.551531	0.619331	0.725757	0.571727	0.724946	0.471701	0.633756	0.509334	0.072256	1.12579	13.7267	13.7267	14.01	13.0867	14.0133	21.1333
	Uncharacterized oxidoreductase ZK1290.5	c55109.graph_c0	0.983855	-0.197289	0.840817	0.535368	0.551109	0.70832	0.198124	0.979006	0.0681298	1.05454	40.17	31.87	57.34	63.56	80.91	85.06
	Peroxisomal multifunctional enzyme type 2 {ECO:0000303|PubMed:21320074}	c53972.graph_c0	0.963387	-0.265998	0.930627	-0.39715	0.556692	-0.77478	0.675392	-0.597907	0.40799	-0.746875	6.41	4.78	4.48	3.74333	4.52	3.66
	Peroxisomal multifunctional enzyme type 2 {ECO:0000303|PubMed:21320074}	c51252.graph_c0	0.914912	0.443004	0.925471	0.532086	0.916058	0.384288	0.936125	0.322704	0.882334	0.27425	2.46	3.15	3.54	3.17333	3.16	3.02
