# Supplementary material for: RNA-sequencing analysis of fungi-induced transcripts from the bamboo wireworm Melanotus cribricollis (Coleoptera: Elateridae) larvae
Source: PLoS One. 2018 Jan 16;13(1):e0191187. doi: 10.1371/journal.pone.0191187 (PMC5770045; doi:10.1371/journal.pone.0191187)
Supplement: S10 Table — (XLS) [file pone.0191187.s011.xls]

## Sheet: S10 Table.  qRT-PCR Primer
S10 Table. qRT-PCR Primer
NO	Description	Unigene ID	Sequence										Forward Primer (5'-3')				Reverse Primer (5'-3')
1	Gram-negative bacteria-binding protein 3	c56746.graph_c0	>c56746.graph_c0 TTTCAGTACCTTTCAGGTAGAATAAAAAGTTTTATTTTTCAAATAAAATAAATAATTTTTATGACAACAATTAAAGCCAGATTTTCACATAATCAACTTGCAGGGCAACATCTTCTCCATTCCAAGTACTTAACCAAACGTTTCTTGCATCAAAGAATTTTCTAACTCCATCCCTTTCCCAATTAACCCAAGGCTTTGGATTATCTCCCGACTTAAAATAATCCGGAAAATCGTTAAATCCTCCCACTCCAACACCCAGTGATAACACGTATTCTTTATCAAACGGAGCCCCTGGTGCTTTCCATGTATCTCCTACTCCCAAAGAAGGTTCAACAAATCCCTGGTTTGAAATAGGAATATTTCCGTATTCTTCTCCATCGAA…										GGTGCCCAATCCAAAGTATAAAC				AAGGAAAAGGCGGATATCGG
2	Gram-negative bacteria-binding protein 3	c54949.graph_c0	>c54949.graph_c0 GGCAGATTTTAATACAAAGTAGAAGGAGAATTTATTAAGCTGAATTTTTAATATAAAATAACACAGCAAATATGTTTATTAAAAAGAAAATACAATTTTTCGGTCTTATATACTACAGTTGGCACAATCTAAAGAAGATCAACAACAGCCTCAATATTGTGTATCACCAGGTTTTTCTTTATTTGAATTGAATTAATCATACTACAGAGCCGTAACTTTTACGTAATCTATTTGTAAAGCAGCCTTGTTACCATTCCACGTCCCTCCCCAGACATTCCTCGTATTGAAAAACTTTTTTACTTGATTTCTCTCCCCATTAACCCATGGTTTCTGGTTATTTCCCGACGTGTAACCGTCTGGAAAATCGGCGATTCCCCCAACT…										CCCCAGACATTCCTCGTATTG				ATCACTTGGAGTTGGAGTTGG
3	Peptidoglycan-recognition protein LF	c22434.graph_c0	>c22434.graph_c0 GAAAACAGAAGAAGGGTCGAATCTCAAGTAATATAAATTGAAGTAAGGAGTAGCCAGTAAGTTAGTATTTGCTTAGGTTATCGACAGGTTTTATCATACCTGCCAACATGGGTATAGTTTCCGTATTTATTAGTGTCGTACTTCTGGCTATCATTGCCACGATGTCTGAAGCTGCATGTCCAAAGATTGTACCGAGAAGTGAATGGAATGCACGTCCTGCTAACACAGATCCTTTGCAAGTAAACCCTCCATCACACGTTATTCTCCACCATGCTGCAAGTGCATCATGTACAACCAAAGATGCTTGCAGCAAACTGGTAAAATCCTTTCAAAATCAACACATCGATGTGAATAAGTGGGCTGATATTGGTTACAACTTTTT…										TGTCGTACTTCTGGCTATCATTG				TGTGATGGAGGGTTTACTTGC
4	Peptidoglycan-recognition protein LF	c51987.graph_c1	>c51987.graph_c1 CTTGAGATACACCACACGATATTAAATCTTTAACTGCTTGTAGAGTTTGAGCGTTAGGTAAGTTTGAAACGTAATTTCCAATAATACAAATTCCTATACTCTTCGAATTATAATTTGGTGCGTGAGCTCCCATTTTCCCCCAACCACGTCCTTCGTAAACGTTTCCATCTCCTCCCACCAGAAAGTTGTAACCAATATCACTCCATTTTCTGTTGTTTATGTGATCGTTTTGTATAGATTGTATGCGTTTGATACAAGTTTCTTGTGTAGTACAGGAAGGTCCTTCGGAGTGGTGGATAACGACATGTGTTGGAGGATTTACTGTCAAAGGGCTGCTCCTTGCAGAACGAGCATTCCAATCCCCTCGGCTGAGTATATTTGG…										GGGTAGCTGTTAAAATCGAACG				ATCCCCTTCTGTTATCGGAATG
5	Peptidoglycan-recognition protein 3	c55093.graph_c0	>c55093.graph_c0 TGTGTAGTCAGCTGTAATAAAAATATTAAGAATTCCGATTAAAAAACACATAATTAAACAATTTGGTATTTCAAAACACGCAAATGTTTAACTTCGCAGCAACTGTAACACACGATACAGAGCTGGGAAATACATACCCACAACGTGTTTAGAAAATCTGGGAAAAAGATGAGTTAAAATAAAATAGTCTGATGCTGTAGAGCTAAGTGCGGGTTGTGCAGAAGTTTATGAAGATAATTTAATTACTAAACATGGCTGTACAGTGTAAAAGCCTGGATGATAGTGATCAAATCGTGGATATCAGAATTCCATCGACAGAAATTAACGCAAGTAGCAAGTCACGAAAGATTACGGTCAGGCCGGCCCTATTTCTTTTTGGATT…										TGGAAATCTTCAGGTGCTCAC				GTCTTTGCGGAGGTAAAACTTG
6	Lysozyme	c50952.graph_c0	>c50952.graph_c0 TTACCTATTTTAAATCTGACCCTTAAAAAAAATTATTTGAAAAATCTTGATTATTTTTCCTGTAGTTACTGCTGGTAAAGTCTATCCTGCATAGCTATATTGAAATTAATACATAAAACAACAGTAACAAAGATATTTATTGCTTAAAACGCAAATATTAAGGTTTACACATGTAGAATAAATGCATTTTTATATGGTGCTTAACATAGACAAGTATGTCAAAACCAGATGATTGACTTAAATGACTTAAAATTTAATCAAAACCAAAATACTGAGAATTTCTTAAAATTAGATAGTTTTGACAGATTTTCAAATTTATTTTCAATGCATCTGTGACATTTTCTTAAAATAAAAGTGTAATTTAAAGCAACGTTTTTAGAAA…										TGGAAATCTTCAGGTGCTCAC				GTCTTTGCGGAGGTAAAACTTG
7	Glutathione S-transferase D3	c50753.graph_c0	>c50753.graph_c0 TGGGCACATCCTTCTTTCACTTGGTAAGGGAAACGTTATTACCACAAAAGGAATCGAAGCTTCCTGACGTTTAAAAGTAAACTATTTTCGTGTGACTAAGAACGTCGATTATTAGAAACTTTTATTAAGTTCAGTACAACGCTTGGAAGATTTTAAGTATATTCCATTATGCAAACGATGTTTGAAATATTTAAGTTCCTACAGATGCTTTAGCATTTTCAGAATTACAGTAATTTAGTGCAGTTTCGTAATGTAACTCGACTTGTTTGCGGTAACTTATGGAATTTTTAGATAAACAAATTTTAAAAATTTTTGTAGCTTAGGTAGTCCACGTGTGAATCATTGGTTACGCAACAATTTTTGCTTTGCCAAATATTATATT…										GTTCTTGCGCCCTTTTAATCC				AGCGGGACACAAATGGATTAC
8	4-5 Dehydrogenase/reductase SDR family protein 7-lik	c55405.graph_c0	>c55405.graph_c0 GTGCAAACTTTATTAAAAAATAAAACTAGTTTTCGGCTCTGAGTTTTTTTAATTCCTAAAGATTCAGACGTTTCTTTATTCAAAATTTATTTCATATCACAATTATAACTCTCCATTAGTTTTATTCCCATTTTCACTTATTTAGCATACGAAGAGGGTTTTGTGTGAATTTTCTTTAAACAAACTCTCCAATAGGACGGAGTAACACTTCGTGGACCTGAACATGGGGCGGTGTAGAAAGAACGTAAGTAACGGCATCGGCAACGTCTTCACCTTGTAGTTTTGGCATTGCAGTGAAGATCTTTTCAAATTCGTCGTCCGCTTTGCTTATTTTACTGGCACTTTGAAATTCTGTTTCCACGGGACCTGGACTTACACTAGT…										TTAGGGTTTCAGTCAAGGCAG				GAAGCCGTCCAAGATATGAAAG
9	Dehydrogenase/reductase SDR family member 4 {ECO:0000250|UniProtKB:Q9BTZ2}	c39161.graph_c0	>c39161.graph_c0 GGGGGAGTTAGTATATGTTTTCGCACAATGAGTAACTTAAGTTTGATTATTTCCCTTCTAAGTGTTATAGCAGTTTCGAATATCGAATCAGCTTCAATTCTTCAAACGTCAGGGGAAGATCTTGATTGGTGGGAACATTCAGTAATTTACCAGATTTATCCACGATCATTTAAAGACAGCAACAATGATGGTTTGGGAGATCTTCAAGGTATTATAAGTAAACTAGAACACCTTAAAGATGCCGGTGTTACGGCTGCCTGGCTTTCGCCTATTTACAAATCTCCGCAAGTTGATCATGGATACGATATAAGTGATTTCAAAGATGTAGATGAAATATTCGGTAATCTTAACGATTTCGATGAATTAGTCCAGAAGGCCCATG…										AATTAGTCCAGAAGGCCCATG				TCTTCATAACCCGCTTCCTTG
10	Peroxidasin homolog	c53119.graph_c0	>c53119.graph_c0 TTTAAGGTGATAAACTGTTTTGCATTTGTTTGGTGCTACTTACTCTTCCTCAAAATTCTTGTTTTTCACTAATTTTAAAAATACGAGAACTGAAAGATAAGTCTTAATAACAAGTATTAGTATTTGGTATTTTTCGATTTGTGTGCCTCCTGGAAACGCGGAAAAATAGATTTCTAATAATTGTTTATAATGCAAAGTAATTGAGGGTCATCATTTGTGATACCCGACATGTTATCTTTTTTTATAAAAAGGAAAAGGCTTTGCAGGTTACAGCTGATTGTTATTGTGATTTCGTGTTAGCTGCATGCGGAAACAATTGTGAAAATGCTTCGACTTATAACTTTGGGTTGCATGCTACTTCATGTATTTGCAACATCCGATA…										CCGCCTTACTAACCTTCCTAATG				TCCAAGCCCTCCAAAACTTC
11	Tubulin (reference gene)	NA	NA										GAAGCTCGTGAAGATTTGGC				ACCTTCGCCTTCTCCTTCTC
